# Supplementary material for: Transcriptomic analysis reveals sex-specific differences in the expression of Dcl1 and Fis1 genes in the radio-adaptive response of thymocytes to TRP53-mediated apoptosis
Source: BMC Genomics. 2016 Aug 31;17(1):698. doi: 10.1186/s12864-016-3036-0 (PMC5007679; doi:10.1186/s12864-016-3036-0)
Supplement: Additional file 1: — Listing of genes involved in apoptosis included in the Agilent Mouse Gene Expression G3 8x60K microarray. (XLSX 420 kb) [file 12864_2016_3036_MOESM1_ESM.xlsx]

## Sheet: Sheet1
Supplemental table 1
ProbeName	GeneSymbol	GO.ONTOLOGY
A_51_P100289	Srf	GO:0000790(nuclear chromatin)|GO:0001076(RNA polymerase II transcription factor binding transcription factor activity)|GO:0001077(RNA polymerase II core promoter proximal region sequence-specific DNA binding transcription factor activity involved in positive regulation of transcription)|GO:0001569(patterning of blood vessels)|GO:0001701(in utero embryonic development)|GO:0001707(mesoderm formatio…
A_51_P100828	Prdx3	GO:0001893(maternal placenta development)|GO:0004601(peroxidase activity)|GO:0005737(cytoplasm)|GO:0005739(mitochondrion)|GO:0005769(early endosome)|GO:0006979(response to oxidative stress)|GO:0007005(mitochondrion organization)|GO:0008022(protein C-terminus binding)|GO:0008284(positive regulation of cell proliferation)|GO:0016209(antioxidant activity)|GO:0016491(oxidoreductase activity)|GO:00199…
A_51_P102421	Clcf1	GO:0002639(positive regulation of immunoglobulin production)|GO:0002830(positive regulation of type 2 immune response)|GO:0005102(receptor binding)|GO:0005125(cytokine activity)|GO:0005127(ciliary neurotrophic factor receptor binding)|GO:0005576(extracellular region)|GO:0005615(extracellular space)|GO:0005622(intracellular)|GO:0007166(cell surface receptor signaling pathway)|GO:0007259(JAK-STAT c…
A_51_P106059	Traf4	GO:0004842(ubiquitin-protein ligase activity)|GO:0005634(nucleus)|GO:0005737(cytoplasm)|GO:0005856(cytoskeleton)|GO:0005886(plasma membrane)|GO:0005923(tight junction)|GO:0006915(apoptotic process)|GO:0007165(signal transduction)|GO:0007275(multicellular organismal development)|GO:0007585(respiratory gaseous exchange)|GO:0008270(zinc ion binding)|GO:0016020(membrane)|GO:0016567(protein ubiquitina…
A_51_P106799	Pparg	GO:0000122(negative regulation of transcription from RNA polymerase II promoter)|GO:0001012(RNA polymerase II regulatory region DNA binding)|GO:0001818(negative regulation of cytokine production)|GO:0001890(placenta development)|GO:0002674(negative regulation of acute inflammatory response)|GO:0003677(DNA binding)|GO:0003682(chromatin binding)|GO:0003700(sequence-specific DNA binding transcriptio…
A_51_P107315	Slc5a8	GO:0005215(transporter activity)|GO:0005886(plasma membrane)|GO:0006810(transport)|GO:0006811(ion transport)|GO:0006814(sodium ion transport)|GO:0006915(apoptotic process)|GO:0015293(symporter activity)|GO:0016020(membrane)|GO:0016021(integral to membrane)|GO:0055085(transmembrane transport)
A_51_P108334	Slc25a4	GO:0005215(transporter activity)|GO:0005471(ATP:ADP antiporter activity)|GO:0005515(protein binding)|GO:0005739(mitochondrion)|GO:0005741(mitochondrial outer membrane)|GO:0005743(mitochondrial inner membrane)|GO:0006810(transport)|GO:0008637(apoptotic mitochondrial changes)|GO:0015866(ADP transport)|GO:0015867(ATP transport)|GO:0016020(membrane)|GO:0016021(integral to membrane)|GO:0019899(enzyme …
A_51_P108459	Gpr65	GO:0004871(signal transducer activity)|GO:0004872(receptor activity)|GO:0004930(G-protein coupled receptor activity)|GO:0005886(plasma membrane)|GO:0006915(apoptotic process)|GO:0007165(signal transduction)|GO:0007186(G-protein coupled receptor signaling pathway)|GO:0010447(response to acidity)|GO:0016020(membrane)|GO:0016021(integral to membrane)|GO:0030819(positive regulation of cAMP biosynthet…
A_51_P109840	Vtn	GO:0005044(scavenger receptor activity)|GO:0005178(integrin binding)|GO:0005576(extracellular region)|GO:0005578(proteinaceous extracellular matrix)|GO:0005615(extracellular space)|GO:0006955(immune response)|GO:0007155(cell adhesion)|GO:0007160(cell-matrix adhesion)|GO:0008201(heparin binding)|GO:0010811(positive regulation of cell-substrate adhesion)|GO:0010951(negative regulation of endopeptid…
A_51_P110371	Wwox	GO:0000166(nucleotide binding)|GO:0001105(RNA polymerase II transcription coactivator activity)|GO:0001649(osteoblast differentiation)|GO:0005515(protein binding)|GO:0005634(nucleus)|GO:0005737(cytoplasm)|GO:0005739(mitochondrion)|GO:0005794(Golgi apparatus)|GO:0005829(cytosol)|GO:0006915(apoptotic process)|GO:0006917(induction of apoptosis)|GO:0008152(metabolic process)|GO:0016055(Wnt receptor s…
A_51_P112174	Ahi1	GO:0001738(morphogenesis of a polarized epithelium)|GO:0001947(heart looping)|GO:0002092(positive regulation of receptor internalization)|GO:0005515(protein binding)|GO:0005737(cytoplasm)|GO:0005813(centrosome)|GO:0005814(centriole)|GO:0005856(cytoskeleton)|GO:0005911(cell-cell junction)|GO:0005912(adherens junction)|GO:0005929(cilium)|GO:0005932(microtubule basal body)|GO:0007169(transmembrane r…
A_51_P112308	1810011O10Rik	GO:0003674(molecular_function)|GO:0005575(cellular_component)|GO:0006915(apoptotic process)|GO:0008150(biological_process)
A_51_P114028	Bcl7c	GO:0003674(molecular_function)|GO:0005575(cellular_component)|GO:0006915(apoptotic process)|GO:0008150(biological_process)
A_51_P114917	Dock2	GO:0001766(membrane raft polarization)|GO:0001768(establishment of T cell polarity)|GO:0001771(immunological synapse formation)|GO:0005085(guanyl-nucleotide exchange factor activity)|GO:0005525(GTP binding)|GO:0005634(nucleus)|GO:0005737(cytoplasm)|GO:0005856(cytoskeleton)|GO:0005886(plasma membrane)|GO:0006935(chemotaxis)|GO:0007010(cytoskeleton organization)|GO:0030675(Rac GTPase activator acti…
A_51_P115005	Edn1	GO:0000122(negative regulation of transcription from RNA polymerase II promoter)|GO:0001501(skeletal system development)|GO:0001516(prostaglandin biosynthetic process)|GO:0001569(patterning of blood vessels)|GO:0001666(response to hypoxia)|GO:0001701(in utero embryonic development)|GO:0001821(histamine secretion)|GO:0003100(regulation of systemic arterial blood pressure by endothelin)|GO:0005102(…
A_51_P115159	Fam162a	GO:0003674(molecular_function)|GO:0005739(mitochondrion)|GO:0006919(activation of cysteine-type endopeptidase activity involved in apoptotic process)|GO:0006927(transformed cell apoptotic process)|GO:0016020(membrane)|GO:0016021(integral to membrane)|GO:0043065(positive regulation of apoptotic process)|GO:0051402(neuron apoptotic process)|GO:0071456(cellular response to hypoxia)|GO:0090200(positi…
A_51_P116007	Hdac2	GO:0000118(histone deacetylase complex)|GO:0000122(negative regulation of transcription from RNA polymerase II promoter)|GO:0000785(chromatin)|GO:0000790(nuclear chromatin)|GO:0000792(heterochromatin)|GO:0003682(chromatin binding)|GO:0003700(sequence-specific DNA binding transcription factor activity)|GO:0004407(histone deacetylase activity)|GO:0005515(protein binding)|GO:0005634(nucleus)|GO:0005…
A_51_P117794	Bik	GO:0005515(protein binding)|GO:0005740(mitochondrial envelope)|GO:0006917(induction of apoptosis)|GO:0007283(spermatogenesis)|GO:0008584(male gonad development)|GO:0032464(positive regulation of protein homooligomerization)|GO:0046982(protein heterodimerization activity)|GO:0051400(BH domain binding)|GO:0090200(positive regulation of release of cytochrome c from mitochondria)
A_51_P118132	Skil	GO:0000122(negative regulation of transcription from RNA polymerase II promoter)|GO:0000166(nucleotide binding)|GO:0001669(acrosomal vesicle)|GO:0001825(blastocyst formation)|GO:0002260(lymphocyte homeostasis)|GO:0003682(chromatin binding)|GO:0003714(transcription corepressor activity)|GO:0005515(protein binding)|GO:0005634(nucleus)|GO:0005737(cytoplasm)|GO:0007050(cell cycle arrest)|GO:0007179(t…
A_51_P119429	Nckap1l	GO:0001782(B cell homeostasis)|GO:0001934(positive regulation of protein phosphorylation)|GO:0002262(myeloid cell homeostasis)|GO:0005829(cytosol)|GO:0006461(protein complex assembly)|GO:0030011(maintenance of cell polarity)|GO:0030295(protein kinase activator activity)|GO:0030593(neutrophil chemotaxis)|GO:0030675(Rac GTPase activator activity)|GO:0030838(positive regulation of actin filament pol…
A_51_P123047	Smc1a	GO:0000075(cell cycle checkpoint)|GO:0000166(nucleotide binding)|GO:0000775(chromosome, centromeric region)|GO:0000776(kinetochore)|GO:0003682(chromatin binding)|GO:0005524(ATP binding)|GO:0005634(nucleus)|GO:0005694(chromosome)|GO:0005737(cytoplasm)|GO:0006281(DNA repair)|GO:0006310(DNA recombination)|GO:0006974(response to DNA damage stimulus)|GO:0007049(cell cycle)|GO:0007062(sister chromatid …
A_51_P123405	Bub1	GO:0000166(nucleotide binding)|GO:0000775(chromosome, centromeric region)|GO:0000776(kinetochore)|GO:0000777(condensed chromosome kinetochore)|GO:0000780(condensed nuclear chromosome, centromeric region)|GO:0004672(protein kinase activity)|GO:0004674(protein serine/threonine kinase activity)|GO:0005524(ATP binding)|GO:0005634(nucleus)|GO:0005694(chromosome)|GO:0006468(protein phosphorylation)|GO:…
A_51_P124748	Tgfb3	GO:0000187(activation of MAPK activity)|GO:0001666(response to hypoxia)|GO:0001701(in utero embryonic development)|GO:0005114(type II transforming growth factor beta receptor binding)|GO:0005576(extracellular region)|GO:0005615(extracellular space)|GO:0005634(nucleus)|GO:0005737(cytoplasm)|GO:0006917(induction of apoptosis)|GO:0007179(transforming growth factor beta receptor signaling pathway)|GO…
A_51_P125205	Aqp1	GO:0003094(glomerular filtration)|GO:0003097(renal water transport)|GO:0005215(transporter activity)|GO:0005223(intracellular cGMP activated cation channel activity)|GO:0005267(potassium channel activity)|GO:0005372(water transmembrane transporter activity)|GO:0005634(nucleus)|GO:0005737(cytoplasm)|GO:0005886(plasma membrane)|GO:0005887(integral to plasma membrane)|GO:0005903(brush border)|GO:000…
A_51_P125467	Igf2r	GO:0001889(liver development)|GO:0001948(glycoprotein binding)|GO:0001965(G-protein alpha-subunit binding)|GO:0001972(retinoic acid binding)|GO:0004872(receptor activity)|GO:0004930(G-protein coupled receptor activity)|GO:0005215(transporter activity)|GO:0005520(insulin-like growth factor binding)|GO:0005537(mannose binding)|GO:0005615(extracellular space)|GO:0005624(membrane fraction)|GO:0005634…
A_51_P125986	Gan	GO:0005737(cytoplasm)|GO:0005856(cytoskeleton)|GO:0007010(cytoskeleton organization)|GO:0008219(cell death)
A_51_P126198	Dapk2	GO:0000166(nucleotide binding)|GO:0004672(protein kinase activity)|GO:0004674(protein serine/threonine kinase activity)|GO:0005516(calmodulin binding)|GO:0005524(ATP binding)|GO:0005737(cytoplasm)|GO:0006468(protein phosphorylation)|GO:0006915(apoptotic process)|GO:0006917(induction of apoptosis)|GO:0007243(intracellular protein kinase cascade)|GO:0016301(kinase activity)|GO:0016310(phosphorylati…
A_51_P127738	Scn2a1	GO:0001518(voltage-gated sodium channel complex)|GO:0005216(ion channel activity)|GO:0005244(voltage-gated ion channel activity)|GO:0005248(voltage-gated sodium channel activity)|GO:0005272(sodium channel activity)|GO:0006810(transport)|GO:0006811(ion transport)|GO:0006814(sodium ion transport)|GO:0006915(apoptotic process)|GO:0007399(nervous system development)|GO:0014704(intercalated disc)|GO:0…
A_51_P127756	Ddx20	GO:0000122(negative regulation of transcription from RNA polymerase II promoter)|GO:0000166(nucleotide binding)|GO:0003676(nucleic acid binding)|GO:0003677(DNA binding)|GO:0004386(helicase activity)|GO:0005515(protein binding)|GO:0005524(ATP binding)|GO:0005634(nucleus)|GO:0005681(spliceosomal complex)|GO:0005737(cytoplasm)|GO:0006397(mRNA processing)|GO:0006917(induction of apoptosis)|GO:0008026…
A_51_P128320	Muc2	GO:0005515(protein binding)|GO:0005576(extracellular region)|GO:0005578(proteinaceous extracellular matrix)|GO:0005634(nucleus)|GO:0005737(cytoplasm)|GO:0006915(apoptotic process)|GO:0006917(induction of apoptosis)|GO:0008285(negative regulation of cell proliferation)|GO:0030336(negative regulation of cell migration)|GO:0046983(protein dimerization activity)
A_51_P128397	Nr4a3	GO:0001077(RNA polymerase II core promoter proximal region sequence-specific DNA binding transcription factor activity involved in positive regulation of transcription)|GO:0001707(mesoderm formation)|GO:0003677(DNA binding)|GO:0003700(sequence-specific DNA binding transcription factor activity)|GO:0003707(steroid hormone receptor activity)|GO:0004872(receptor activity)|GO:0004879(ligand-activated…
A_51_P130095	Fcgr2b	GO:0001811(negative regulation of type I hypersensitivity)|GO:0002638(negative regulation of immunoglobulin production)|GO:0002862(negative regulation of inflammatory response to antigenic stimulus)|GO:0002865(negative regulation of acute inflammatory response to antigenic stimulus)|GO:0002924(negative regulation of humoral immune response mediated by circulating immunoglobulin)|GO:0004872(recept…
A_51_P130475	Wnt4	GO:0000122(negative regulation of transcription from RNA polymerase II promoter)|GO:0001656(metanephros development)|GO:0001658(branching involved in ureteric bud morphogenesis)|GO:0001823(mesonephros development)|GO:0001838(embryonic epithelial tube formation)|GO:0003714(transcription corepressor activity)|GO:0005102(receptor binding)|GO:0005109(frizzled binding)|GO:0005515(protein binding)|GO:0…
A_51_P131408	Tnfrsf12a	GO:0001525(angiogenesis)|GO:0001726(ruffle)|GO:0004872(receptor activity)|GO:0005515(protein binding)|GO:0005886(plasma membrane)|GO:0006915(apoptotic process)|GO:0006917(induction of apoptosis)|GO:0006931(substrate-dependent cell migration, cell attachment to substrate)|GO:0007155(cell adhesion)|GO:0007275(multicellular organismal development)|GO:0008219(cell death)|GO:0009986(cell surface)|GO:0…
A_51_P134812	Chac1	GO:0005112(Notch binding)|GO:0005737(cytoplasm)|GO:0005802(trans-Golgi network)|GO:0005829(cytosol)|GO:0006915(apoptotic process)|GO:0006986(response to unfolded protein)|GO:0010955(negative regulation of protein processing)|GO:0022008(neurogenesis)|GO:0045746(negative regulation of Notch signaling pathway)|GO:0070059(intrinsic apoptotic signaling pathway in response to endoplasmic reticulum stre…
A_51_P135268	Corin	GO:0003050(regulation of systemic arterial blood pressure by atrial natriuretic peptide)|GO:0003824(catalytic activity)|GO:0004252(serine-type endopeptidase activity)|GO:0005044(scavenger receptor activity)|GO:0005886(plasma membrane)|GO:0005887(integral to plasma membrane)|GO:0006508(proteolysis)|GO:0007565(female pregnancy)|GO:0008152(metabolic process)|GO:0008217(regulation of blood pressure)|…
A_51_P136022	Ube2v2	GO:0000729(DNA double-strand break processing)|GO:0005515(protein binding)|GO:0005634(nucleus)|GO:0008152(metabolic process)|GO:0010976(positive regulation of neuron projection development)|GO:0016881(acid-amino acid ligase activity)|GO:0031372(UBC13-MMS2 complex)|GO:0032436(positive regulation of proteasomal ubiquitin-dependent protein catabolic process)|GO:0042275(error-free postreplication DNA…
A_51_P136508	Avp	GO:0002125(maternal aggressive behavior)|GO:0003084(positive regulation of systemic arterial blood pressure)|GO:0004672(protein kinase activity)|GO:0004871(signal transducer activity)|GO:0005179(hormone activity)|GO:0005184(neuropeptide hormone activity)|GO:0005185(neurohypophyseal hormone activity)|GO:0005576(extracellular region)|GO:0005615(extracellular space)|GO:0006468(protein phosphorylatio…
A_51_P136888	Rb1	GO:0000082(G1/S transition of mitotic cell cycle)|GO:0000122(negative regulation of transcription from RNA polymerase II promoter)|GO:0001047(core promoter binding)|GO:0001102(RNA polymerase II activating transcription factor binding)|GO:0003677(DNA binding)|GO:0005515(protein binding)|GO:0005634(nucleus)|GO:0005667(transcription factor complex)|GO:0005819(spindle)|GO:0006351(transcription, DNA-d…
A_51_P137111	Chek2	GO:0000077(DNA damage checkpoint)|GO:0000086(G2/M transition of mitotic cell cycle)|GO:0000166(nucleotide binding)|GO:0004672(protein kinase activity)|GO:0004674(protein serine/threonine kinase activity)|GO:0005524(ATP binding)|GO:0005634(nucleus)|GO:0006281(DNA repair)|GO:0006302(double-strand break repair)|GO:0006351(transcription, DNA-dependent)|GO:0006355(regulation of transcription, DNA-depe…
A_51_P137336	Cdh1	GO:0001701(in utero embryonic development)|GO:0001829(trophectodermal cell differentiation)|GO:0005509(calcium ion binding)|GO:0005515(protein binding)|GO:0005737(cytoplasm)|GO:0005768(endosome)|GO:0005794(Golgi apparatus)|GO:0005886(plasma membrane)|GO:0005911(cell-cell junction)|GO:0005912(adherens junction)|GO:0005913(cell-cell adherens junction)|GO:0005925(focal adhesion)|GO:0007155(cell adhe…
A_51_P137560	Etv2	GO:0001701(in utero embryonic development)|GO:0001707(mesoderm formation)|GO:0001824(blastocyst development)|GO:0001890(placenta development)|GO:0003677(DNA binding)|GO:0003700(sequence-specific DNA binding transcription factor activity)|GO:0005634(nucleus)|GO:0006355(regulation of transcription, DNA-dependent)|GO:0006915(apoptotic process)|GO:0007219(Notch signaling pathway)|GO:0010628(positive …
A_51_P137611	Card14	GO:0001934(positive regulation of protein phosphorylation)|GO:0005622(intracellular)|GO:0005737(cytoplasm)|GO:0016235(aggresome)|GO:0042981(regulation of apoptotic process)|GO:0050700(CARD domain binding)
A_51_P138705	Prm2	GO:0000786(nucleosome)|GO:0003677(DNA binding)|GO:0005634(nucleus)|GO:0005694(chromosome)|GO:0005737(cytoplasm)|GO:0006997(nucleus organization)|GO:0007275(multicellular organismal development)|GO:0007283(spermatogenesis)|GO:0007286(spermatid development)|GO:0030154(cell differentiation)|GO:0030261(chromosome condensation)
A_51_P139651	Nos3	GO:0001525(angiogenesis)|GO:0001542(ovulation from ovarian follicle)|GO:0001701(in utero embryonic development)|GO:0001974(blood vessel remodeling)|GO:0002028(regulation of sodium ion transport)|GO:0003100(regulation of systemic arterial blood pressure by endothelin)|GO:0003785(actin monomer binding)|GO:0004517(nitric-oxide synthase activity)|GO:0005506(iron ion binding)|GO:0005516(calmodulin bin…
A_51_P140237	Fhl2	GO:0000122(negative regulation of transcription from RNA polymerase II promoter)|GO:0005515(protein binding)|GO:0005634(nucleus)|GO:0005737(cytoplasm)|GO:0005925(focal adhesion)|GO:0006351(transcription, DNA-dependent)|GO:0006355(regulation of transcription, DNA-dependent)|GO:0006357(regulation of transcription from RNA polymerase II promoter)|GO:0008134(transcription factor binding)|GO:0008270(z…
A_51_P140710	Ccl3	GO:0000165(MAPK cascade)|GO:0001775(cell activation)|GO:0002548(monocyte chemotaxis)|GO:0004672(protein kinase activity)|GO:0004698(calcium-dependent protein kinase C activity)|GO:0005125(cytokine activity)|GO:0005515(protein binding)|GO:0005576(extracellular region)|GO:0005615(extracellular space)|GO:0005622(intracellular)|GO:0005625(soluble fraction)|GO:0005737(cytoplasm)|GO:0005829(cytosol)|GO…
A_51_P141190	Dffa	GO:0000790(nuclear chromatin)|GO:0005622(intracellular)|GO:0005634(nucleus)|GO:0005737(cytoplasm)|GO:0006309(apoptotic DNA fragmentation)|GO:0006915(apoptotic process)|GO:0006917(induction of apoptosis)|GO:0043065(positive regulation of apoptotic process)|GO:0043066(negative regulation of apoptotic process)
A_51_P142744	Sulf1	GO:0001822(kidney development)|GO:0001937(negative regulation of endothelial cell proliferation)|GO:0002063(chondrocyte development)|GO:0003094(glomerular filtration)|GO:0003824(catalytic activity)|GO:0004065(arylsulfatase activity)|GO:0005509(calcium ion binding)|GO:0005615(extracellular space)|GO:0005783(endoplasmic reticulum)|GO:0005794(Golgi apparatus)|GO:0005886(plasma membrane)|GO:0006790(s…
A_51_P143659	Epo	GO:0001525(angiogenesis)|GO:0001666(response to hypoxia)|GO:0001934(positive regulation of protein phosphorylation)|GO:0003007(heart morphogenesis)|GO:0005128(erythropoietin receptor binding)|GO:0005179(hormone activity)|GO:0005576(extracellular region)|GO:0005615(extracellular space)|GO:0006357(regulation of transcription from RNA polymerase II promoter)|GO:0006915(apoptotic process)|GO:0006916(…
A_51_P144180	Ifnb1	GO:0002250(adaptive immune response)|GO:0003714(transcription corepressor activity)|GO:0005125(cytokine activity)|GO:0005126(cytokine receptor binding)|GO:0005576(extracellular region)|GO:0005615(extracellular space)|GO:0006917(induction of apoptosis)|GO:0006919(activation of cysteine-type endopeptidase activity involved in apoptotic process)|GO:0006952(defense response)|GO:0006959(humoral immune…
A_51_P147123	Ntn1	GO:0001764(neuron migration)|GO:0005515(protein binding)|GO:0005576(extracellular region)|GO:0005578(proteinaceous extracellular matrix)|GO:0005604(basement membrane)|GO:0005737(cytoplasm)|GO:0006915(apoptotic process)|GO:0007409(axonogenesis)|GO:0007411(axon guidance)|GO:0008284(positive regulation of cell proliferation)|GO:0016337(cell-cell adhesion)|GO:0030334(regulation of cell migration)|GO:…
A_51_P149004	Nkx2-6	GO:0003677(DNA binding)|GO:0003700(sequence-specific DNA binding transcription factor activity)|GO:0005575(cellular_component)|GO:0005634(nucleus)|GO:0006351(transcription, DNA-dependent)|GO:0006355(regulation of transcription, DNA-dependent)|GO:0007275(multicellular organismal development)|GO:0007507(heart development)|GO:0008284(positive regulation of cell proliferation)|GO:0030154(cell differe…
A_51_P149562	Apbb2	GO:0001764(neuron migration)|GO:0005515(protein binding)|GO:0005634(nucleus)|GO:0005737(cytoplasm)|GO:0006355(regulation of transcription, DNA-dependent)|GO:0007050(cell cycle arrest)|GO:0007411(axon guidance)|GO:0008134(transcription factor binding)|GO:0030048(actin filament-based movement)|GO:0030198(extracellular matrix organization)|GO:0030308(negative regulation of cell growth)|GO:0035035(hi…
A_51_P152845	Trim24	GO:0002039(p53 binding)|GO:0003677(DNA binding)|GO:0003682(chromatin binding)|GO:0003713(transcription coactivator activity)|GO:0004672(protein kinase activity)|GO:0004842(ubiquitin-protein ligase activity)|GO:0005515(protein binding)|GO:0005622(intracellular)|GO:0005634(nucleus)|GO:0005719(nuclear euchromatin)|GO:0005726(perichromatin fibrils)|GO:0005730(nucleolus)|GO:0005737(cytoplasm)|GO:00063…
A_51_P153423	Fndc1	GO:0001934(positive regulation of protein phosphorylation)|GO:0003674(molecular_function)|GO:0005737(cytoplasm)|GO:0005886(plasma membrane)|GO:0005911(cell-cell junction)|GO:0010666(positive regulation of cardiac muscle cell apoptotic process)|GO:0031966(mitochondrial membrane)|GO:0051223(regulation of protein transport)|GO:0071456(cellular response to hypoxia)
A_51_P154997	Brms1	GO:0005634(nucleus)|GO:0005737(cytoplasm)|GO:0006351(transcription, DNA-dependent)|GO:0006355(regulation of transcription, DNA-dependent)|GO:0006915(apoptotic process)|GO:0009987(cellular process)|GO:0019987(negative regulation of anti-apoptosis)|GO:0032088(negative regulation of NF-kappaB transcription factor activity)|GO:0045892(negative regulation of transcription, DNA-dependent)|GO:0051059(NF…
A_51_P156158	Phlpp1	GO:0003824(catalytic activity)|GO:0004721(phosphoprotein phosphatase activity)|GO:0004722(protein serine/threonine phosphatase activity)|GO:0005543(phospholipid binding)|GO:0005624(membrane fraction)|GO:0005634(nucleus)|GO:0005737(cytoplasm)|GO:0006470(protein dephosphorylation)|GO:0006915(apoptotic process)|GO:0009649(entrainment of circadian clock)|GO:0016020(membrane)|GO:0016787(hydrolase acti…
A_51_P156274	Ltbr	GO:0004872(receptor activity)|GO:0005515(protein binding)|GO:0006915(apoptotic process)|GO:0016020(membrane)|GO:0016021(integral to membrane)|GO:0031625(ubiquitin protein ligase binding)|GO:0042802(identical protein binding)|GO:0046330(positive regulation of JNK cascade)|GO:0048535(lymph node development)|GO:2001238(positive regulation of extrinsic apoptotic signaling pathway)
A_51_P157042	Ctgf	GO:0001502(cartilage condensation)|GO:0001503(ossification)|GO:0001525(angiogenesis)|GO:0001934(positive regulation of protein phosphorylation)|GO:0001968(fibronectin binding)|GO:0005178(integrin binding)|GO:0005576(extracellular region)|GO:0005578(proteinaceous extracellular matrix)|GO:0005615(extracellular space)|GO:0005794(Golgi apparatus)|GO:0005801(cis-Golgi network)|GO:0005829(cytosol)|GO:0…
A_51_P157083	Gas1	GO:0002053(positive regulation of mesenchymal cell proliferation)|GO:0005515(protein binding)|GO:0005886(plasma membrane)|GO:0007049(cell cycle)|GO:0007050(cell cycle arrest)|GO:0007411(axon guidance)|GO:0008284(positive regulation of cell proliferation)|GO:0008589(regulation of smoothened signaling pathway)|GO:0009953(dorsal/ventral pattern formation)|GO:0010955(negative regulation of protein pr…
A_51_P158922	Prkaa1	GO:0000166(nucleotide binding)|GO:0003682(chromatin binding)|GO:0004672(protein kinase activity)|GO:0004674(protein serine/threonine kinase activity)|GO:0004679(AMP-activated protein kinase activity)|GO:0005515(protein binding)|GO:0005524(ATP binding)|GO:0005634(nucleus)|GO:0005737(cytoplasm)|GO:0006006(glucose metabolic process)|GO:0006351(transcription, DNA-dependent)|GO:0006355(regulation of t…
A_51_P159415	Sin3a	GO:0000122(negative regulation of transcription from RNA polymerase II promoter)|GO:0000776(kinetochore)|GO:0000785(chromatin)|GO:0001103(RNA polymerase II repressing transcription factor binding)|GO:0001106(RNA polymerase II transcription corepressor activity)|GO:0001701(in utero embryonic development)|GO:0003677(DNA binding)|GO:0003682(chromatin binding)|GO:0003700(sequence-specific DNA binding…
A_51_P160713	Alb	GO:0003677(DNA binding)|GO:0005504(fatty acid binding)|GO:0005576(extracellular region)|GO:0005604(basement membrane)|GO:0005615(extracellular space)|GO:0005737(cytoplasm)|GO:0006810(transport)|GO:0006950(response to stress)|GO:0008144(drug binding)|GO:0008270(zinc ion binding)|GO:0008289(lipid binding)|GO:0009267(cellular response to starvation)|GO:0015643(toxin binding)|GO:0019836(hemolysis by …
A_51_P162017	Pde5a	GO:0000166(nucleotide binding)|GO:0002026(regulation of the force of heart contraction)|GO:0002678(positive regulation of chronic inflammatory response)|GO:0003824(catalytic activity)|GO:0004112(cyclic-nucleotide phosphodiesterase activity)|GO:0004114(3',5'-cyclic-nucleotide phosphodiesterase activity)|GO:0005829(cytosol)|GO:0007165(signal transduction)|GO:0007614(short-term memory)|GO:0008081(ph…
A_51_P164420	Eef1e1	GO:0005515(protein binding)|GO:0005634(nucleus)|GO:0005737(cytoplasm)|GO:0006281(DNA repair)|GO:0006412(translation)|GO:0008285(negative regulation of cell proliferation)|GO:0009790(embryo development)|GO:0017101(aminoacyl-tRNA synthetase multienzyme complex)|GO:0043065(positive regulation of apoptotic process)|GO:0043517(positive regulation of DNA damage response, signal transduction by p53 clas…
A_51_P165087	Snai1	GO:0000122(negative regulation of transcription from RNA polymerase II promoter)|GO:0001078(RNA polymerase II core promoter proximal region sequence-specific DNA binding transcription factor activity involved in negative regulation of transcription)|GO:0001707(mesoderm formation)|GO:0001837(epithelial to mesenchymal transition)|GO:0003676(nucleic acid binding)|GO:0003677(DNA binding)|GO:0005515(p…
A_51_P165504	Twist2	GO:0000122(negative regulation of transcription from RNA polymerase II promoter)|GO:0001076(RNA polymerase II transcription factor binding transcription factor activity)|GO:0001649(osteoblast differentiation)|GO:0003677(DNA binding)|GO:0003682(chromatin binding)|GO:0003700(sequence-specific DNA binding transcription factor activity)|GO:0005515(protein binding)|GO:0005634(nucleus)|GO:0005667(trans…
A_51_P165934	Phb	GO:0000122(negative regulation of transcription from RNA polymerase II promoter)|GO:0000981(sequence-specific DNA binding RNA polymerase II transcription factor activity)|GO:0005634(nucleus)|GO:0005654(nucleoplasm)|GO:0005737(cytoplasm)|GO:0005739(mitochondrion)|GO:0005743(mitochondrial inner membrane)|GO:0005887(integral to plasma membrane)|GO:0006260(DNA replication)|GO:0006355(regulation of tr…
A_51_P166023	Hip1	GO:0003779(actin binding)|GO:0005515(protein binding)|GO:0005543(phospholipid binding)|GO:0005634(nucleus)|GO:0005737(cytoplasm)|GO:0005794(Golgi apparatus)|GO:0006351(transcription, DNA-dependent)|GO:0006355(regulation of transcription, DNA-dependent)|GO:0006897(endocytosis)|GO:0006915(apoptotic process)|GO:0006917(induction of apoptosis)|GO:0006919(activation of cysteine-type endopeptidase acti…
A_51_P166456	Fzd5	GO:0000578(embryonic axis specification)|GO:0001525(angiogenesis)|GO:0001944(vasculature development)|GO:0004871(signal transducer activity)|GO:0004872(receptor activity)|GO:0004888(transmembrane signaling receptor activity)|GO:0004930(G-protein coupled receptor activity)|GO:0005515(protein binding)|GO:0005737(cytoplasm)|GO:0005794(Golgi apparatus)|GO:0005886(plasma membrane)|GO:0006357(regulatio…
A_51_P167263	Cd5	GO:0001948(glycoprotein binding)|GO:0005044(scavenger receptor activity)|GO:0005515(protein binding)|GO:0005886(plasma membrane)|GO:0008624(induction of apoptosis by extracellular signals)|GO:0009897(external side of plasma membrane)|GO:0016020(membrane)|GO:0016021(integral to membrane)|GO:0031295(T cell costimulation)|GO:0044214(fully spanning plasma membrane)
A_51_P169087	Gls2	GO:0003674(molecular_function)|GO:0004359(glutaminase activity)|GO:0005739(mitochondrion)|GO:0006541(glutamine metabolic process)|GO:0016787(hydrolase activity)|GO:0042981(regulation of apoptotic process)|GO:0072593(reactive oxygen species metabolic process)
A_51_P169920	Noc2l	GO:0000122(negative regulation of transcription from RNA polymerase II promoter)|GO:0002039(p53 binding)|GO:0002903(negative regulation of B cell apoptotic process)|GO:0003682(chromatin binding)|GO:0003714(transcription corepressor activity)|GO:0005634(nucleus)|GO:0005654(nucleoplasm)|GO:0005678(chromatin assembly complex)|GO:0005730(nucleolus)|GO:0031491(nucleosome binding)|GO:0031493(nucleosoma…
A_51_P170105	Alx4	GO:0001942(hair follicle development)|GO:0003677(DNA binding)|GO:0003700(sequence-specific DNA binding transcription factor activity)|GO:0005515(protein binding)|GO:0005634(nucleus)|GO:0005667(transcription factor complex)|GO:0006351(transcription, DNA-dependent)|GO:0006355(regulation of transcription, DNA-dependent)|GO:0006357(regulation of transcription from RNA polymerase II promoter)|GO:00072…
A_51_P171075	Csf2	GO:0001892(embryonic placenta development)|GO:0005125(cytokine activity)|GO:0005129(granulocyte macrophage colony-stimulating factor receptor binding)|GO:0005576(extracellular region)|GO:0005615(extracellular space)|GO:0006955(immune response)|GO:0008083(growth factor activity)|GO:0008284(positive regulation of cell proliferation)|GO:0010468(regulation of gene expression)|GO:0010628(positive regu…
A_51_P171288	Gli3	GO:0000122(negative regulation of transcription from RNA polymerase II promoter)|GO:0001656(metanephros development)|GO:0001658(branching involved in ureteric bud morphogenesis)|GO:0001701(in utero embryonic development)|GO:0001822(kidney development)|GO:0002052(positive regulation of neuroblast proliferation)|GO:0003676(nucleic acid binding)|GO:0003677(DNA binding)|GO:0003682(chromatin binding)|…
A_51_P171772	Bcl11b	GO:0000978(RNA polymerase II core promoter proximal region sequence-specific DNA binding)|GO:0001077(RNA polymerase II core promoter proximal region sequence-specific DNA binding transcription factor activity involved in positive regulation of transcription)|GO:0003334(keratinocyte development)|GO:0003382(epithelial cell morphogenesis)|GO:0003676(nucleic acid binding)|GO:0005515(protein binding)|…
A_51_P172054	Gas6	GO:0001764(neuron migration)|GO:0001786(phosphatidylserine binding)|GO:0001934(positive regulation of protein phosphorylation)|GO:0001961(positive regulation of cytokine-mediated signaling pathway)|GO:0003104(positive regulation of glomerular filtration)|GO:0005102(receptor binding)|GO:0005245(voltage-gated calcium channel activity)|GO:0005509(calcium ion binding)|GO:0005576(extracellular region)…
A_51_P172323	Pak2	GO:0000166(nucleotide binding)|GO:0003824(catalytic activity)|GO:0004672(protein kinase activity)|GO:0004674(protein serine/threonine kinase activity)|GO:0005515(protein binding)|GO:0005524(ATP binding)|GO:0005634(nucleus)|GO:0005737(cytoplasm)|GO:0006468(protein phosphorylation)|GO:0006915(apoptotic process)|GO:0008152(metabolic process)|GO:0016020(membrane)|GO:0016301(kinase activity)|GO:001631…
A_51_P172502	Cxcl12	GO:0001569(patterning of blood vessels)|GO:0001667(ameboidal cell migration)|GO:0001764(neuron migration)|GO:0001938(positive regulation of endothelial cell proliferation)|GO:0005125(cytokine activity)|GO:0005576(extracellular region)|GO:0005615(extracellular space)|GO:0005886(plasma membrane)|GO:0006935(chemotaxis)|GO:0006955(immune response)|GO:0007281(germ cell development)|GO:0007420(brain de…
A_51_P172573	Sod2	GO:0000302(response to reactive oxygen species)|GO:0000303(response to superoxide)|GO:0001306(age-dependent response to oxidative stress)|GO:0001315(age-dependent response to reactive oxygen species)|GO:0001836(release of cytochrome c from mitochondria)|GO:0001889(liver development)|GO:0003032(detection of oxygen)|GO:0003069(vasodilation by acetylcholine involved in regulation of systemic arteria…
A_51_P173224	Kcnh8	GO:0000155(two-component sensor activity)|GO:0000160(two-component signal transduction system (phosphorelay))|GO:0003705(RNA polymerase II distal enhancer sequence-specific DNA binding transcription factor activity)|GO:0004871(signal transducer activity)|GO:0005216(ion channel activity)|GO:0005244(voltage-gated ion channel activity)|GO:0005249(voltage-gated potassium channel activity)|GO:0005267(…
A_51_P173285	Nkx2-5	GO:0000122(negative regulation of transcription from RNA polymerase II promoter)|GO:0001104(RNA polymerase II transcription cofactor activity)|GO:0001190(RNA polymerase II transcription factor binding transcription factor activity involved in positive regulation of transcription)|GO:0001570(vasculogenesis)|GO:0001947(heart looping)|GO:0003007(heart morphogenesis)|GO:0003148(outflow tract septum m…
A_51_P174215	Dhrs2	GO:0004090(carbonyl reductase (NADPH) activity)|GO:0005634(nucleus)|GO:0005635(nuclear envelope)|GO:0005737(cytoplasm)|GO:0005739(mitochondrion)|GO:0009636(response to toxin)|GO:0034599(cellular response to oxidative stress)|GO:0043066(negative regulation of apoptotic process)|GO:0055114(oxidation-reduction process)
A_51_P174854	Maged1	GO:0003713(transcription coactivator activity)|GO:0005515(protein binding)|GO:0005737(cytoplasm)|GO:0005886(plasma membrane)|GO:0006357(regulation of transcription from RNA polymerase II promoter)|GO:0016020(membrane)|GO:0043065(positive regulation of apoptotic process)|GO:0043234(protein complex)|GO:0043406(positive regulation of MAP kinase activity)|GO:0045892(negative regulation of transcripti…
A_51_P175205	Rps6kb1	GO:0000082(G1/S transition of mitotic cell cycle)|GO:0000166(nucleotide binding)|GO:0004672(protein kinase activity)|GO:0004674(protein serine/threonine kinase activity)|GO:0004711(ribosomal protein S6 kinase activity)|GO:0005524(ATP binding)|GO:0005625(soluble fraction)|GO:0005634(nucleus)|GO:0005737(cytoplasm)|GO:0005739(mitochondrion)|GO:0005741(mitochondrial outer membrane)|GO:0005840(ribosom…
A_51_P175580	Trp53inp1	GO:0005634(nucleus)|GO:0005730(nucleolus)|GO:0005737(cytoplasm)|GO:0005776(autophagic vacuole)|GO:0005829(cytosol)|GO:0006915(apoptotic process)|GO:0006917(induction of apoptosis)|GO:0006950(response to stress)|GO:0007050(cell cycle arrest)|GO:0008285(negative regulation of cell proliferation)|GO:0010508(positive regulation of autophagy)|GO:0016209(antioxidant activity)|GO:0030336(negative regula…
A_51_P175699	Mtfp1	GO:0000266(mitochondrial fission)|GO:0003674(molecular_function)|GO:0004089(carbonate dehydratase activity)|GO:0005739(mitochondrion)|GO:0005743(mitochondrial inner membrane)|GO:0006915(apoptotic process)|GO:0007006(mitochondrial membrane organization)|GO:0008270(zinc ion binding)|GO:0016020(membrane)|GO:0016021(integral to membrane)
A_51_P176365	Gimap5	GO:0000166(nucleotide binding)|GO:0001659(temperature homeostasis)|GO:0002729(positive regulation of natural killer cell cytokine production)|GO:0002925(positive regulation of humoral immune response mediated by circulating immunoglobulin)|GO:0005525(GTP binding)|GO:0005739(mitochondrion)|GO:0005741(mitochondrial outer membrane)|GO:0005764(lysosome)|GO:0010524(positive regulation of calcium ion t…
A_51_P177583	Puf60	GO:0000166(nucleotide binding)|GO:0003676(nucleic acid binding)|GO:0003677(DNA binding)|GO:0003723(RNA binding)|GO:0005634(nucleus)|GO:0006351(transcription, DNA-dependent)|GO:0006355(regulation of transcription, DNA-dependent)|GO:0006397(mRNA processing)|GO:0006915(apoptotic process)|GO:0008380(RNA splicing)|GO:0030529(ribonucleoprotein complex)
A_51_P179531	Flt4	GO:0000166(nucleotide binding)|GO:0001525(angiogenesis)|GO:0001934(positive regulation of protein phosphorylation)|GO:0001938(positive regulation of endothelial cell proliferation)|GO:0001944(vasculature development)|GO:0001945(lymph vessel development)|GO:0001946(lymphangiogenesis)|GO:0002040(sprouting angiogenesis)|GO:0004672(protein kinase activity)|GO:0004713(protein tyrosine kinase activity)…
A_51_P180724	Mlh1	GO:0000239(pachytene)|GO:0000289(nuclear-transcribed mRNA poly(A) tail shortening)|GO:0000712(resolution of meiotic recombination intermediates)|GO:0000793(condensed chromosome)|GO:0000794(condensed nuclear chromosome)|GO:0000795(synaptonemal complex)|GO:0001673(male germ cell nucleus)|GO:0002204(somatic recombination of immunoglobulin genes involved in immune response)|GO:0003697(single-stranded…
A_51_P182131	5330417C22Rik	GO:0003674(molecular_function)|GO:0005887(integral to plasma membrane)|GO:0016020(membrane)|GO:0016021(integral to membrane)|GO:0016236(macroautophagy)|GO:0042981(regulation of apoptotic process)|GO:0044090(positive regulation of vacuole organization)|GO:2000786(positive regulation of autophagic vacuole assembly)
A_51_P183971	Barhl1	GO:0001077(RNA polymerase II core promoter proximal region sequence-specific DNA binding transcription factor activity involved in positive regulation of transcription)|GO:0001764(neuron migration)|GO:0003677(DNA binding)|GO:0003700(sequence-specific DNA binding transcription factor activity)|GO:0005634(nucleus)|GO:0006351(transcription, DNA-dependent)|GO:0006355(regulation of transcription, DNA-…
A_51_P187352	Kcnma1	GO:0000166(nucleotide binding)|GO:0001666(response to hypoxia)|GO:0003779(actin binding)|GO:0005216(ion channel activity)|GO:0005244(voltage-gated ion channel activity)|GO:0005249(voltage-gated potassium channel activity)|GO:0005267(potassium channel activity)|GO:0005515(protein binding)|GO:0005783(endoplasmic reticulum)|GO:0005886(plasma membrane)|GO:0005901(caveola)|GO:0006810(transport)|GO:000…
A_51_P189746	Pim3	GO:0000166(nucleotide binding)|GO:0004672(protein kinase activity)|GO:0004674(protein serine/threonine kinase activity)|GO:0005515(protein binding)|GO:0005524(ATP binding)|GO:0005737(cytoplasm)|GO:0006468(protein phosphorylation)|GO:0006915(apoptotic process)|GO:0007049(cell cycle)|GO:0007346(regulation of mitotic cell cycle)|GO:0016301(kinase activity)|GO:0016310(phosphorylation)|GO:0016572(hist…
A_51_P189905	Dad1	GO:0001824(blastocyst development)|GO:0004579(dolichyl-diphosphooligosaccharide-protein glycotransferase activity)|GO:0006915(apoptotic process)|GO:0006916(anti-apoptosis)|GO:0016020(membrane)|GO:0016021(integral to membrane)|GO:0016740(transferase activity)
A_51_P191611	Cat	GO:0000302(response to reactive oxygen species)|GO:0001666(response to hypoxia)|GO:0004046(aminoacylase activity)|GO:0004096(catalase activity)|GO:0004601(peroxidase activity)|GO:0005102(receptor binding)|GO:0005739(mitochondrion)|GO:0005758(mitochondrial intermembrane space)|GO:0005764(lysosome)|GO:0005777(peroxisome)|GO:0005778(peroxisomal membrane)|GO:0005783(endoplasmic reticulum)|GO:0005794(…
A_51_P193794	Lrp1	GO:0002020(protease binding)|GO:0004872(receptor activity)|GO:0005509(calcium ion binding)|GO:0005515(protein binding)|GO:0005634(nucleus)|GO:0005737(cytoplasm)|GO:0005768(endosome)|GO:0005886(plasma membrane)|GO:0005887(integral to plasma membrane)|GO:0005905(coated pit)|GO:0006897(endocytosis)|GO:0006898(receptor-mediated endocytosis)|GO:0007205(protein kinase C-activating G-protein coupled rec…
A_51_P194377	Pcbp4	GO:0003677(DNA binding)|GO:0003723(RNA binding)|GO:0005737(cytoplasm)|GO:0006977(DNA damage response, signal transduction by p53 class mediator resulting in cell cycle arrest)|GO:0007050(cell cycle arrest)|GO:0008630(DNA damage response, signal transduction resulting in induction of apoptosis)|GO:0030529(ribonucleoprotein complex)
A_51_P194525	Alx3	GO:0003677(DNA binding)|GO:0003700(sequence-specific DNA binding transcription factor activity)|GO:0005634(nucleus)|GO:0006351(transcription, DNA-dependent)|GO:0006355(regulation of transcription, DNA-dependent)|GO:0007275(multicellular organismal development)|GO:0007389(pattern specification process)|GO:0035115(embryonic forelimb morphogenesis)|GO:0035116(embryonic hindlimb morphogenesis)|GO:004…
A_51_P194681	Pcid2	GO:0005575(cellular_component)|GO:0043066(negative regulation of apoptotic process)|GO:0043488(regulation of mRNA stability)|GO:0045579(positive regulation of B cell differentiation)|GO:0045893(positive regulation of transcription, DNA-dependent)|GO:0048536(spleen development)|GO:0090267(positive regulation of mitotic cell cycle spindle assembly checkpoint)|GO:2000117(negative regulation of cyste…
A_51_P195958	Phlda1	GO:0005543(phospholipid binding)|GO:0005634(nucleus)|GO:0005737(cytoplasm)|GO:0005886(plasma membrane)|GO:0006915(apoptotic process)|GO:0006917(induction of apoptosis)|GO:0016020(membrane)|GO:0031410(cytoplasmic vesicle)|GO:0045210(FasL biosynthetic process)
A_51_P196673	Khdc1b	GO:0003674(molecular_function)|GO:0003723(RNA binding)|GO:0005737(cytoplasm)|GO:0006917(induction of apoptosis)|GO:0006919(activation of cysteine-type endopeptidase activity involved in apoptotic process)
A_51_P196925	Cx3cl1	GO:0005125(cytokine activity)|GO:0005576(extracellular region)|GO:0005615(extracellular space)|GO:0005625(soluble fraction)|GO:0005737(cytoplasm)|GO:0005886(plasma membrane)|GO:0006935(chemotaxis)|GO:0006955(immune response)|GO:0007155(cell adhesion)|GO:0008009(chemokine activity)|GO:0009986(cell surface)|GO:0010759(positive regulation of macrophage chemotaxis)|GO:0016020(membrane)|GO:0016021(int…
A_51_P198076	1810046J19Rik	GO:0005515(protein binding)|GO:0005737(cytoplasm)|GO:0005829(cytosol)|GO:0005886(plasma membrane)|GO:0006915(apoptotic process)|GO:0008430(selenium binding)|GO:0016020(membrane)|GO:0030335(positive regulation of cell migration)|GO:0031235(intrinsic to internal side of plasma membrane)|GO:0043066(negative regulation of apoptotic process)|GO:0045454(cell redox homeostasis)|GO:0051491(positive regul…
A_51_P199382	Elmo2	GO:0005737(cytoplasm)|GO:0005829(cytosol)|GO:0005856(cytoskeleton)|GO:0006909(phagocytosis)|GO:0006915(apoptotic process)|GO:0016020(membrane)|GO:0017124(SH3 domain binding)|GO:0030971(receptor tyrosine kinase binding)|GO:0060326(cell chemotaxis)
A_51_P200477	Hspa4	GO:0000166(nucleotide binding)|GO:0001085(RNA polymerase II transcription factor binding)|GO:0001933(negative regulation of protein phosphorylation)|GO:0005524(ATP binding)|GO:0005634(nucleus)|GO:0005737(cytoplasm)|GO:0005811(lipid particle)|GO:0005829(cytosol)|GO:0006950(response to stress)|GO:0009408(response to heat)|GO:0010628(positive regulation of gene expression)|GO:0010629(negative regula…
A_51_P201661	Xrcc5	GO:0000166(nucleotide binding)|GO:0000784(nuclear chromosome, telomeric region)|GO:0003677(DNA binding)|GO:0003690(double-stranded DNA binding)|GO:0004003(ATP-dependent DNA helicase activity)|GO:0004386(helicase activity)|GO:0005524(ATP binding)|GO:0005634(nucleus)|GO:0005694(chromosome)|GO:0005737(cytoplasm)|GO:0005958(DNA-dependent protein kinase-DNA ligase 4 complex)|GO:0006281(DNA repair)|GO:…
A_51_P202074	Ncapd2	GO:0000793(condensed chromosome)|GO:0000796(condensin complex)|GO:0005634(nucleus)|GO:0005694(chromosome)|GO:0005737(cytoplasm)|GO:0007049(cell cycle)|GO:0007067(mitosis)|GO:0007076(mitotic chromosome condensation)|GO:0030261(chromosome condensation)|GO:0042393(histone binding)|GO:0045120(pronucleus)|GO:0051301(cell division)
A_51_P202964	Csnk2a2	GO:0000166(nucleotide binding)|GO:0004672(protein kinase activity)|GO:0004674(protein serine/threonine kinase activity)|GO:0005515(protein binding)|GO:0005524(ATP binding)|GO:0005634(nucleus)|GO:0005956(protein kinase CK2 complex)|GO:0006351(transcription, DNA-dependent)|GO:0006355(regulation of transcription, DNA-dependent)|GO:0006468(protein phosphorylation)|GO:0006915(apoptotic process)|GO:000…
A_51_P203192	Mbd4	GO:0000785(chromatin)|GO:0003677(DNA binding)|GO:0003824(catalytic activity)|GO:0005634(nucleus)|GO:0005737(cytoplasm)|GO:0006281(DNA repair)|GO:0006284(base-excision repair)|GO:0006306(DNA methylation)|GO:0006974(response to DNA damage stimulus)|GO:0008630(DNA damage response, signal transduction resulting in induction of apoptosis)|GO:0009314(response to radiation)|GO:0016787(hydrolase activity)
A_51_P203827	Adrb1	GO:0001996(positive regulation of heart rate by epinephrine-norepinephrine)|GO:0001997(positive regulation of the force of heart contraction by epinephrine-norepinephrine)|GO:0002024(diet induced thermogenesis)|GO:0002025(vasodilation by norepinephrine-epinephrine involved in regulation of systemic arterial blood pressure)|GO:0003061(positive regulation of the force of heart contraction by norepi…
A_51_P204080	Hk2	GO:0000166(nucleotide binding)|GO:0003824(catalytic activity)|GO:0004396(hexokinase activity)|GO:0005524(ATP binding)|GO:0005536(glucose binding)|GO:0005739(mitochondrion)|GO:0005741(mitochondrial outer membrane)|GO:0005975(carbohydrate metabolic process)|GO:0006006(glucose metabolic process)|GO:0006096(glycolysis)|GO:0008152(metabolic process)|GO:0008637(apoptotic mitochondrial changes)|GO:00163…
A_51_P205334	Tnfrsf8	GO:0004872(receptor activity)|GO:0004888(transmembrane signaling receptor activity)|GO:0007165(signal transduction)|GO:0016020(membrane)|GO:0016021(integral to membrane)|GO:0042535(positive regulation of tumor necrosis factor biosynthetic process)|GO:0043065(positive regulation of apoptotic process)|GO:0045556(positive regulation of TRAIL biosynthetic process)|GO:0051092(positive regulation of NF…
A_51_P205779	Cd5l	GO:0005044(scavenger receptor activity)|GO:0005576(extracellular region)|GO:0006915(apoptotic process)|GO:0016020(membrane)
A_51_P205820	Klf11	GO:0000115(regulation of transcription involved in S phase of mitotic cell cycle)|GO:0000122(negative regulation of transcription from RNA polymerase II promoter)|GO:0000981(sequence-specific DNA binding RNA polymerase II transcription factor activity)|GO:0003676(nucleic acid binding)|GO:0003677(DNA binding)|GO:0003700(sequence-specific DNA binding transcription factor activity)|GO:0005622(intrac…
A_51_P206971	Mnat1	GO:0000082(G1/S transition of mitotic cell cycle)|GO:0005515(protein binding)|GO:0005634(nucleus)|GO:0005675(holo TFIIH complex)|GO:0005737(cytoplasm)|GO:0006351(transcription, DNA-dependent)|GO:0006355(regulation of transcription, DNA-dependent)|GO:0006357(regulation of transcription from RNA polymerase II promoter)|GO:0006366(transcription from RNA polymerase II promoter)|GO:0006468(protein pho…
A_51_P207324	Grk1	GO:0000166(nucleotide binding)|GO:0004674(protein serine/threonine kinase activity)|GO:0004872(receptor activity)|GO:0005524(ATP binding)|GO:0006468(protein phosphorylation)|GO:0006915(apoptotic process)|GO:0008594(photoreceptor cell morphogenesis)|GO:0009416(response to light stimulus)|GO:0016301(kinase activity)|GO:0016310(phosphorylation)|GO:0016740(transferase activity)|GO:0022400(regulation …
A_51_P208240	Tnfsf14	GO:0005102(receptor binding)|GO:0005125(cytokine activity)|GO:0005164(tumor necrosis factor receptor binding)|GO:0005576(extracellular region)|GO:0005615(extracellular space)|GO:0005886(plasma membrane)|GO:0006955(immune response)|GO:0008588(release of cytoplasmic sequestered NF-kappaB)|GO:0016020(membrane)|GO:0016021(integral to membrane)|GO:0031295(T cell costimulation)|GO:0043027(cysteine-type…
A_51_P209527	Bcl10	GO:0001772(immunological synapse)|GO:0001843(neural tube closure)|GO:0002020(protease binding)|GO:0002906(negative regulation of mature B cell apoptotic process)|GO:0003713(transcription coactivator activity)|GO:0005515(protein binding)|GO:0005634(nucleus)|GO:0005737(cytoplasm)|GO:0005764(lysosome)|GO:0005829(cytosol)|GO:0006915(apoptotic process)|GO:0006917(induction of apoptosis)|GO:0006919(act…
A_51_P211131	Traf3ip2	GO:0001783(B cell apoptotic process)|GO:0006959(humoral immune response)|GO:0048305(immunoglobulin secretion)
A_51_P212630	Chd8	GO:0000166(nucleotide binding)|GO:0001701(in utero embryonic development)|GO:0002039(p53 binding)|GO:0003676(nucleic acid binding)|GO:0003677(DNA binding)|GO:0003678(DNA helicase activity)|GO:0004386(helicase activity)|GO:0005515(protein binding)|GO:0005524(ATP binding)|GO:0005634(nucleus)|GO:0006351(transcription, DNA-dependent)|GO:0006355(regulation of transcription, DNA-dependent)|GO:0008013(b…
A_51_P212782	Il1b	GO:0000165(MAPK cascade)|GO:0000187(activation of MAPK activity)|GO:0001660(fever generation)|GO:0001934(positive regulation of protein phosphorylation)|GO:0005125(cytokine activity)|GO:0005149(interleukin-1 receptor binding)|GO:0005576(extracellular region)|GO:0005615(extracellular space)|GO:0006916(anti-apoptosis)|GO:0006954(inflammatory response)|GO:0006955(immune response)|GO:0007204(elevatio…
A_51_P214197	Stk17b	GO:0000166(nucleotide binding)|GO:0004672(protein kinase activity)|GO:0004674(protein serine/threonine kinase activity)|GO:0005524(ATP binding)|GO:0005634(nucleus)|GO:0006468(protein phosphorylation)|GO:0006915(apoptotic process)|GO:0006917(induction of apoptosis)|GO:0007243(intracellular protein kinase cascade)|GO:0012501(programmed cell death)|GO:0015629(actin cytoskeleton)|GO:0016301(kinase ac…
A_51_P215066	Tmem85	GO:0003674(molecular_function)|GO:0005575(cellular_component)|GO:0006915(apoptotic process)|GO:0008150(biological_process)|GO:0016020(membrane)|GO:0016021(integral to membrane)
A_51_P215922	Casp6	GO:0002525(acute inflammatory response to non-antigenic stimulus)|GO:0004175(endopeptidase activity)|GO:0004197(cysteine-type endopeptidase activity)|GO:0005515(protein binding)|GO:0005634(nucleus)|GO:0005737(cytoplasm)|GO:0005829(cytosol)|GO:0006508(proteolysis)|GO:0006915(apoptotic process)|GO:0006917(induction of apoptosis)|GO:0008233(peptidase activity)|GO:0008234(cysteine-type peptidase acti…
A_51_P216219	Ptk2	GO:0000165(MAPK cascade)|GO:0000166(nucleotide binding)|GO:0000226(microtubule cytoskeleton organization)|GO:0001525(angiogenesis)|GO:0001568(blood vessel development)|GO:0001570(vasculogenesis)|GO:0001764(neuron migration)|GO:0001934(positive regulation of protein phosphorylation)|GO:0004672(protein kinase activity)|GO:0004713(protein tyrosine kinase activity)|GO:0004715(non-membrane spanning pr…
A_51_P216550	Trp63	GO:0000122(negative regulation of transcription from RNA polymerase II promoter)|GO:0000785(chromatin)|GO:0001077(RNA polymerase II core promoter proximal region sequence-specific DNA binding transcription factor activity involved in positive regulation of transcription)|GO:0001302(replicative cell aging)|GO:0001501(skeletal system development)|GO:0001736(establishment of planar polarity)|GO:0001…
A_51_P216593	Wfs1	GO:0001822(kidney development)|GO:0003091(renal water homeostasis)|GO:0005215(transporter activity)|GO:0005783(endoplasmic reticulum)|GO:0007601(visual perception)|GO:0007605(sensory perception of sound)|GO:0016020(membrane)|GO:0016021(integral to membrane)|GO:0030176(integral to endoplasmic reticulum membrane)|GO:0030433(ER-associated protein catabolic process)|GO:0030968(endoplasmic reticulum u…
A_51_P220278	Ppp2r2b	GO:0000159(protein phosphatase type 2A complex)|GO:0000266(mitochondrial fission)|GO:0005624(membrane fraction)|GO:0005737(cytoplasm)|GO:0005739(mitochondrion)|GO:0005741(mitochondrial outer membrane)|GO:0005829(cytosol)|GO:0005856(cytoskeleton)|GO:0006626(protein targeting to mitochondrion)|GO:0006915(apoptotic process)|GO:0007165(signal transduction)|GO:0008601(protein phosphatase type 2A regul…
A_51_P221625	Stk24	GO:0000166(nucleotide binding)|GO:0004672(protein kinase activity)|GO:0004674(protein serine/threonine kinase activity)|GO:0005524(ATP binding)|GO:0005634(nucleus)|GO:0005737(cytoplasm)|GO:0006468(protein phosphorylation)|GO:0006915(apoptotic process)|GO:0006917(induction of apoptosis)|GO:0008631(induction of apoptosis by oxidative stress)|GO:0016020(membrane)|GO:0016301(kinase activity)|GO:00163…
A_51_P222092	Igbp1	GO:0000122(negative regulation of transcription from RNA polymerase II promoter)|GO:0005515(protein binding)|GO:0005737(cytoplasm)|GO:0008601(protein phosphatase type 2A regulator activity)|GO:0009966(regulation of signal transduction)|GO:0031434(mitogen-activated protein kinase kinase binding)|GO:0032873(negative regulation of stress-activated MAPK cascade)|GO:0034612(response to tumor necrosis …
A_51_P222280	Ikbke	GO:0000166(nucleotide binding)|GO:0004672(protein kinase activity)|GO:0004674(protein serine/threonine kinase activity)|GO:0004704(NF-kappaB-inducing kinase activity)|GO:0005524(ATP binding)|GO:0005634(nucleus)|GO:0005737(cytoplasm)|GO:0006468(protein phosphorylation)|GO:0006974(response to DNA damage stimulus)|GO:0007252(I-kappaB phosphorylation)|GO:0008384(IkappaB kinase activity)|GO:0008630(DN…
A_51_P222590	Arf6	GO:0000166(nucleotide binding)|GO:0001726(ruffle)|GO:0001889(liver development)|GO:0003924(GTPase activity)|GO:0005525(GTP binding)|GO:0005622(intracellular)|GO:0005737(cytoplasm)|GO:0005768(endosome)|GO:0005769(early endosome)|GO:0005794(Golgi apparatus)|GO:0005886(plasma membrane)|GO:0005938(cell cortex)|GO:0006184(GTP catabolic process)|GO:0006810(transport)|GO:0006915(apoptotic process)|GO:00…
A_51_P222657	Tspo	GO:0004872(receptor activity)|GO:0005497(androgen binding)|GO:0005739(mitochondrion)|GO:0005741(mitochondrial outer membrane)|GO:0006694(steroid biosynthetic process)|GO:0008347(glial cell migration)|GO:0008503(benzodiazepine receptor activity)|GO:0010940(positive regulation of necrotic cell death)|GO:0016020(membrane)|GO:0016021(integral to membrane)|GO:0032720(negative regulation of tumor necro…
A_51_P223315	Sh3glb1	GO:0005504(fatty acid binding)|GO:0005515(protein binding)|GO:0005737(cytoplasm)|GO:0005740(mitochondrial envelope)|GO:0005741(mitochondrial outer membrane)|GO:0005783(endoplasmic reticulum)|GO:0005794(Golgi apparatus)|GO:0005829(cytosol)|GO:0006654(phosphatidic acid biosynthetic process)|GO:0006915(apoptotic process)|GO:0006916(anti-apoptosis)|GO:0006917(induction of apoptosis)|GO:0007165(signal…
A_51_P224517	Phf17	GO:0000123(histone acetyltransferase complex)|GO:0003674(molecular_function)|GO:0005634(nucleus)|GO:0005737(cytoplasm)|GO:0005739(mitochondrion)|GO:0006351(transcription, DNA-dependent)|GO:0006355(regulation of transcription, DNA-dependent)|GO:0006915(apoptotic process)|GO:0008270(zinc ion binding)|GO:0043966(histone H3 acetylation)|GO:0043981(histone H4-K5 acetylation)|GO:0043982(histone H4-K8 a…
A_51_P224564	Ppm1f	GO:0003824(catalytic activity)|GO:0004721(phosphoprotein phosphatase activity)|GO:0004722(protein serine/threonine phosphatase activity)|GO:0005829(cytosol)|GO:0006469(negative regulation of protein kinase activity)|GO:0006470(protein dephosphorylation)|GO:0006915(apoptotic process)|GO:0008287(protein serine/threonine phosphatase complex)|GO:0010628(positive regulation of gene expression)|GO:0010…
A_51_P224983	Cln8	GO:0001306(age-dependent response to oxidative stress)|GO:0005783(endoplasmic reticulum)|GO:0005793(endoplasmic reticulum-Golgi intermediate compartment)|GO:0006644(phospholipid metabolic process)|GO:0006672(ceramide metabolic process)|GO:0007006(mitochondrial membrane organization)|GO:0007040(lysosome organization)|GO:0007399(nervous system development)|GO:0007601(visual perception)|GO:0007628(a…
A_51_P225179	Smndc1	GO:0003674(molecular_function)|GO:0003723(RNA binding)|GO:0005575(cellular_component)|GO:0005634(nucleus)|GO:0005681(spliceosomal complex)|GO:0005737(cytoplasm)|GO:0006397(mRNA processing)|GO:0006915(apoptotic process)|GO:0008150(biological_process)|GO:0008380(RNA splicing)
A_51_P226053	Sra1	GO:0003677(DNA binding)|GO:0003712(transcription cofactor activity)|GO:0003713(transcription coactivator activity)|GO:0004872(receptor activity)|GO:0005634(nucleus)|GO:0005667(transcription factor complex)|GO:0005737(cytoplasm)|GO:0005831(steroid hormone aporeceptor complex)|GO:0006351(transcription, DNA-dependent)|GO:0006355(regulation of transcription, DNA-dependent)|GO:0006357(regulation of tr…
A_51_P226417	Rraga	GO:0000166(nucleotide binding)|GO:0005525(GTP binding)|GO:0005634(nucleus)|GO:0005737(cytoplasm)|GO:0005764(lysosome)|GO:0005794(Golgi apparatus)|GO:0006915(apoptotic process)|GO:0008219(cell death)|GO:0019048(virus-host interaction)|GO:0034613(cellular protein localization)|GO:0042268(regulation of cytolysis)|GO:0042803(protein homodimerization activity)|GO:0043231(intracellular membrane-bounded…
A_51_P227345	Dpep1	GO:0005886(plasma membrane)|GO:0006508(proteolysis)|GO:0008233(peptidase activity)|GO:0008235(metalloexopeptidase activity)|GO:0008237(metallopeptidase activity)|GO:0008239(dipeptidyl-peptidase activity)|GO:0008270(zinc ion binding)|GO:0016020(membrane)|GO:0016787(hydrolase activity)|GO:0016805(dipeptidase activity)|GO:0016999(antibiotic metabolic process)|GO:0030336(negative regulation of cell m…
A_51_P227962	Dynlrb2	GO:0003774(motor activity)|GO:0005515(protein binding)|GO:0005737(cytoplasm)|GO:0005856(cytoskeleton)|GO:0005868(cytoplasmic dynein complex)|GO:0005874(microtubule)|GO:0006810(transport)|GO:0008150(biological_process)|GO:0030286(dynein complex)
A_51_P229664	Cd27	GO:0004872(receptor activity)|GO:0005515(protein binding)|GO:0005624(membrane fraction)|GO:0006915(apoptotic process)|GO:0006916(anti-apoptosis)|GO:0006917(induction of apoptosis)|GO:0009897(external side of plasma membrane)|GO:0009986(cell surface)|GO:0016020(membrane)|GO:0016021(integral to membrane)|GO:0042100(B cell proliferation)|GO:0043027(cysteine-type endopeptidase inhibitor activity invo…
A_51_P229676	Plscr1	GO:0001077(RNA polymerase II core promoter proximal region sequence-specific DNA binding transcription factor activity involved in positive regulation of transcription)|GO:0005154(epidermal growth factor receptor binding)|GO:0005509(calcium ion binding)|GO:0005634(nucleus)|GO:0005730(nucleolus)|GO:0005794(Golgi apparatus)|GO:0005829(cytosol)|GO:0005886(plasma membrane)|GO:0005887(integral to plas…
A_51_P230977	Cdc42	GO:0000139(Golgi membrane)|GO:0000166(nucleotide binding)|GO:0001934(positive regulation of protein phosphorylation)|GO:0002040(sprouting angiogenesis)|GO:0003161(cardiac conduction system development)|GO:0003334(keratinocyte development)|GO:0003924(GTPase activity)|GO:0005515(protein binding)|GO:0005525(GTP binding)|GO:0005737(cytoplasm)|GO:0005856(cytoskeleton)|GO:0005886(plasma membrane)|GO:00…
A_51_P232371	Stab1	GO:0005041(low-density lipoprotein receptor activity)|GO:0005044(scavenger receptor activity)|GO:0005737(cytoplasm)|GO:0005887(integral to plasma membrane)|GO:0007267(cell-cell signaling)|GO:0016525(negative regulation of angiogenesis)|GO:0030169(low-density lipoprotein particle binding)|GO:0042742(defense response to bacterium)|GO:0051635(bacterial cell surface binding)
A_51_P232411	Rag1	GO:0002331(pre-B cell allelic exclusion)|GO:0003676(nucleic acid binding)|GO:0003677(DNA binding)|GO:0003824(catalytic activity)|GO:0004518(nuclease activity)|GO:0004519(endonuclease activity)|GO:0004842(ubiquitin-protein ligase activity)|GO:0005515(protein binding)|GO:0005622(intracellular)|GO:0005634(nucleus)|GO:0006310(DNA recombination)|GO:0008152(metabolic process)|GO:0008270(zinc ion bindin…
A_51_P233027	Fam82a2	GO:0003674(molecular_function)|GO:0005634(nucleus)|GO:0005737(cytoplasm)|GO:0005739(mitochondrion)|GO:0005741(mitochondrial outer membrane)|GO:0005856(cytoskeleton)|GO:0005874(microtubule)|GO:0006874(cellular calcium ion homeostasis)|GO:0006915(apoptotic process)|GO:0016020(membrane)|GO:0016021(integral to membrane)|GO:0030154(cell differentiation)
A_51_P234025	Rbm5	GO:0000166(nucleotide binding)|GO:0000245(spliceosomal complex assembly)|GO:0000381(regulation of alternative nuclear mRNA splicing, via spliceosome)|GO:0003676(nucleic acid binding)|GO:0003723(RNA binding)|GO:0003729(mRNA binding)|GO:0005622(intracellular)|GO:0005634(nucleus)|GO:0005681(spliceosomal complex)|GO:0006397(mRNA processing)|GO:0006915(apoptotic process)|GO:0008270(zinc ion binding)|G…
A_51_P234113	Nod1	GO:0000166(nucleotide binding)|GO:0002606(positive regulation of dendritic cell antigen processing and presentation)|GO:0005524(ATP binding)|GO:0005622(intracellular)|GO:0005737(cytoplasm)|GO:0005886(plasma membrane)|GO:0006915(apoptotic process)|GO:0006917(induction of apoptosis)|GO:0006919(activation of cysteine-type endopeptidase activity involved in apoptotic process)|GO:0006952(defense respo…
A_51_P237040	Nog	GO:0000122(negative regulation of transcription from RNA polymerase II promoter)|GO:0001501(skeletal system development)|GO:0001649(osteoblast differentiation)|GO:0001655(urogenital system development)|GO:0001657(ureteric bud development)|GO:0001701(in utero embryonic development)|GO:0001706(endoderm formation)|GO:0001707(mesoderm formation)|GO:0001837(epithelial to mesenchymal transition)|GO:000…
A_51_P237668	Bex2	GO:0005634(nucleus)|GO:0005737(cytoplasm)|GO:0006915(apoptotic process)|GO:0007049(cell cycle)|GO:0042981(regulation of apoptotic process)|GO:0051726(regulation of cell cycle)
A_51_P237865	Il4	GO:0002227(innate immune response in mucosa)|GO:0002296(T-helper 1 cell lineage commitment)|GO:0002674(negative regulation of acute inflammatory response)|GO:0002677(negative regulation of chronic inflammatory response)|GO:0005125(cytokine activity)|GO:0005126(cytokine receptor binding)|GO:0005136(interleukin-4 receptor binding)|GO:0005576(extracellular region)|GO:0005615(extracellular space)|GO:…
A_51_P238786	Mcl1	GO:0005515(protein binding)|GO:0005634(nucleus)|GO:0005737(cytoplasm)|GO:0005739(mitochondrion)|GO:0005759(mitochondrial matrix)|GO:0006915(apoptotic process)|GO:0006916(anti-apoptosis)|GO:0007275(multicellular organismal development)|GO:0016020(membrane)|GO:0016021(integral to membrane)|GO:0030154(cell differentiation)|GO:0034097(response to cytokine stimulus)|GO:0042981(regulation of apoptotic …
A_51_P239286	Bcl2l12	GO:0006915(apoptotic process)|GO:0042981(regulation of apoptotic process)
A_51_P239654	Nr4a1	GO:0001077(RNA polymerase II core promoter proximal region sequence-specific DNA binding transcription factor activity involved in positive regulation of transcription)|GO:0001938(positive regulation of endothelial cell proliferation)|GO:0002042(cell migration involved in sprouting angiogenesis)|GO:0003677(DNA binding)|GO:0003700(sequence-specific DNA binding transcription factor activity)|GO:000…
A_51_P240801	Tmem173	GO:0002218(activation of innate immune response)|GO:0002230(positive regulation of defense response to virus by host)|GO:0005515(protein binding)|GO:0005737(cytoplasm)|GO:0005739(mitochondrion)|GO:0005741(mitochondrial outer membrane)|GO:0005783(endoplasmic reticulum)|GO:0005789(endoplasmic reticulum membrane)|GO:0005794(Golgi apparatus)|GO:0005886(plasma membrane)|GO:0006915(apoptotic process)|G…
A_51_P241667	Prkdc	GO:0000166(nucleotide binding)|GO:0000723(telomere maintenance)|GO:0001756(somitogenesis)|GO:0002326(B cell lineage commitment)|GO:0002328(pro-B cell differentiation)|GO:0002360(T cell lineage commitment)|GO:0003677(DNA binding)|GO:0004674(protein serine/threonine kinase activity)|GO:0004677(DNA-dependent protein kinase activity)|GO:0005524(ATP binding)|GO:0005634(nucleus)|GO:0005667(transcriptio…
A_51_P242591	Shq1	GO:0003674(molecular_function)|GO:0005634(nucleus)|GO:0005654(nucleoplasm)|GO:0005737(cytoplasm)|GO:0022618(ribonucleoprotein complex assembly)|GO:0043065(positive regulation of apoptotic process)|GO:2000233(negative regulation of rRNA processing)
A_51_P242733	Tex261	GO:0003674(molecular_function)|GO:0005575(cellular_component)|GO:0016020(membrane)|GO:0016021(integral to membrane)|GO:0043065(positive regulation of apoptotic process)
A_51_P244303	Smc1b	GO:0000166(nucleotide binding)|GO:0000775(chromosome, centromeric region)|GO:0000795(synaptonemal complex)|GO:0000800(lateral element)|GO:0003677(DNA binding)|GO:0005515(protein binding)|GO:0005524(ATP binding)|GO:0005634(nucleus)|GO:0005694(chromosome)|GO:0006281(DNA repair)|GO:0006310(DNA recombination)|GO:0007049(cell cycle)|GO:0007062(sister chromatid cohesion)|GO:0007126(meiosis)|GO:0030261(…
A_51_P244690	Ube2b	GO:0000166(nucleotide binding)|GO:0000209(protein polyubiquitination)|GO:0000785(chromatin)|GO:0000790(nuclear chromatin)|GO:0001701(in utero embryonic development)|GO:0001741(XY body)|GO:0004842(ubiquitin-protein ligase activity)|GO:0005515(protein binding)|GO:0005524(ATP binding)|GO:0005634(nucleus)|GO:0005657(replication fork)|GO:0005737(cytoplasm)|GO:0005886(plasma membrane)|GO:0006281(DNA re…
A_51_P244856	Atp2a1	GO:0000166(nucleotide binding)|GO:0003824(catalytic activity)|GO:0005338(nucleotide-sugar transmembrane transporter activity)|GO:0005388(calcium-transporting ATPase activity)|GO:0005509(calcium ion binding)|GO:0005524(ATP binding)|GO:0005783(endoplasmic reticulum)|GO:0005789(endoplasmic reticulum membrane)|GO:0005792(microsome)|GO:0006200(ATP catabolic process)|GO:0006754(ATP biosynthetic process…
A_51_P245796	Ddit4	GO:0001666(response to hypoxia)|GO:0005622(intracellular)|GO:0005737(cytoplasm)|GO:0005739(mitochondrion)|GO:0006915(apoptotic process)|GO:0009968(negative regulation of signal transduction)|GO:0032007(negative regulation of TOR signaling cascade)|GO:0043241(protein complex disassembly)|GO:0045820(negative regulation of glycolysis)|GO:0071889(14-3-3 protein binding)|GO:0072593(reactive oxygen spe…
A_51_P245989	Ccr2	GO:0001525(angiogenesis)|GO:0002246(wound healing involved in inflammatory response)|GO:0002827(positive regulation of T-helper 1 type immune response)|GO:0002829(negative regulation of type 2 immune response)|GO:0004871(signal transducer activity)|GO:0004872(receptor activity)|GO:0004930(G-protein coupled receptor activity)|GO:0004950(chemokine receptor activity)|GO:0005515(protein binding)|GO:0…
A_51_P246653	Clec7a	GO:0001846(opsonin binding)|GO:0001872((1->3)-beta-D-glucan binding)|GO:0001874((1->3)-beta-D-glucan receptor activity)|GO:0001878(response to yeast)|GO:0001879(detection of yeast)|GO:0002221(pattern recognition receptor signaling pathway)|GO:0002238(response to molecule of fungal origin)|GO:0002366(leukocyte activation involved in immune response)|GO:0002752(cell surface pattern recognition rece…
A_51_P246903	Rps27l	GO:0003735(structural constituent of ribosome)|GO:0005622(intracellular)|GO:0005634(nucleus)|GO:0005840(ribosome)|GO:0006281(DNA repair)|GO:0006412(translation)|GO:0006919(activation of cysteine-type endopeptidase activity involved in apoptotic process)|GO:0006974(response to DNA damage stimulus)|GO:0008494(translation activator activity)|GO:0008656(cysteine-type endopeptidase activator activity …
A_51_P247799	Casp8	GO:0001525(angiogenesis)|GO:0001841(neural tube formation)|GO:0004197(cysteine-type endopeptidase activity)|GO:0005164(tumor necrosis factor receptor binding)|GO:0005515(protein binding)|GO:0005634(nucleus)|GO:0005737(cytoplasm)|GO:0005739(mitochondrion)|GO:0005813(centrosome)|GO:0005829(cytosol)|GO:0006508(proteolysis)|GO:0006915(apoptotic process)|GO:0007507(heart development)|GO:0008152(metabo…
A_51_P248122	Bbc3	GO:0001836(release of cytochrome c from mitochondria)|GO:0001844(protein insertion into mitochondrial membrane involved in apoptotic signaling pathway)|GO:0005515(protein binding)|GO:0005739(mitochondrion)|GO:0005740(mitochondrial envelope)|GO:0006915(apoptotic process)|GO:0006917(induction of apoptosis)|GO:0006919(activation of cysteine-type endopeptidase activity involved in apoptotic process)|…
A_51_P248265	Thoc1	GO:0000346(transcription export complex)|GO:0000347(THO complex)|GO:0000445(THO complex part of transcription export complex)|GO:0003677(DNA binding)|GO:0003723(RNA binding)|GO:0005634(nucleus)|GO:0005737(cytoplasm)|GO:0006351(transcription, DNA-dependent)|GO:0006355(regulation of transcription, DNA-dependent)|GO:0006397(mRNA processing)|GO:0006406(mRNA export from nucleus)|GO:0006810(transport)|…
A_51_P249848	Dsg2	GO:0005509(calcium ion binding)|GO:0005886(plasma membrane)|GO:0006915(apoptotic process)|GO:0007155(cell adhesion)|GO:0007156(homophilic cell adhesion)|GO:0016020(membrane)|GO:0016021(integral to membrane)|GO:0016324(apical plasma membrane)|GO:0016328(lateral plasma membrane)|GO:0030054(cell junction)|GO:0030057(desmosome)|GO:0097194(execution phase of apoptosis)
A_51_P250001	H1fnt	GO:0000166(nucleotide binding)|GO:0000790(nuclear chromatin)|GO:0003677(DNA binding)|GO:0005524(ATP binding)|GO:0005634(nucleus)|GO:0005694(chromosome)|GO:0006997(nucleus organization)|GO:0007275(multicellular organismal development)|GO:0007283(spermatogenesis)|GO:0007290(spermatid nucleus elongation)|GO:0030154(cell differentiation)|GO:0030261(chromosome condensation)|GO:0035092(sperm chromatin …
A_51_P251587	Psmd9	GO:0003713(transcription coactivator activity)|GO:0005634(nucleus)|GO:0006915(apoptotic process)|GO:0008022(protein C-terminus binding)|GO:0032024(positive regulation of insulin secretion)|GO:0043425(bHLH transcription factor binding)|GO:0045893(positive regulation of transcription, DNA-dependent)|GO:0045944(positive regulation of transcription from RNA polymerase II promoter)|GO:0046676(negative…
A_51_P252677	1110007C09Rik	GO:0003674(molecular_function)|GO:0005575(cellular_component)|GO:0005622(intracellular)|GO:0005634(nucleus)|GO:0008150(biological_process)|GO:0042981(regulation of apoptotic process)
A_51_P252859	Cyr61	GO:0001558(regulation of cell growth)|GO:0001649(osteoblast differentiation)|GO:0001934(positive regulation of protein phosphorylation)|GO:0002041(intussusceptive angiogenesis)|GO:0003181(atrioventricular valve morphogenesis)|GO:0003278(apoptotic process involved in heart morphogenesis)|GO:0003281(ventricular septum development)|GO:0005178(integrin binding)|GO:0005520(insulin-like growth factor b…
A_51_P253527	Rffl	GO:0005737(cytoplasm)|GO:0006886(intracellular protein transport)|GO:0006915(apoptotic process)|GO:0008270(zinc ion binding)|GO:0016020(membrane)|GO:0016023(cytoplasmic membrane-bounded vesicle)|GO:0016874(ligase activity)|GO:0046872(metal ion binding)
A_51_P254471	Birc2	GO:0000209(protein polyubiquitination)|GO:0001666(response to hypoxia)|GO:0001741(XY body)|GO:0001890(placenta development)|GO:0003713(transcription coactivator activity)|GO:0004842(ubiquitin-protein ligase activity)|GO:0005515(protein binding)|GO:0005622(intracellular)|GO:0005634(nucleus)|GO:0005737(cytoplasm)|GO:0006351(transcription, DNA-dependent)|GO:0006355(regulation of transcription, DNA-d…
A_51_P254855	Ptgs2	GO:0001516(prostaglandin biosynthetic process)|GO:0001525(angiogenesis)|GO:0004601(peroxidase activity)|GO:0004666(prostaglandin-endoperoxide synthase activity)|GO:0005634(nucleus)|GO:0005737(cytoplasm)|GO:0005783(endoplasmic reticulum)|GO:0005901(caveola)|GO:0006633(fatty acid biosynthetic process)|GO:0006954(inflammatory response)|GO:0006979(response to oxidative stress)|GO:0007566(embryo impla…
A_51_P255295	C9	GO:0005576(extracellular region)|GO:0005579(membrane attack complex)|GO:0005886(plasma membrane)|GO:0006917(induction of apoptosis)|GO:0006919(activation of cysteine-type endopeptidase activity involved in apoptotic process)|GO:0006955(immune response)|GO:0006957(complement activation, alternative pathway)|GO:0006958(complement activation, classical pathway)|GO:0007596(blood coagulation)|GO:00160…
A_51_P255682	Mfge8	GO:0001525(angiogenesis)|GO:0001786(phosphatidylserine binding)|GO:0005178(integrin binding)|GO:0005576(extracellular region)|GO:0005615(extracellular space)|GO:0006910(phagocytosis, recognition)|GO:0006911(phagocytosis, engulfment)|GO:0007155(cell adhesion)|GO:0007338(single fertilization)|GO:0008429(phosphatidylethanolamine binding)|GO:0009897(external side of plasma membrane)|GO:0016020(membra…
A_51_P256093	Map2k6	GO:0000165(MAPK cascade)|GO:0000166(nucleotide binding)|GO:0000187(activation of MAPK activity)|GO:0004672(protein kinase activity)|GO:0004674(protein serine/threonine kinase activity)|GO:0004713(protein tyrosine kinase activity)|GO:0005515(protein binding)|GO:0005524(ATP binding)|GO:0005634(nucleus)|GO:0005737(cytoplasm)|GO:0005856(cytoskeleton)|GO:0006351(transcription, DNA-dependent)|GO:000635…
A_51_P256747	Adcy10	GO:0000166(nucleotide binding)|GO:0000287(magnesium ion binding)|GO:0004016(adenylate cyclase activity)|GO:0005524(ATP binding)|GO:0005625(soluble fraction)|GO:0005737(cytoplasm)|GO:0005829(cytosol)|GO:0005856(cytoskeleton)|GO:0005886(plasma membrane)|GO:0006171(cAMP biosynthetic process)|GO:0007283(spermatogenesis)|GO:0009190(cyclic nucleotide biosynthetic process)|GO:0016020(membrane)|GO:001682…
A_51_P258281	Gal	GO:0005179(hormone activity)|GO:0005576(extracellular region)|GO:0005737(cytoplasm)|GO:0005794(Golgi apparatus)|GO:0006954(inflammatory response)|GO:0007218(neuropeptide signaling pathway)|GO:0007399(nervous system development)|GO:0007631(feeding behavior)|GO:0008285(negative regulation of cell proliferation)|GO:0030141(secretory granule)|GO:0031943(regulation of glucocorticoid metabolic process)…
A_51_P258766	Smo	GO:0000122(negative regulation of transcription from RNA polymerase II promoter)|GO:0001503(ossification)|GO:0001570(vasculogenesis)|GO:0001649(osteoblast differentiation)|GO:0001701(in utero embryonic development)|GO:0001708(cell fate specification)|GO:0001755(neural crest cell migration)|GO:0001947(heart looping)|GO:0002052(positive regulation of neuroblast proliferation)|GO:0002053(positive re…
A_51_P263965	Hmox1	GO:0001525(angiogenesis)|GO:0002246(wound healing involved in inflammatory response)|GO:0004392(heme oxygenase (decyclizing) activity)|GO:0004630(phospholipase D activity)|GO:0004871(signal transducer activity)|GO:0005634(nucleus)|GO:0005730(nucleolus)|GO:0005783(endoplasmic reticulum)|GO:0005792(microsome)|GO:0005829(cytosol)|GO:0005901(caveola)|GO:0006788(heme oxidation)|GO:0006916(anti-apoptos…
A_51_P265806	Clca2	GO:0005229(intracellular calcium activated chloride channel activity)|GO:0005887(integral to plasma membrane)|GO:0006821(chloride transport)|GO:0006915(apoptotic process)|GO:0034220(ion transmembrane transport)
A_51_P267194	Faim	GO:0005737(cytoplasm)|GO:0006915(apoptotic process)|GO:0006916(anti-apoptosis)|GO:0043066(negative regulation of apoptotic process)
A_51_P267239	Litaf	GO:0004871(signal transducer activity)|GO:0005515(protein binding)|GO:0005764(lysosome)|GO:0005794(Golgi apparatus)|GO:0006351(transcription, DNA-dependent)|GO:0006355(regulation of transcription, DNA-dependent)|GO:0006915(apoptotic process)|GO:0007165(signal transduction)|GO:0016020(membrane)|GO:0043123(positive regulation of I-kappaB kinase/NF-kappaB cascade)|GO:0050699(WW domain binding)
A_51_P267346	Topors	GO:0003677(DNA binding)|GO:0003823(antigen binding)|GO:0004842(ubiquitin-protein ligase activity)|GO:0005515(protein binding)|GO:0005634(nucleus)|GO:0006511(ubiquitin-dependent protein catabolic process)|GO:0006915(apoptotic process)|GO:0006974(response to DNA damage stimulus)|GO:0008270(zinc ion binding)|GO:0008630(DNA damage response, signal transduction resulting in induction of apoptosis)|GO:…
A_51_P268069	Six1	GO:0000122(negative regulation of transcription from RNA polymerase II promoter)|GO:0001657(ureteric bud development)|GO:0001658(branching involved in ureteric bud morphogenesis)|GO:0001759(organ induction)|GO:0001822(kidney development)|GO:0003151(outflow tract morphogenesis)|GO:0003677(DNA binding)|GO:0003682(chromatin binding)|GO:0003700(sequence-specific DNA binding transcription factor activ…
A_51_P270286	Dync1li1	GO:0000166(nucleotide binding)|GO:0000775(chromosome, centromeric region)|GO:0000776(kinetochore)|GO:0000922(spindle pole)|GO:0003774(motor activity)|GO:0003777(microtubule motor activity)|GO:0005524(ATP binding)|GO:0005694(chromosome)|GO:0005737(cytoplasm)|GO:0005813(centrosome)|GO:0005856(cytoskeleton)|GO:0005868(cytoplasmic dynein complex)|GO:0005874(microtubule)|GO:0005886(plasma membrane)|GO…
A_51_P274465	Sycp3	GO:0000705(achiasmate meiosis I)|GO:0000793(condensed chromosome)|GO:0000794(condensed nuclear chromosome)|GO:0000795(synaptonemal complex)|GO:0000800(lateral element)|GO:0000802(transverse filament)|GO:0001673(male germ cell nucleus)|GO:0003677(DNA binding)|GO:0005515(protein binding)|GO:0005634(nucleus)|GO:0007049(cell cycle)|GO:0007066(female meiosis sister chromatid cohesion)|GO:0007067(mitos…
A_51_P275101	Chst11	GO:0001537(N-acetylgalactosamine 4-O-sulfotransferase activity)|GO:0002063(chondrocyte development)|GO:0005794(Golgi apparatus)|GO:0005975(carbohydrate metabolic process)|GO:0007585(respiratory gaseous exchange)|GO:0008146(sulfotransferase activity)|GO:0009791(post-embryonic development)|GO:0016020(membrane)|GO:0016021(integral to membrane)|GO:0016051(carbohydrate biosynthetic process)|GO:0016740…
A_51_P275350	Pten	GO:0000287(magnesium ion binding)|GO:0001525(angiogenesis)|GO:0001933(negative regulation of protein phosphorylation)|GO:0002902(regulation of B cell apoptotic process)|GO:0004438(phosphatidylinositol-3-phosphatase activity)|GO:0004721(phosphoprotein phosphatase activity)|GO:0004722(protein serine/threonine phosphatase activity)|GO:0004725(protein tyrosine phosphatase activity)|GO:0005161(platele…
A_51_P275949	Loxl2	GO:0001837(epithelial to mesenchymal transition)|GO:0001935(endothelial cell proliferation)|GO:0002040(sprouting angiogenesis)|GO:0003682(chromatin binding)|GO:0003714(transcription corepressor activity)|GO:0004720(protein-lysine 6-oxidase activity)|GO:0005044(scavenger receptor activity)|GO:0005507(copper ion binding)|GO:0005576(extracellular region)|GO:0005634(nucleus)|GO:0016020(membrane)|GO:0…
A_51_P278887	Hint2	GO:0003824(catalytic activity)|GO:0005739(mitochondrion)|GO:0006694(steroid biosynthetic process)|GO:0006915(apoptotic process)|GO:0008150(biological_process)|GO:0008610(lipid biosynthetic process)|GO:0016787(hydrolase activity)
A_51_P279038	Ppargc1a	GO:0000166(nucleotide binding)|GO:0003676(nucleic acid binding)|GO:0003677(DNA binding)|GO:0003713(transcription coactivator activity)|GO:0003723(RNA binding)|GO:0004872(receptor activity)|GO:0005515(protein binding)|GO:0005634(nucleus)|GO:0005829(cytosol)|GO:0006351(transcription, DNA-dependent)|GO:0006355(regulation of transcription, DNA-dependent)|GO:0007005(mitochondrion organization)|GO:0008…
A_51_P281024	Rad9	GO:0000075(cell cycle checkpoint)|GO:0000077(DNA damage checkpoint)|GO:0004518(nuclease activity)|GO:0004527(exonuclease activity)|GO:0005515(protein binding)|GO:0005634(nucleus)|GO:0005737(cytoplasm)|GO:0006281(DNA repair)|GO:0006974(response to DNA damage stimulus)|GO:0008408(3'-5' exonuclease activity)|GO:0008853(exodeoxyribonuclease III activity)|GO:0009314(response to radiation)|GO:0016787(h…
A_51_P283708	Msh2	GO:0000166(nucleotide binding)|GO:0000228(nuclear chromosome)|GO:0000400(four-way junction DNA binding)|GO:0000403(Y-form DNA binding)|GO:0000404(loop DNA binding)|GO:0000406(double-strand/single-strand DNA junction binding)|GO:0000710(meiotic mismatch repair)|GO:0001701(in utero embryonic development)|GO:0002204(somatic recombination of immunoglobulin genes involved in immune response)|GO:000367…
A_51_P284577	Hyal2	GO:0000139(Golgi membrane)|GO:0000302(response to reactive oxygen species)|GO:0001105(RNA polymerase II transcription coactivator activity)|GO:0001618(viral receptor activity)|GO:0003824(catalytic activity)|GO:0004415(hyalurononglucosaminidase activity)|GO:0004872(receptor activity)|GO:0005540(hyaluronic acid binding)|GO:0005764(lysosome)|GO:0005829(cytosol)|GO:0005886(plasma membrane)|GO:0005902…
A_51_P284608	Cd74	GO:0000187(activation of MAPK activity)|GO:0001516(prostaglandin biosynthetic process)|GO:0001540(beta-amyloid binding)|GO:0001961(positive regulation of cytokine-mediated signaling pathway)|GO:0002606(positive regulation of dendritic cell antigen processing and presentation)|GO:0002792(negative regulation of peptide secretion)|GO:0002821(positive regulation of adaptive immune response)|GO:000283…
A_51_P285206	Cd3d	GO:0004872(receptor activity)|GO:0004888(transmembrane signaling receptor activity)|GO:0005515(protein binding)|GO:0006461(protein complex assembly)|GO:0007166(cell surface receptor signaling pathway)|GO:0016020(membrane)|GO:0016021(integral to membrane)|GO:0042101(T cell receptor complex)|GO:0042105(alpha-beta T cell receptor complex)|GO:0042110(T cell activation)|GO:0045059(positive thymic T ce…
A_51_P285736	Pdcd1	GO:0005515(protein binding)|GO:0006915(apoptotic process)|GO:0009897(external side of plasma membrane)|GO:0016020(membrane)|GO:0016021(integral to membrane)
A_51_P286488	Ier3	GO:0001562(response to protozoan)|GO:0003085(negative regulation of systemic arterial blood pressure)|GO:0005515(protein binding)|GO:0005575(cellular_component)|GO:0042981(regulation of apoptotic process)|GO:0043065(positive regulation of apoptotic process)|GO:0045732(positive regulation of protein catabolic process)|GO:0045820(negative regulation of glycolysis)|GO:0050728(negative regulation of …
A_51_P286737	Ccl2	GO:0000165(MAPK cascade)|GO:0001525(angiogenesis)|GO:0001664(G-protein coupled receptor binding)|GO:0001938(positive regulation of endothelial cell proliferation)|GO:0002548(monocyte chemotaxis)|GO:0005125(cytokine activity)|GO:0005515(protein binding)|GO:0005576(extracellular region)|GO:0005615(extracellular space)|GO:0005737(cytoplasm)|GO:0006874(cellular calcium ion homeostasis)|GO:0006916(ant…
A_51_P286748	Frzb	GO:0001944(vasculature development)|GO:0005515(protein binding)|GO:0005576(extracellular region)|GO:0005615(extracellular space)|GO:0005737(cytoplasm)|GO:0006357(regulation of transcription from RNA polymerase II promoter)|GO:0007275(multicellular organismal development)|GO:0007420(brain development)|GO:0008285(negative regulation of cell proliferation)|GO:0008406(gonad development)|GO:0010721(ne…
A_51_P288505	Tradd	GO:0004871(signal transducer activity)|GO:0005164(tumor necrosis factor receptor binding)|GO:0005515(protein binding)|GO:0005737(cytoplasm)|GO:0005856(cytoskeleton)|GO:0006915(apoptotic process)|GO:0006917(induction of apoptosis)|GO:0007165(signal transduction)|GO:0019900(kinase binding)|GO:0032403(protein complex binding)|GO:0042802(identical protein binding)|GO:0042981(regulation of apoptotic p…
A_51_P289392	Naip1	GO:0000166(nucleotide binding)|GO:0004869(cysteine-type endopeptidase inhibitor activity)|GO:0005524(ATP binding)|GO:0005622(intracellular)|GO:0005737(cytoplasm)|GO:0006915(apoptotic process)|GO:0006916(anti-apoptosis)|GO:0010466(negative regulation of peptidase activity)|GO:0016323(basolateral plasma membrane)|GO:0017111(nucleoside-triphosphatase activity)|GO:0030414(peptidase inhibitor activity…
A_51_P290576	Plk2	GO:0000082(G1/S transition of mitotic cell cycle)|GO:0000166(nucleotide binding)|GO:0000278(mitotic cell cycle)|GO:0004672(protein kinase activity)|GO:0004674(protein serine/threonine kinase activity)|GO:0004871(signal transducer activity)|GO:0005524(ATP binding)|GO:0005622(intracellular)|GO:0005737(cytoplasm)|GO:0005813(centrosome)|GO:0005814(centriole)|GO:0005856(cytoskeleton)|GO:0006468(protei…
A_51_P291361	Osm	GO:0005125(cytokine activity)|GO:0005147(oncostatin-M receptor binding)|GO:0005576(extracellular region)|GO:0005615(extracellular space)|GO:0005900(oncostatin-M receptor complex)|GO:0006915(apoptotic process)|GO:0006955(immune response)|GO:0007422(peripheral nervous system development)|GO:0008083(growth factor activity)|GO:0008284(positive regulation of cell proliferation)|GO:0009408(response to …
A_51_P293753	Cul7	GO:0001570(vasculogenesis)|GO:0005515(protein binding)|GO:0005622(intracellular)|GO:0005634(nucleus)|GO:0005737(cytoplasm)|GO:0006511(ubiquitin-dependent protein catabolic process)|GO:0006915(apoptotic process)|GO:0007049(cell cycle)|GO:0031461(cullin-RING ubiquitin ligase complex)|GO:0031625(ubiquitin protein ligase binding)|GO:0042981(regulation of apoptotic process)|GO:0045601(regulation of en…
A_51_P294020	Ticam1	GO:0002281(macrophage activation involved in immune response)|GO:0002756(MyD88-independent toll-like receptor signaling pathway)|GO:0004871(signal transducer activity)|GO:0005515(protein binding)|GO:0006915(apoptotic process)|GO:0006954(inflammatory response)|GO:0007165(signal transduction)|GO:0008624(induction of apoptosis by extracellular signals)|GO:0009615(response to virus)|GO:0019901(protei…
A_51_P295312	Gabarap	GO:0000226(microtubule cytoskeleton organization)|GO:0000421(autophagic vacuole membrane)|GO:0004872(receptor activity)|GO:0005515(protein binding)|GO:0005737(cytoplasm)|GO:0005764(lysosome)|GO:0005776(autophagic vacuole)|GO:0005790(smooth endoplasmic reticulum)|GO:0005794(Golgi apparatus)|GO:0005856(cytoskeleton)|GO:0005874(microtubule)|GO:0005875(microtubule associated complex)|GO:0005886(plasm…
A_51_P295708	Ints1	GO:0001832(blastocyst growth)|GO:0001833(inner cell mass cell proliferation)|GO:0003674(molecular_function)|GO:0005634(nucleus)|GO:0016020(membrane)|GO:0016021(integral to membrane)|GO:0016180(snRNA processing)|GO:0032039(integrator complex)|GO:0034474(U2 snRNA 3'-end processing)|GO:0043066(negative regulation of apoptotic process)|GO:0043154(negative regulation of cysteine-type endopeptidase act…
A_51_P295967	Proc	GO:0003824(catalytic activity)|GO:0004252(serine-type endopeptidase activity)|GO:0005509(calcium ion binding)|GO:0005576(extracellular region)|GO:0005615(extracellular space)|GO:0006508(proteolysis)|GO:0007596(blood coagulation)|GO:0007599(hemostasis)|GO:0008152(metabolic process)|GO:0008233(peptidase activity)|GO:0008236(serine-type peptidase activity)|GO:0016787(hydrolase activity)|GO:0030195(n…
A_51_P296036	Nrbp2	GO:0003674(molecular_function)|GO:0004672(protein kinase activity)|GO:0005524(ATP binding)|GO:0005737(cytoplasm)|GO:0006468(protein phosphorylation)|GO:0007399(nervous system development)|GO:0016772(transferase activity, transferring phosphorus-containing groups)|GO:0043524(negative regulation of neuron apoptotic process)
A_51_P296100	Rhot2	GO:0000166(nucleotide binding)|GO:0003924(GTPase activity)|GO:0005509(calcium ion binding)|GO:0005525(GTP binding)|GO:0005622(intracellular)|GO:0005739(mitochondrion)|GO:0005741(mitochondrial outer membrane)|GO:0005743(mitochondrial inner membrane)|GO:0006184(GTP catabolic process)|GO:0006915(apoptotic process)|GO:0007264(small GTPase mediated signal transduction)|GO:0008152(metabolic process)|GO…
A_51_P296448	Casp2	GO:0004197(cysteine-type endopeptidase activity)|GO:0005515(protein binding)|GO:0005622(intracellular)|GO:0005624(membrane fraction)|GO:0005625(soluble fraction)|GO:0005634(nucleus)|GO:0005737(cytoplasm)|GO:0005739(mitochondrion)|GO:0006508(proteolysis)|GO:0006915(apoptotic process)|GO:0006917(induction of apoptosis)|GO:0006977(DNA damage response, signal transduction by p53 class mediator result…
A_51_P296535	Col4a3	GO:0005178(integrin binding)|GO:0005201(extracellular matrix structural constituent)|GO:0005576(extracellular region)|GO:0005578(proteinaceous extracellular matrix)|GO:0005581(collagen)|GO:0005587(collagen type IV)|GO:0005604(basement membrane)|GO:0006917(induction of apoptosis)|GO:0006919(activation of cysteine-type endopeptidase activity involved in apoptotic process)|GO:0007155(cell adhesion)|…
A_51_P297586	Birc6	GO:0000922(spindle pole)|GO:0001890(placenta development)|GO:0004842(ubiquitin-protein ligase activity)|GO:0004869(cysteine-type endopeptidase inhibitor activity)|GO:0005515(protein binding)|GO:0005622(intracellular)|GO:0005737(cytoplasm)|GO:0005768(endosome)|GO:0005794(Golgi apparatus)|GO:0005802(trans-Golgi network)|GO:0005815(microtubule organizing center)|GO:0005856(cytoskeleton)|GO:0006915(a…
A_51_P297925	Zc3h12a	GO:0001525(angiogenesis)|GO:0004518(nuclease activity)|GO:0004519(endonuclease activity)|GO:0005515(protein binding)|GO:0005634(nucleus)|GO:0005737(cytoplasm)|GO:0005886(plasma membrane)|GO:0006915(apoptotic process)|GO:0007275(multicellular organismal development)|GO:0016787(hydrolase activity)|GO:0030154(cell differentiation)|GO:0046872(metal ion binding)
A_51_P300867	Map3k9	GO:0000166(nucleotide binding)|GO:0004672(protein kinase activity)|GO:0004674(protein serine/threonine kinase activity)|GO:0004709(MAP kinase kinase kinase activity)|GO:0004713(protein tyrosine kinase activity)|GO:0005524(ATP binding)|GO:0006351(transcription, DNA-dependent)|GO:0006355(regulation of transcription, DNA-dependent)|GO:0006468(protein phosphorylation)|GO:0006915(apoptotic process)|GO…
A_51_P301259	Araf	GO:0000165(MAPK cascade)|GO:0000166(nucleotide binding)|GO:0000186(activation of MAPKK activity)|GO:0004672(protein kinase activity)|GO:0004674(protein serine/threonine kinase activity)|GO:0004709(MAP kinase kinase kinase activity)|GO:0005057(receptor signaling protein activity)|GO:0005515(protein binding)|GO:0005524(ATP binding)|GO:0005626(insoluble fraction)|GO:0005739(mitochondrion)|GO:0005829…
A_51_P303316	Hoxa13	GO:0001570(vasculogenesis)|GO:0001886(endothelial cell morphogenesis)|GO:0001894(tissue homeostasis)|GO:0003281(ventricular septum development)|GO:0003677(DNA binding)|GO:0003700(sequence-specific DNA binding transcription factor activity)|GO:0005515(protein binding)|GO:0005634(nucleus)|GO:0006351(transcription, DNA-dependent)|GO:0006355(regulation of transcription, DNA-dependent)|GO:0007275(mult…
A_51_P305003	Ntrk1	GO:0000166(nucleotide binding)|GO:0004672(protein kinase activity)|GO:0004713(protein tyrosine kinase activity)|GO:0004714(transmembrane receptor protein tyrosine kinase activity)|GO:0004872(receptor activity)|GO:0005030(neurotrophin receptor activity)|GO:0005166(neurotrophin p75 receptor binding)|GO:0005515(protein binding)|GO:0005524(ATP binding)|GO:0005737(cytoplasm)|GO:0005768(endosome)|GO:00…
A_51_P305547	Snai2	GO:0000122(negative regulation of transcription from RNA polymerase II promoter)|GO:0000790(nuclear chromatin)|GO:0001078(RNA polymerase II core promoter proximal region sequence-specific DNA binding transcription factor activity involved in negative regulation of transcription)|GO:0001837(epithelial to mesenchymal transition)|GO:0003198(epithelial to mesenchymal transition involved in endocardia…
A_51_P306129	Elmo1	GO:0005515(protein binding)|GO:0005543(phospholipid binding)|GO:0005737(cytoplasm)|GO:0005856(cytoskeleton)|GO:0005886(plasma membrane)|GO:0006909(phagocytosis)|GO:0006911(phagocytosis, engulfment)|GO:0006915(apoptotic process)|GO:0006928(cellular component movement)|GO:0016020(membrane)|GO:0016601(Rac protein signal transduction)|GO:0017124(SH3 domain binding)|GO:0030029(actin filament-based pro…
A_51_P306527	Ywhah	GO:0003779(actin binding)|GO:0005515(protein binding)|GO:0005737(cytoplasm)|GO:0006713(glucocorticoid catabolic process)|GO:0006886(intracellular protein transport)|GO:0007010(cytoskeleton organization)|GO:0007088(regulation of mitosis)|GO:0019899(enzyme binding)|GO:0019904(protein domain specific binding)|GO:0035259(glucocorticoid receptor binding)|GO:0042921(glucocorticoid receptor signaling pa…
A_51_P307082	Hey2	GO:0000122(negative regulation of transcription from RNA polymerase II promoter)|GO:0000983(RNA polymerase II core promoter sequence-specific DNA binding transcription factor activity)|GO:0000988(protein binding transcription factor activity)|GO:0001102(RNA polymerase II activating transcription factor binding)|GO:0001568(blood vessel development)|GO:0001570(vasculogenesis)|GO:0003171(atrioventri…
A_51_P307370	Rxra	GO:0000122(negative regulation of transcription from RNA polymerase II promoter)|GO:0000790(nuclear chromatin)|GO:0003007(heart morphogenesis)|GO:0003677(DNA binding)|GO:0003690(double-stranded DNA binding)|GO:0003700(sequence-specific DNA binding transcription factor activity)|GO:0003707(steroid hormone receptor activity)|GO:0004872(receptor activity)|GO:0004879(ligand-activated sequence-specifi…
A_51_P308590	Ppif	GO:0000413(protein peptidyl-prolyl isomerization)|GO:0003755(peptidyl-prolyl cis-trans isomerase activity)|GO:0005739(mitochondrion)|GO:0005743(mitochondrial inner membrane)|GO:0005759(mitochondrial matrix)|GO:0006457(protein folding)|GO:0008637(apoptotic mitochondrial changes)|GO:0016018(cyclosporin A binding)|GO:0016853(isomerase activity)|GO:0042277(peptide binding)|GO:0042981(regulation of ap…
A_51_P308597	Gcm2	GO:0003677(DNA binding)|GO:0003700(sequence-specific DNA binding transcription factor activity)|GO:0005634(nucleus)|GO:0006351(transcription, DNA-dependent)|GO:0006355(regulation of transcription, DNA-dependent)|GO:0006874(cellular calcium ion homeostasis)|GO:0007275(multicellular organismal development)|GO:0030154(cell differentiation)|GO:0030643(cellular phosphate ion homeostasis)|GO:0043066(ne…
A_51_P308796	Fosl1	GO:0003677(DNA binding)|GO:0003700(sequence-specific DNA binding transcription factor activity)|GO:0005634(nucleus)|GO:0005792(microsome)|GO:0005829(cytosol)|GO:0006355(regulation of transcription, DNA-dependent)|GO:0008285(negative regulation of cell proliferation)|GO:0019717(synaptosome)|GO:0031668(cellular response to extracellular stimulus)|GO:0042734(presynaptic membrane)|GO:0043065(positive…
A_51_P310196	Cd40lg	GO:0002839(positive regulation of immune response to tumor cell)|GO:0005125(cytokine activity)|GO:0005164(tumor necrosis factor receptor binding)|GO:0005174(CD40 receptor binding)|GO:0005576(extracellular region)|GO:0005615(extracellular space)|GO:0005886(plasma membrane)|GO:0006916(anti-apoptosis)|GO:0006954(inflammatory response)|GO:0006955(immune response)|GO:0007165(signal transduction)|GO:00…
A_51_P310821	Hoxa5	GO:0001501(skeletal system development)|GO:0002009(morphogenesis of an epithelium)|GO:0003016(respiratory system process)|GO:0003677(DNA binding)|GO:0003700(sequence-specific DNA binding transcription factor activity)|GO:0005515(protein binding)|GO:0005634(nucleus)|GO:0006351(transcription, DNA-dependent)|GO:0006355(regulation of transcription, DNA-dependent)|GO:0007275(multicellular organismal d…
A_51_P311904	Ptk2b	GO:0000165(MAPK cascade)|GO:0001525(angiogenesis)|GO:0001556(oocyte maturation)|GO:0001954(positive regulation of cell-matrix adhesion)|GO:0004672(protein kinase activity)|GO:0004715(non-membrane spanning protein tyrosine kinase activity)|GO:0005515(protein binding)|GO:0005634(nucleus)|GO:0005737(cytoplasm)|GO:0005925(focal adhesion)|GO:0005938(cell cortex)|GO:0006468(protein phosphorylation)|GO:…
A_51_P312497	Atp7a	GO:0000166(nucleotide binding)|GO:0001568(blood vessel development)|GO:0001836(release of cytochrome c from mitochondria)|GO:0001974(blood vessel remodeling)|GO:0002082(regulation of oxidative phosphorylation)|GO:0003824(catalytic activity)|GO:0004008(copper-exporting ATPase activity)|GO:0005375(copper ion transmembrane transporter activity)|GO:0005507(copper ion binding)|GO:0005515(protein bindi…
A_51_P312997	Zfp346	GO:0003676(nucleic acid binding)|GO:0003723(RNA binding)|GO:0003725(double-stranded RNA binding)|GO:0005515(protein binding)|GO:0005622(intracellular)|GO:0005634(nucleus)|GO:0005730(nucleolus)|GO:0005737(cytoplasm)|GO:0006915(apoptotic process)|GO:0008270(zinc ion binding)|GO:0046872(metal ion binding)
A_51_P314107	Gsdma	GO:0003674(molecular_function)|GO:0005737(cytoplasm)|GO:0006915(apoptotic process)|GO:0006917(induction of apoptosis)|GO:0048471(perinuclear region of cytoplasm)
A_51_P314679	Rrn3	GO:0001701(in utero embryonic development)|GO:0005634(nucleus)|GO:0006351(transcription, DNA-dependent)|GO:0006352(transcription initiation, DNA-dependent)|GO:0006355(regulation of transcription, DNA-dependent)|GO:0006361(transcription initiation from RNA polymerase I promoter)|GO:0007000(nucleolus organization)|GO:0007028(cytoplasm organization)|GO:0008283(cell proliferation)|GO:0042254(ribosome…
A_51_P316042	Card11	GO:0001819(positive regulation of cytokine production)|GO:0005515(protein binding)|GO:0005622(intracellular)|GO:0005737(cytoplasm)|GO:0005886(plasma membrane)|GO:0007165(signal transduction)|GO:0016020(membrane)|GO:0030890(positive regulation of B cell proliferation)|GO:0031295(T cell costimulation)|GO:0042102(positive regulation of T cell proliferation)|GO:0042981(regulation of apoptotic process…
A_51_P316553	Kdr	GO:0001541(ovarian follicle development)|GO:0001570(vasculogenesis)|GO:0001666(response to hypoxia)|GO:0001938(positive regulation of endothelial cell proliferation)|GO:0001945(lymph vessel development)|GO:0002053(positive regulation of mesenchymal cell proliferation)|GO:0004713(protein tyrosine kinase activity)|GO:0004872(receptor activity)|GO:0005021(vascular endothelial growth factor-activated…
A_51_P317640	Tgfb2	GO:0000902(cell morphogenesis)|GO:0001501(skeletal system development)|GO:0001502(cartilage condensation)|GO:0001540(beta-amyloid binding)|GO:0001568(blood vessel development)|GO:0001654(eye development)|GO:0001666(response to hypoxia)|GO:0001837(epithelial to mesenchymal transition)|GO:0001942(hair follicle development)|GO:0001974(blood vessel remodeling)|GO:0003007(heart morphogenesis)|GO:00031…
A_51_P317740	Pcgf2	GO:0000122(negative regulation of transcription from RNA polymerase II promoter)|GO:0000790(nuclear chromatin)|GO:0001701(in utero embryonic development)|GO:0001739(sex chromatin)|GO:0003677(DNA binding)|GO:0003682(chromatin binding)|GO:0004842(ubiquitin-protein ligase activity)|GO:0005515(protein binding)|GO:0005634(nucleus)|GO:0006351(transcription, DNA-dependent)|GO:0006355(regulation of trans…
A_51_P317941	Perp	GO:0005634(nucleus)|GO:0005737(cytoplasm)|GO:0005739(mitochondrion)|GO:0005794(Golgi apparatus)|GO:0005886(plasma membrane)|GO:0005887(integral to plasma membrane)|GO:0006915(apoptotic process)|GO:0006917(induction of apoptosis)|GO:0007155(cell adhesion)|GO:0016020(membrane)|GO:0016021(integral to membrane)|GO:0030054(cell junction)
A_51_P318640	Rps3	GO:0003684(damaged DNA binding)|GO:0003723(RNA binding)|GO:0003729(mRNA binding)|GO:0003735(structural constituent of ribosome)|GO:0003906(DNA-(apurinic or apyrimidinic site) lyase activity)|GO:0004519(endonuclease activity)|GO:0005622(intracellular)|GO:0005634(nucleus)|GO:0005737(cytoplasm)|GO:0005829(cytosol)|GO:0005840(ribosome)|GO:0006412(translation)|GO:0006917(induction of apoptosis)|GO:000…
A_51_P320089	Gclm	GO:0004357(glutamate-cysteine ligase activity)|GO:0005625(soluble fraction)|GO:0006534(cysteine metabolic process)|GO:0006536(glutamate metabolic process)|GO:0006749(glutathione metabolic process)|GO:0006750(glutathione biosynthetic process)|GO:0006979(response to oxidative stress)|GO:0017109(glutamate-cysteine ligase complex)|GO:0035226(glutamate-cysteine ligase catalytic subunit binding)|GO:003…
A_51_P320888	Cln5	GO:0005764(lysosome)|GO:0005765(lysosomal membrane)|GO:0005775(vacuolar lumen)|GO:0005783(endoplasmic reticulum)|GO:0005794(Golgi apparatus)|GO:0007040(lysosome organization)|GO:0007042(lysosomal lumen acidification)|GO:0007601(visual perception)|GO:0008219(cell death)|GO:0016021(integral to membrane)|GO:0048471(perinuclear region of cytoplasm)
A_51_P324572	Ctnna1	GO:0001669(acrosomal vesicle)|GO:0005198(structural molecule activity)|GO:0005515(protein binding)|GO:0005737(cytoplasm)|GO:0005856(cytoskeleton)|GO:0005886(plasma membrane)|GO:0005911(cell-cell junction)|GO:0005912(adherens junction)|GO:0005913(cell-cell adherens junction)|GO:0005915(zonula adherens)|GO:0007155(cell adhesion)|GO:0007163(establishment or maintenance of cell polarity)|GO:0007406(n…
A_51_P324814	Krt18	GO:0005198(structural molecule activity)|GO:0005515(protein binding)|GO:0005737(cytoplasm)|GO:0005815(microtubule organizing center)|GO:0005882(intermediate filament)|GO:0006915(apoptotic process)|GO:0033209(tumor necrosis factor-mediated signaling pathway)|GO:0034451(centriolar satellite)|GO:0043000(Golgi to plasma membrane CFTR protein transport)|GO:0043066(negative regulation of apoptotic proc…
A_51_P326191	Serpina3g	GO:0004867(serine-type endopeptidase inhibitor activity)|GO:0004869(cysteine-type endopeptidase inhibitor activity)|GO:0005576(extracellular region)|GO:0005634(nucleus)|GO:0005737(cytoplasm)|GO:0006915(apoptotic process)|GO:0010466(negative regulation of peptidase activity)|GO:0010951(negative regulation of endopeptidase activity)|GO:0030162(regulation of proteolysis)|GO:0030414(peptidase inhibit…
A_51_P327188	Senp1	GO:0005634(nucleus)|GO:0005737(cytoplasm)|GO:0006508(proteolysis)|GO:0006919(activation of cysteine-type endopeptidase activity involved in apoptotic process)|GO:0007275(multicellular organismal development)|GO:0008233(peptidase activity)|GO:0008234(cysteine-type peptidase activity)|GO:0008624(induction of apoptosis by extracellular signals)|GO:0016787(hydrolase activity)|GO:0016926(protein desum…
A_51_P329722	5430419D17Rik	GO:0005044(scavenger receptor activity)|GO:0005576(extracellular region)|GO:0008150(biological_process)|GO:0016020(membrane)
A_51_P329928	Phlda3	GO:0005543(phospholipid binding)|GO:0005546(phosphatidylinositol-4,5-bisphosphate binding)|GO:0005547(phosphatidylinositol-3,4,5-trisphosphate binding)|GO:0005737(cytoplasm)|GO:0005886(plasma membrane)|GO:0006915(apoptotic process)|GO:0006917(induction of apoptosis)|GO:0010314(phosphatidylinositol-5-phosphate binding)|GO:0016020(membrane)|GO:0032266(phosphatidylinositol-3-phosphate binding)|GO:00…
A_51_P333034	Ier3ip1	GO:0003674(molecular_function)|GO:0005783(endoplasmic reticulum)|GO:0005794(Golgi apparatus)|GO:0016020(membrane)|GO:0016021(integral to membrane)|GO:0042981(regulation of apoptotic process)
A_51_P333274	Gzmb	GO:0001913(T cell mediated cytotoxicity)|GO:0003824(catalytic activity)|GO:0004252(serine-type endopeptidase activity)|GO:0005515(protein binding)|GO:0005737(cytoplasm)|GO:0006508(proteolysis)|GO:0006915(apoptotic process)|GO:0006917(induction of apoptosis)|GO:0006922(cleavage of lamin)|GO:0008152(metabolic process)|GO:0008233(peptidase activity)|GO:0008236(serine-type peptidase activity)|GO:0008…
A_51_P334072	Cyct	GO:0005506(iron ion binding)|GO:0005739(mitochondrion)|GO:0006810(transport)|GO:0006915(apoptotic process)|GO:0009055(electron carrier activity)|GO:0020037(heme binding)|GO:0022900(electron transport chain)|GO:0042743(hydrogen peroxide metabolic process)|GO:0046872(metal ion binding)|GO:0070469(respiratory chain)
A_51_P334876	Accn1	GO:0001101(response to acid)|GO:0003026(regulation of systemic arterial blood pressure by aortic arch baroreceptor feedback)|GO:0005216(ion channel activity)|GO:0005248(voltage-gated sodium channel activity)|GO:0005261(cation channel activity)|GO:0005272(sodium channel activity)|GO:0005515(protein binding)|GO:0005886(plasma membrane)|GO:0005887(integral to plasma membrane)|GO:0006810(transport)|G…
A_51_P334942	Aldh1a1	GO:0001758(retinal dehydrogenase activity)|GO:0002072(optic cup morphogenesis involved in camera-type eye development)|GO:0004028(3-chloroallyl aldehyde dehydrogenase activity)|GO:0004029(aldehyde dehydrogenase (NAD) activity)|GO:0005625(soluble fraction)|GO:0005737(cytoplasm)|GO:0006979(response to oxidative stress)|GO:0008152(metabolic process)|GO:0016491(oxidoreductase activity)|GO:0016620(oxi…
A_51_P335081	Gnb1	GO:0001664(G-protein coupled receptor binding)|GO:0001750(photoreceptor outer segment)|GO:0003924(GTPase activity)|GO:0004871(signal transducer activity)|GO:0005834(heterotrimeric G-protein complex)|GO:0006184(GTP catabolic process)|GO:0007165(signal transduction)|GO:0007186(G-protein coupled receptor signaling pathway)|GO:0007200(phospholipase C-activating G-protein coupled receptor signaling pa…
A_51_P335460	Scin	GO:0003779(actin binding)|GO:0005737(cytoplasm)|GO:0005856(cytoskeleton)|GO:0008285(negative regulation of cell proliferation)|GO:0043065(positive regulation of apoptotic process)|GO:0043234(protein complex)|GO:0045654(positive regulation of megakaryocyte differentiation)|GO:0051014(actin filament severing)|GO:0051693(actin filament capping)
A_51_P336385	Dido1	GO:0005634(nucleus)|GO:0005737(cytoplasm)|GO:0006351(transcription, DNA-dependent)|GO:0006915(apoptotic process)|GO:0008270(zinc ion binding)|GO:0046872(metal ion binding)
A_51_P337125	Inpp5d	GO:0004445(inositol-polyphosphate 5-phosphatase activity)|GO:0005515(protein binding)|GO:0005625(soluble fraction)|GO:0005737(cytoplasm)|GO:0005829(cytosol)|GO:0005884(actin filament)|GO:0005886(plasma membrane)|GO:0006915(apoptotic process)|GO:0008285(negative regulation of cell proliferation)|GO:0008340(determination of adult lifespan)|GO:0009968(negative regulation of signal transduction)|GO:0…
A_51_P337355	Ern2	GO:0000166(nucleotide binding)|GO:0000287(magnesium ion binding)|GO:0003824(catalytic activity)|GO:0004519(endonuclease activity)|GO:0004672(protein kinase activity)|GO:0004674(protein serine/threonine kinase activity)|GO:0005524(ATP binding)|GO:0005783(endoplasmic reticulum)|GO:0006351(transcription, DNA-dependent)|GO:0006355(regulation of transcription, DNA-dependent)|GO:0006397(mRNA processing…
A_51_P338443	Angptl4	GO:0004857(enzyme inhibitor activity)|GO:0005102(receptor binding)|GO:0005576(extracellular region)|GO:0005578(proteinaceous extracellular matrix)|GO:0005615(extracellular space)|GO:0007165(signal transduction)|GO:0009267(cellular response to starvation)|GO:0043066(negative regulation of apoptotic process)|GO:0045834(positive regulation of lipid metabolic process)|GO:0051005(negative regulation o…
A_51_P339934	Nefl	GO:0000226(microtubule cytoskeleton organization)|GO:0005198(structural molecule activity)|GO:0005200(structural constituent of cytoskeleton)|GO:0005515(protein binding)|GO:0005882(intermediate filament)|GO:0005883(neurofilament)|GO:0008022(protein C-terminus binding)|GO:0008089(anterograde axon cargo transport)|GO:0008090(retrograde axon cargo transport)|GO:0014012(peripheral nervous system axon…
A_51_P341336	Bcl2l14	GO:0005737(cytoplasm)|GO:0005829(cytosol)|GO:0006915(apoptotic process)|GO:0019901(protein kinase binding)|GO:0042981(regulation of apoptotic process)|GO:0043229(intracellular organelle)
A_51_P341736	Mmp2	GO:0001525(angiogenesis)|GO:0001541(ovarian follicle development)|GO:0001666(response to hypoxia)|GO:0001955(blood vessel maturation)|GO:0001957(intramembranous ossification)|GO:0001968(fibronectin binding)|GO:0004222(metalloendopeptidase activity)|GO:0005576(extracellular region)|GO:0005578(proteinaceous extracellular matrix)|GO:0005615(extracellular space)|GO:0005634(nucleus)|GO:0005737(cytopla…
A_51_P341918	Tsc22d1	GO:0003700(sequence-specific DNA binding transcription factor activity)|GO:0005634(nucleus)|GO:0005737(cytoplasm)|GO:0006351(transcription, DNA-dependent)|GO:0006355(regulation of transcription, DNA-dependent)|GO:0008284(positive regulation of cell proliferation)|GO:0043065(positive regulation of apoptotic process)|GO:0043066(negative regulation of apoptotic process)
A_51_P342387	Apoh	GO:0001937(negative regulation of endothelial cell proliferation)|GO:0001948(glycoprotein binding)|GO:0005543(phospholipid binding)|GO:0005576(extracellular region)|GO:0005615(extracellular space)|GO:0006641(triglyceride metabolic process)|GO:0007596(blood coagulation)|GO:0007597(blood coagulation, intrinsic pathway)|GO:0008201(heparin binding)|GO:0008289(lipid binding)|GO:0009986(cell surface)|G…
A_51_P343833	Traf1	GO:0005515(protein binding)|GO:0005737(cytoplasm)|GO:0006915(apoptotic process)|GO:0007165(signal transduction)|GO:0008270(zinc ion binding)|GO:0031625(ubiquitin protein ligase binding)|GO:0031996(thioesterase binding)|GO:0042981(regulation of apoptotic process)|GO:0051092(positive regulation of NF-kappaB transcription factor activity)
A_51_P343913	Parp4	GO:0003950(NAD+ ADP-ribosyltransferase activity)|GO:0005634(nucleus)|GO:0005737(cytoplasm)|GO:0005819(spindle)|GO:0005876(spindle microtubule)|GO:0006464(cellular protein modification process)|GO:0006954(inflammatory response)|GO:0007004(telomere maintenance via telomerase)|GO:0008219(cell death)|GO:0019899(enzyme binding)
A_51_P344249	Apbb1	GO:0001540(beta-amyloid binding)|GO:0001764(neuron migration)|GO:0003682(chromatin binding)|GO:0005515(protein binding)|GO:0005634(nucleus)|GO:0005737(cytoplasm)|GO:0005886(plasma membrane)|GO:0006302(double-strand break repair)|GO:0006351(transcription, DNA-dependent)|GO:0006355(regulation of transcription, DNA-dependent)|GO:0006915(apoptotic process)|GO:0006974(response to DNA damage stimulus)|…
A_51_P344566	Plk1	GO:0000086(G2/M transition of mitotic cell cycle)|GO:0000122(negative regulation of transcription from RNA polymerase II promoter)|GO:0000166(nucleotide binding)|GO:0000236(mitotic prometaphase)|GO:0000775(chromosome, centromeric region)|GO:0000776(kinetochore)|GO:0000910(cytokinesis)|GO:0000922(spindle pole)|GO:0000942(condensed nuclear chromosome outer kinetochore)|GO:0001578(microtubule bundle…
A_51_P348456	Rest	GO:0000122(negative regulation of transcription from RNA polymerase II promoter)|GO:0000785(chromatin)|GO:0001046(core promoter sequence-specific DNA binding)|GO:0001047(core promoter binding)|GO:0001078(RNA polymerase II core promoter proximal region sequence-specific DNA binding transcription factor activity involved in negative regulation of transcription)|GO:0003676(nucleic acid binding)|GO:0…
A_51_P349073	Endog	GO:0001701(in utero embryonic development)|GO:0003676(nucleic acid binding)|GO:0004518(nuclease activity)|GO:0004519(endonuclease activity)|GO:0005739(mitochondrion)|GO:0006309(apoptotic DNA fragmentation)|GO:0016787(hydrolase activity)|GO:0034612(response to tumor necrosis factor)|GO:0043065(positive regulation of apoptotic process)|GO:0046677(response to antibiotic)|GO:0046872(metal ion binding)
A_51_P351015	Lta	GO:0002876(positive regulation of chronic inflammatory response to antigenic stimulus)|GO:0002925(positive regulation of humoral immune response mediated by circulating immunoglobulin)|GO:0005125(cytokine activity)|GO:0005164(tumor necrosis factor receptor binding)|GO:0005576(extracellular region)|GO:0005615(extracellular space)|GO:0006927(transformed cell apoptotic process)|GO:0006954(inflammato…
A_51_P352687	Rnf216	GO:0003674(molecular_function)|GO:0005634(nucleus)|GO:0005737(cytoplasm)|GO:0006915(apoptotic process)|GO:0008270(zinc ion binding)|GO:0016874(ligase activity)|GO:0032648(regulation of interferon-beta production)|GO:0043161(proteasomal ubiquitin-dependent protein catabolic process)|GO:0046872(metal ion binding)|GO:0050691(regulation of defense response to virus by host)|GO:0070936(protein K48-lin…
A_51_P353502	Sharpin	GO:0005622(intracellular)|GO:0005737(cytoplasm)|GO:0005829(cytosol)|GO:0007005(mitochondrion organization)|GO:0008270(zinc ion binding)|GO:0008544(epidermis development)|GO:0010803(regulation of tumor necrosis factor-mediated signaling pathway)|GO:0014069(postsynaptic density)|GO:0030262(apoptotic nuclear change)|GO:0030425(dendrite)|GO:0031424(keratinization)|GO:0031593(polyubiquitin binding)|GO…
A_51_P354003	Pou3f4	GO:0003677(DNA binding)|GO:0003680(AT DNA binding)|GO:0003690(double-stranded DNA binding)|GO:0003700(sequence-specific DNA binding transcription factor activity)|GO:0005634(nucleus)|GO:0006351(transcription, DNA-dependent)|GO:0006355(regulation of transcription, DNA-dependent)|GO:0006366(transcription from RNA polymerase II promoter)|GO:0007605(sensory perception of sound)|GO:0021879(forebrain n…
A_51_P355360	Jak3	GO:0000166(nucleotide binding)|GO:0002731(negative regulation of dendritic cell cytokine production)|GO:0004672(protein kinase activity)|GO:0004713(protein tyrosine kinase activity)|GO:0004715(non-membrane spanning protein tyrosine kinase activity)|GO:0005515(protein binding)|GO:0005524(ATP binding)|GO:0005622(intracellular)|GO:0005737(cytoplasm)|GO:0005856(cytoskeleton)|GO:0006468(protein phosph…
A_51_P355413	Nisch	GO:0004872(receptor activity)|GO:0005178(integrin binding)|GO:0005737(cytoplasm)|GO:0005768(endosome)|GO:0005829(cytosol)|GO:0005886(plasma membrane)|GO:0006915(apoptotic process)|GO:0007154(cell communication)|GO:0016020(membrane)|GO:0016601(Rac protein signal transduction)|GO:0030036(actin cytoskeleton organization)|GO:0030336(negative regulation of cell migration)|GO:0035091(phosphatidylinosit…
A_51_P355753	Hic1	GO:0000122(negative regulation of transcription from RNA polymerase II promoter)|GO:0000785(chromatin)|GO:0003676(nucleic acid binding)|GO:0003677(DNA binding)|GO:0003700(sequence-specific DNA binding transcription factor activity)|GO:0005515(protein binding)|GO:0005634(nucleus)|GO:0006351(transcription, DNA-dependent)|GO:0006355(regulation of transcription, DNA-dependent)|GO:0007275(multicellula…
A_51_P355852	Prkch	GO:0000166(nucleotide binding)|GO:0004672(protein kinase activity)|GO:0004674(protein serine/threonine kinase activity)|GO:0004697(protein kinase C activity)|GO:0004699(calcium-independent protein kinase C activity)|GO:0005515(protein binding)|GO:0005524(ATP binding)|GO:0005624(membrane fraction)|GO:0005737(cytoplasm)|GO:0005829(cytosol)|GO:0005886(plasma membrane)|GO:0006468(protein phosphorylat…
A_51_P357664	Hras1	GO:0000166(nucleotide binding)|GO:0001934(positive regulation of protein phosphorylation)|GO:0003924(GTPase activity)|GO:0005515(protein binding)|GO:0005525(GTP binding)|GO:0005625(soluble fraction)|GO:0005792(microsome)|GO:0005794(Golgi apparatus)|GO:0005886(plasma membrane)|GO:0006184(GTP catabolic process)|GO:0006897(endocytosis)|GO:0006915(apoptotic process)|GO:0006917(induction of apoptosis)…
A_51_P359636	Lgals3bp	GO:0005044(scavenger receptor activity)|GO:0005515(protein binding)|GO:0005576(extracellular region)|GO:0005578(proteinaceous extracellular matrix)|GO:0007155(cell adhesion)|GO:0016020(membrane)
A_51_P360396	Tfap2b	GO:0000122(negative regulation of transcription from RNA polymerase II promoter)|GO:0000979(RNA polymerase II core promoter sequence-specific DNA binding)|GO:0000981(sequence-specific DNA binding RNA polymerase II transcription factor activity)|GO:0000983(RNA polymerase II core promoter sequence-specific DNA binding transcription factor activity)|GO:0001077(RNA polymerase II core promoter proxima…
A_51_P361448	Scara5	GO:0004872(receptor activity)|GO:0005044(scavenger receptor activity)|GO:0005515(protein binding)|GO:0005886(plasma membrane)|GO:0005887(integral to plasma membrane)|GO:0006810(transport)|GO:0006811(ion transport)|GO:0006879(cellular iron ion homeostasis)|GO:0006897(endocytosis)|GO:0009986(cell surface)|GO:0016020(membrane)|GO:0016021(integral to membrane)|GO:0034605(cellular response to heat)|GO…
A_51_P361788	Vapa	GO:0004871(signal transducer activity)|GO:0005198(structural molecule activity)|GO:0005624(membrane fraction)|GO:0005783(endoplasmic reticulum)|GO:0005874(microtubule)|GO:0005886(plasma membrane)|GO:0007165(signal transduction)|GO:0008219(cell death)|GO:0016020(membrane)|GO:0016021(integral to membrane)|GO:0031175(neuron projection development)|GO:0031982(vesicle)|GO:0043123(positive regulation o…
A_51_P363338	Prkd1	GO:0000166(nucleotide binding)|GO:0001525(angiogenesis)|GO:0001938(positive regulation of endothelial cell proliferation)|GO:0004672(protein kinase activity)|GO:0004674(protein serine/threonine kinase activity)|GO:0004697(protein kinase C activity)|GO:0005524(ATP binding)|GO:0005543(phospholipid binding)|GO:0005622(intracellular)|GO:0005634(nucleus)|GO:0005737(cytoplasm)|GO:0005794(Golgi apparatu…
A_51_P363947	Cdkn1a	GO:0000079(regulation of cyclin-dependent protein kinase activity)|GO:0000082(G1/S transition of mitotic cell cycle)|GO:0000086(G2/M transition of mitotic cell cycle)|GO:0000307(cyclin-dependent protein kinase holoenzyme complex)|GO:0001934(positive regulation of protein phosphorylation)|GO:0004860(protein kinase inhibitor activity)|GO:0004861(cyclin-dependent protein kinase inhibitor activity)|G…
A_51_P364421	Vamp7	GO:0005737(cytoplasm)|GO:0005764(lysosome)|GO:0005765(lysosomal membrane)|GO:0005768(endosome)|GO:0005783(endoplasmic reticulum)|GO:0005789(endoplasmic reticulum membrane)|GO:0005794(Golgi apparatus)|GO:0006810(transport)|GO:0006887(exocytosis)|GO:0006888(ER to Golgi vesicle-mediated transport)|GO:0006906(vesicle fusion)|GO:0006911(phagocytosis, engulfment)|GO:0008333(endosome to lysosome transpo…
A_51_P365019	Gclc	GO:0000166(nucleotide binding)|GO:0000287(magnesium ion binding)|GO:0004357(glutamate-cysteine ligase activity)|GO:0005524(ATP binding)|GO:0005829(cytosol)|GO:0006534(cysteine metabolic process)|GO:0006536(glutamate metabolic process)|GO:0006749(glutathione metabolic process)|GO:0006750(glutathione biosynthetic process)|GO:0006916(anti-apoptosis)|GO:0006979(response to oxidative stress)|GO:000940…
A_51_P365578	Ppp2r1a	GO:0000159(protein phosphatase type 2A complex)|GO:0000775(chromosome, centromeric region)|GO:0003823(antigen binding)|GO:0004722(protein serine/threonine phosphatase activity)|GO:0005515(protein binding)|GO:0005694(chromosome)|GO:0005737(cytoplasm)|GO:0005829(cytosol)|GO:0007059(chromosome segregation)|GO:0042981(regulation of apoptotic process)|GO:0046982(protein heterodimerization activity)|GO…
A_51_P366138	Mertk	GO:0000166(nucleotide binding)|GO:0001750(photoreceptor outer segment)|GO:0001779(natural killer cell differentiation)|GO:0004672(protein kinase activity)|GO:0004713(protein tyrosine kinase activity)|GO:0004714(transmembrane receptor protein tyrosine kinase activity)|GO:0004872(receptor activity)|GO:0005524(ATP binding)|GO:0005615(extracellular space)|GO:0005737(cytoplasm)|GO:0006468(protein phos…
A_51_P367866	Egr1	GO:0000122(negative regulation of transcription from RNA polymerase II promoter)|GO:0000976(transcription regulatory region sequence-specific DNA binding)|GO:0000977(RNA polymerase II regulatory region sequence-specific DNA binding)|GO:0000979(RNA polymerase II core promoter sequence-specific DNA binding)|GO:0000982(RNA polymerase II core promoter proximal region sequence-specific DNA binding tra…
A_51_P368009	E2f2	GO:0001047(core promoter binding)|GO:0003677(DNA binding)|GO:0003700(sequence-specific DNA binding transcription factor activity)|GO:0005515(protein binding)|GO:0005634(nucleus)|GO:0005667(transcription factor complex)|GO:0006351(transcription, DNA-dependent)|GO:0006355(regulation of transcription, DNA-dependent)|GO:0006915(apoptotic process)|GO:0007049(cell cycle)|GO:0008134(transcription factor…
A_51_P368313	Vip	GO:0001938(positive regulation of endothelial cell proliferation)|GO:0005102(receptor binding)|GO:0005179(hormone activity)|GO:0005576(extracellular region)|GO:0007611(learning or memory)|GO:0010579(positive regulation of adenylate cyclase activity involved in G-protein coupled receptor signaling pathway)|GO:0032880(regulation of protein localization)|GO:0043025(neuronal cell body)|GO:0043066(neg…
A_51_P368713	Tmbim4	GO:0003674(molecular_function)|GO:0005794(Golgi apparatus)|GO:0005795(Golgi stack)|GO:0006915(apoptotic process)|GO:0006916(anti-apoptosis)|GO:0016020(membrane)|GO:0016021(integral to membrane)|GO:0050848(regulation of calcium-mediated signaling)
A_51_P369200	Tpx2	GO:0005634(nucleus)|GO:0005737(cytoplasm)|GO:0005818(aster)|GO:0005819(spindle)|GO:0005856(cytoskeleton)|GO:0005874(microtubule)|GO:0005876(spindle microtubule)|GO:0006915(apoptotic process)|GO:0007049(cell cycle)|GO:0007067(mitosis)|GO:0015630(microtubule cytoskeleton)|GO:0019901(protein kinase binding)|GO:0032147(activation of protein kinase activity)|GO:0051225(spindle assembly)|GO:0051301(cel…
A_51_P369252	4632434I11Rik	GO:0003674(molecular_function)|GO:0005634(nucleus)|GO:0005737(cytoplasm)|GO:0007286(spermatid development)|GO:0030097(hemopoiesis)|GO:0033554(cellular response to stress)|GO:0071850(mitotic cell cycle arrest)|GO:2000270(negative regulation of fibroblast apoptotic process)
A_51_P369311	Nox4	GO:0000902(cell morphogenesis)|GO:0001725(stress fiber)|GO:0005739(mitochondrion)|GO:0005783(endoplasmic reticulum)|GO:0005886(plasma membrane)|GO:0005925(focal adhesion)|GO:0006801(superoxide metabolic process)|GO:0007569(cell aging)|GO:0008285(negative regulation of cell proliferation)|GO:0014911(positive regulation of smooth muscle cell migration)|GO:0016020(membrane)|GO:0016021(integral to me…
A_51_P370252	Capn10	GO:0000149(SNARE binding)|GO:0004198(calcium-dependent cysteine-type endopeptidase activity)|GO:0005622(intracellular)|GO:0005623(cell)|GO:0005634(nucleus)|GO:0005737(cytoplasm)|GO:0005741(mitochondrial outer membrane)|GO:0005743(mitochondrial inner membrane)|GO:0005758(mitochondrial intermembrane space)|GO:0005759(mitochondrial matrix)|GO:0005792(microsome)|GO:0005829(cytosol)|GO:0005856(cytoske…
A_51_P371174	Bag3	GO:0005515(protein binding)|GO:0005737(cytoplasm)|GO:0005829(cytosol)|GO:0005886(plasma membrane)|GO:0006915(apoptotic process)|GO:0006916(anti-apoptosis)|GO:0019717(synaptosome)|GO:0032403(protein complex binding)|GO:0042981(regulation of apoptotic process)|GO:0043066(negative regulation of apoptotic process)|GO:0051087(chaperone binding)
A_51_P371745	Havcr1	GO:0004872(receptor activity)|GO:0005615(extracellular space)|GO:0006911(phagocytosis, engulfment)|GO:0009986(cell surface)|GO:0016020(membrane)|GO:0016021(integral to membrane)|GO:0045335(phagocytic vesicle)
A_51_P371750	Marco	GO:0004872(receptor activity)|GO:0005044(scavenger receptor activity)|GO:0005581(collagen)|GO:0016020(membrane)|GO:0016021(integral to membrane)|GO:0045087(innate immune response)
A_51_P372393	Angpt4	GO:0001525(angiogenesis)|GO:0005102(receptor binding)|GO:0005172(vascular endothelial growth factor receptor binding)|GO:0005576(extracellular region)|GO:0005615(extracellular space)|GO:0006916(anti-apoptosis)|GO:0007165(signal transduction)|GO:0007171(activation of transmembrane receptor protein tyrosine kinase activity)|GO:0007492(endoderm development)|GO:0010595(positive regulation of endothel…
A_51_P374464	Gstp1	GO:0000302(response to reactive oxygen species)|GO:0002674(negative regulation of acute inflammatory response)|GO:0004364(glutathione transferase activity)|GO:0005622(intracellular)|GO:0006469(negative regulation of protein kinase activity)|GO:0006749(glutathione metabolic process)|GO:0006805(xenobiotic metabolic process)|GO:0006916(anti-apoptosis)|GO:0008152(metabolic process)|GO:0008432(JUN kin…
A_51_P375146	Cd36	GO:0000122(negative regulation of transcription from RNA polymerase II promoter)|GO:0001676(long-chain fatty acid metabolic process)|GO:0001954(positive regulation of cell-matrix adhesion)|GO:0002221(pattern recognition receptor signaling pathway)|GO:0004872(receptor activity)|GO:0005041(low-density lipoprotein receptor activity)|GO:0005622(intracellular)|GO:0005739(mitochondrion)|GO:0005792(micr…
A_51_P375201	Plk3	GO:0000082(G1/S transition of mitotic cell cycle)|GO:0000084(S phase of mitotic cell cycle)|GO:0000122(negative regulation of transcription from RNA polymerase II promoter)|GO:0000166(nucleotide binding)|GO:0000302(response to reactive oxygen species)|GO:0002039(p53 binding)|GO:0004674(protein serine/threonine kinase activity)|GO:0005524(ATP binding)|GO:0005634(nucleus)|GO:0005730(nucleolus)|GO:0…
A_51_P375431	Phip	GO:0003674(molecular_function)|GO:0005634(nucleus)|GO:0006606(protein import into nucleus)|GO:0007010(cytoskeleton organization)|GO:0008284(positive regulation of cell proliferation)|GO:0008286(insulin receptor signaling pathway)|GO:0010800(positive regulation of peptidyl-threonine phosphorylation)|GO:0022604(regulation of cell morphogenesis)|GO:0033138(positive regulation of peptidyl-serine phos…
A_51_P377210	5830433M19Rik	GO:0003674(molecular_function)|GO:0005575(cellular_component)|GO:0006915(apoptotic process)|GO:0008150(biological_process)
A_51_P379443	Bclaf1	GO:0003677(DNA binding)|GO:0005515(protein binding)|GO:0005634(nucleus)|GO:0005730(nucleolus)|GO:0005737(cytoplasm)|GO:0006351(transcription, DNA-dependent)|GO:0006355(regulation of transcription, DNA-dependent)|GO:0043065(positive regulation of apoptotic process)|GO:0043620(regulation of DNA-dependent transcription in response to stress)|GO:0045892(negative regulation of transcription, DNA-depen…
A_51_P379597	Ndufs1	GO:0003954(NADH dehydrogenase activity)|GO:0005739(mitochondrion)|GO:0005743(mitochondrial inner membrane)|GO:0005747(mitochondrial respiratory chain complex I)|GO:0005758(mitochondrial intermembrane space)|GO:0006810(transport)|GO:0006915(apoptotic process)|GO:0008137(NADH dehydrogenase (ubiquinone) activity)|GO:0009055(electron carrier activity)|GO:0016020(membrane)|GO:0016491(oxidoreductase ac…
A_51_P379660	Mllt11	GO:0003674(molecular_function)|GO:0005622(intracellular)|GO:0043065(positive regulation of apoptotic process)|GO:0045893(positive regulation of transcription, DNA-dependent)|GO:0051901(positive regulation of mitochondrial depolarization)|GO:0090200(positive regulation of release of cytochrome c from mitochondria)|GO:0097191(extrinsic apoptotic signaling pathway)|GO:0097193(intrinsic apoptotic sig…
A_51_P380013	Bcl2	GO:0000082(G1/S transition of mitotic cell cycle)|GO:0000209(protein polyubiquitination)|GO:0000902(cell morphogenesis)|GO:0001101(response to acid)|GO:0001503(ossification)|GO:0001541(ovarian follicle development)|GO:0001656(metanephros development)|GO:0001657(ureteric bud development)|GO:0001658(branching involved in ureteric bud morphogenesis)|GO:0001662(behavioral fear response)|GO:0001776(le…
A_51_P380178	Id3	GO:0000122(negative regulation of transcription from RNA polymerase II promoter)|GO:0003700(sequence-specific DNA binding transcription factor activity)|GO:0005515(protein binding)|GO:0005634(nucleus)|GO:0005737(cytoplasm)|GO:0006275(regulation of DNA replication)|GO:0006351(transcription, DNA-dependent)|GO:0007275(multicellular organismal development)|GO:0007507(heart development)|GO:0008134(tra…
A_51_P380432	Scx	GO:0001707(mesoderm formation)|GO:0001894(tissue homeostasis)|GO:0001958(endochondral ossification)|GO:0002062(chondrocyte differentiation)|GO:0003179(heart valve morphogenesis)|GO:0003188(heart valve formation)|GO:0003677(DNA binding)|GO:0005515(protein binding)|GO:0005634(nucleus)|GO:0005667(transcription factor complex)|GO:0006351(transcription, DNA-dependent)|GO:0006355(regulation of transcri…
A_51_P381218	Gulp1	GO:0003674(molecular_function)|GO:0005737(cytoplasm)|GO:0006810(transport)|GO:0006869(lipid transport)|GO:0006909(phagocytosis)|GO:0006911(phagocytosis, engulfment)|GO:0006915(apoptotic process)
A_51_P381360	Ndufa13	GO:0003954(NADH dehydrogenase activity)|GO:0005524(ATP binding)|GO:0005634(nucleus)|GO:0005654(nucleoplasm)|GO:0005737(cytoplasm)|GO:0005739(mitochondrion)|GO:0005743(mitochondrial inner membrane)|GO:0005746(mitochondrial respiratory chain)|GO:0005747(mitochondrial respiratory chain complex I)|GO:0006810(transport)|GO:0006915(apoptotic process)|GO:0006917(induction of apoptosis)|GO:0008137(NADH d…
A_51_P382484	Itgav	GO:0001525(angiogenesis)|GO:0001568(blood vessel development)|GO:0001846(opsonin binding)|GO:0004872(receptor activity)|GO:0005080(protein kinase C binding)|GO:0005245(voltage-gated calcium channel activity)|GO:0005886(plasma membrane)|GO:0006874(cellular calcium ion homeostasis)|GO:0006954(inflammatory response)|GO:0007155(cell adhesion)|GO:0007160(cell-matrix adhesion)|GO:0007204(elevation of c…
A_51_P382925	Fadd	GO:0005164(tumor necrosis factor receptor binding)|GO:0005737(cytoplasm)|GO:0006915(apoptotic process)|GO:0007165(signal transduction)|GO:0008624(induction of apoptosis by extracellular signals)|GO:0031264(death-inducing signaling complex)|GO:0031265(CD95 death-inducing signaling complex)|GO:0032757(positive regulation of interleukin-8 production)|GO:0032760(positive regulation of tumor necrosis …
A_51_P383140	Slk	GO:0000166(nucleotide binding)|GO:0004672(protein kinase activity)|GO:0004674(protein serine/threonine kinase activity)|GO:0005524(ATP binding)|GO:0005737(cytoplasm)|GO:0005886(plasma membrane)|GO:0006468(protein phosphorylation)|GO:0006915(apoptotic process)|GO:0016301(kinase activity)|GO:0016310(phosphorylation)|GO:0016740(transferase activity)|GO:0016772(transferase activity, transferring phos…
A_51_P383218	Tmem161a	GO:0003674(molecular_function)|GO:0005575(cellular_component)|GO:0016020(membrane)|GO:0016021(integral to membrane)|GO:0032526(response to retinoic acid)|GO:0034599(cellular response to oxidative stress)|GO:0034644(cellular response to UV)|GO:0043066(negative regulation of apoptotic process)|GO:0045739(positive regulation of DNA repair)
A_51_P383774	Gngt1	GO:0003924(GTPase activity)|GO:0004871(signal transducer activity)|GO:0005834(heterotrimeric G-protein complex)|GO:0005886(plasma membrane)|GO:0006184(GTP catabolic process)|GO:0007165(signal transduction)|GO:0007186(G-protein coupled receptor signaling pathway)|GO:0007602(phototransduction)|GO:0008104(protein localization)|GO:0010659(cardiac muscle cell apoptotic process)|GO:0016020(membrane)|GO…
A_51_P383991	Sept4	GO:0000166(nucleotide binding)|GO:0005525(GTP binding)|GO:0005634(nucleus)|GO:0005737(cytoplasm)|GO:0005739(mitochondrion)|GO:0005856(cytoskeleton)|GO:0007049(cell cycle)|GO:0007286(spermatid development)|GO:0007420(brain development)|GO:0009434(microtubule-based flagellum)|GO:0030382(sperm mitochondrion organization)|GO:0031105(septin complex)|GO:0031398(positive regulation of protein ubiquitina…
A_51_P384091	Rad21	GO:0000228(nuclear chromosome)|GO:0000775(chromosome, centromeric region)|GO:0005634(nucleus)|GO:0005694(chromosome)|GO:0006281(DNA repair)|GO:0006357(regulation of transcription from RNA polymerase II promoter)|GO:0006915(apoptotic process)|GO:0006974(response to DNA damage stimulus)|GO:0007049(cell cycle)|GO:0007059(chromosome segregation)|GO:0007067(mitosis)|GO:0051301(cell division)|GO:007116…
A_51_P385099	Tnf	GO:0000060(protein import into nucleus, translocation)|GO:0000122(negative regulation of transcription from RNA polymerase II promoter)|GO:0000165(MAPK cascade)|GO:0000185(activation of MAPKKK activity)|GO:0000187(activation of MAPK activity)|GO:0001775(cell activation)|GO:0001819(positive regulation of cytokine production)|GO:0001891(phagocytic cup)|GO:0001932(regulation of protein phosphorylati…
A_51_P385812	Il12b	GO:0001916(positive regulation of T cell mediated cytotoxicity)|GO:0002230(positive regulation of defense response to virus by host)|GO:0002323(natural killer cell activation involved in immune response)|GO:0002827(positive regulation of T-helper 1 type immune response)|GO:0002860(positive regulation of natural killer cell mediated cytotoxicity directed against tumor cell target)|GO:0002862(negat…
A_51_P387608	Hif1a	GO:0000988(protein binding transcription factor activity)|GO:0001077(RNA polymerase II core promoter proximal region sequence-specific DNA binding transcription factor activity involved in positive regulation of transcription)|GO:0001525(angiogenesis)|GO:0001568(blood vessel development)|GO:0001666(response to hypoxia)|GO:0001755(neural crest cell migration)|GO:0001837(epithelial to mesenchymal t…
A_51_P388737	Slc11a2	GO:0000041(transition metal ion transport)|GO:0005215(transporter activity)|GO:0005375(copper ion transmembrane transporter activity)|GO:0005381(iron ion transmembrane transporter activity)|GO:0005384(manganese ion transmembrane transporter activity)|GO:0005385(zinc ion transmembrane transporter activity)|GO:0005506(iron ion binding)|GO:0005507(copper ion binding)|GO:0005634(nucleus)|GO:0005737(c…
A_51_P389988	Slc40a1	GO:0002260(lymphocyte homeostasis)|GO:0003158(endothelium development)|GO:0005381(iron ion transmembrane transporter activity)|GO:0005515(protein binding)|GO:0005886(plasma membrane)|GO:0006810(transport)|GO:0006811(ion transport)|GO:0006826(iron ion transport)|GO:0006879(cellular iron ion homeostasis)|GO:0006915(apoptotic process)|GO:0008021(synaptic vesicle)|GO:0016020(membrane)|GO:0016021(inte…
A_51_P390715	Tgfb1	GO:0000060(protein import into nucleus, translocation)|GO:0000122(negative regulation of transcription from RNA polymerase II promoter)|GO:0000165(MAPK cascade)|GO:0001501(skeletal system development)|GO:0001763(morphogenesis of a branching structure)|GO:0001837(epithelial to mesenchymal transition)|GO:0001933(negative regulation of protein phosphorylation)|GO:0001934(positive regulation of prote…
A_51_P391367	Tfap4	GO:0003677(DNA binding)|GO:0003705(RNA polymerase II distal enhancer sequence-specific DNA binding transcription factor activity)|GO:0005515(protein binding)|GO:0005634(nucleus)|GO:0006461(protein complex assembly)|GO:0006978(DNA damage response, signal transduction by p53 class mediator resulting in transcription of p21 class mediator)|GO:0007090(regulation of S phase of mitotic cell cycle)|GO:0…
A_51_P391454	Il7	GO:0002360(T cell lineage commitment)|GO:0005125(cytokine activity)|GO:0005126(cytokine receptor binding)|GO:0005139(interleukin-7 receptor binding)|GO:0005576(extracellular region)|GO:0005615(extracellular space)|GO:0006916(anti-apoptosis)|GO:0006955(immune response)|GO:0008083(growth factor activity)|GO:0010468(regulation of gene expression)|GO:0030308(negative regulation of cell growth)|GO:003…
A_51_P391955	Dapl1	GO:0003674(molecular_function)|GO:0005575(cellular_component)|GO:0006915(apoptotic process)|GO:0008150(biological_process)|GO:0030154(cell differentiation)
A_51_P393454	Ntrk2	GO:0000166(nucleotide binding)|GO:0001570(vasculogenesis)|GO:0001764(neuron migration)|GO:0004672(protein kinase activity)|GO:0004713(protein tyrosine kinase activity)|GO:0004714(transmembrane receptor protein tyrosine kinase activity)|GO:0004872(receptor activity)|GO:0005030(neurotrophin receptor activity)|GO:0005515(protein binding)|GO:0005524(ATP binding)|GO:0005622(intracellular)|GO:0005768(e…
A_51_P394676	Mef2d	GO:0000977(RNA polymerase II regulatory region sequence-specific DNA binding)|GO:0000981(sequence-specific DNA binding RNA polymerase II transcription factor activity)|GO:0001649(osteoblast differentiation)|GO:0001958(endochondral ossification)|GO:0002062(chondrocyte differentiation)|GO:0003677(DNA binding)|GO:0003700(sequence-specific DNA binding transcription factor activity)|GO:0005634(nucleus…
A_51_P394788	Actn4	GO:0001725(stress fiber)|GO:0001882(nucleoside binding)|GO:0003779(actin binding)|GO:0005509(calcium ion binding)|GO:0005515(protein binding)|GO:0005634(nucleus)|GO:0005737(cytoplasm)|GO:0006810(transport)|GO:0015031(protein transport)|GO:0030529(ribonucleoprotein complex)|GO:0030863(cortical cytoskeleton)|GO:0031143(pseudopodium)|GO:0032403(protein complex binding)|GO:0042803(protein homodimeriz…
A_51_P397673	Pcsk9	GO:0001920(negative regulation of receptor recycling)|GO:0002092(positive regulation of receptor internalization)|GO:0004252(serine-type endopeptidase activity)|GO:0005576(extracellular region)|GO:0005615(extracellular space)|GO:0005764(lysosome)|GO:0005770(late endosome)|GO:0005791(rough endoplasmic reticulum)|GO:0006508(proteolysis)|GO:0006629(lipid metabolic process)|GO:0006641(triglyceride me…
A_51_P397768	Csnk2a1	GO:0000166(nucleotide binding)|GO:0004672(protein kinase activity)|GO:0004674(protein serine/threonine kinase activity)|GO:0005515(protein binding)|GO:0005524(ATP binding)|GO:0005634(nucleus)|GO:0005956(protein kinase CK2 complex)|GO:0006351(transcription, DNA-dependent)|GO:0006355(regulation of transcription, DNA-dependent)|GO:0006468(protein phosphorylation)|GO:0006915(apoptotic process)|GO:000…
A_51_P399845	Fgf2	GO:0000186(activation of MAPKK activity)|GO:0000189(MAPK import into nucleus)|GO:0001525(angiogenesis)|GO:0001658(branching involved in ureteric bud morphogenesis)|GO:0001759(organ induction)|GO:0001934(positive regulation of protein phosphorylation)|GO:0001938(positive regulation of endothelial cell proliferation)|GO:0002042(cell migration involved in sprouting angiogenesis)|GO:0005104(fibroblas…
A_51_P400453	Pten	GO:0000287(magnesium ion binding)|GO:0001525(angiogenesis)|GO:0001933(negative regulation of protein phosphorylation)|GO:0002902(regulation of B cell apoptotic process)|GO:0004438(phosphatidylinositol-3-phosphatase activity)|GO:0004721(phosphoprotein phosphatase activity)|GO:0004722(protein serine/threonine phosphatase activity)|GO:0004725(protein tyrosine phosphatase activity)|GO:0005161(platele…
A_51_P400543	Aif1	GO:0001726(ruffle)|GO:0001774(microglial cell activation)|GO:0001891(phagocytic cup)|GO:0001934(positive regulation of protein phosphorylation)|GO:0003779(actin binding)|GO:0005509(calcium ion binding)|GO:0005515(protein binding)|GO:0005634(nucleus)|GO:0005737(cytoplasm)|GO:0005829(cytosol)|GO:0005856(cytoskeleton)|GO:0005884(actin filament)|GO:0005886(plasma membrane)|GO:0006911(phagocytosis, en…
A_51_P400585	Api5	GO:0005634(nucleus)|GO:0005681(spliceosomal complex)|GO:0005737(cytoplasm)|GO:0006915(apoptotic process)|GO:0006916(anti-apoptosis)|GO:0017134(fibroblast growth factor binding)
A_51_P400659	Bcap29	GO:0005783(endoplasmic reticulum)|GO:0006810(transport)|GO:0006886(intracellular protein transport)|GO:0006915(apoptotic process)|GO:0015031(protein transport)|GO:0016020(membrane)|GO:0016021(integral to membrane)|GO:0016192(vesicle-mediated transport)
A_51_P402193	Map3k1	GO:0000165(MAPK cascade)|GO:0000166(nucleotide binding)|GO:0000186(activation of MAPKK activity)|GO:0000209(protein polyubiquitination)|GO:0004672(protein kinase activity)|GO:0004706(JUN kinase kinase kinase activity)|GO:0004709(MAP kinase kinase kinase activity)|GO:0004842(ubiquitin-protein ligase activity)|GO:0005515(protein binding)|GO:0005524(ATP binding)|GO:0005624(membrane fraction)|GO:0005…
A_51_P403273	Tax1bp1	GO:0005515(protein binding)|GO:0005622(intracellular)|GO:0006915(apoptotic process)|GO:0006916(anti-apoptosis)|GO:0008270(zinc ion binding)|GO:0019900(kinase binding)|GO:0032088(negative regulation of NF-kappaB transcription factor activity)|GO:0043130(ubiquitin binding)
A_51_P403760	Braf	GO:0000165(MAPK cascade)|GO:0000166(nucleotide binding)|GO:0004672(protein kinase activity)|GO:0004674(protein serine/threonine kinase activity)|GO:0004709(MAP kinase kinase kinase activity)|GO:0005057(receptor signaling protein activity)|GO:0005515(protein binding)|GO:0005524(ATP binding)|GO:0005624(membrane fraction)|GO:0005625(soluble fraction)|GO:0005634(nucleus)|GO:0005737(cytoplasm)|GO:0005…
A_51_P405227	Nradd	GO:0005166(neurotrophin p75 receptor binding)|GO:0005634(nucleus)|GO:0005641(nuclear envelope lumen)|GO:0005886(plasma membrane)|GO:0006915(apoptotic process)|GO:0007165(signal transduction)|GO:0010942(positive regulation of cell death)|GO:0016020(membrane)|GO:0016021(integral to membrane)|GO:0030027(lamellipodium)|GO:0032589(neuron projection membrane)|GO:0044298(cell body membrane)
A_51_P405476	Fcer1g	GO:0001798(positive regulation of type IIa hypersensitivity)|GO:0001805(positive regulation of type III hypersensitivity)|GO:0001812(positive regulation of type I hypersensitivity)|GO:0002283(neutrophil activation involved in immune response)|GO:0002431(Fc receptor mediated stimulatory signaling pathway)|GO:0002554(serotonin secretion by platelet)|GO:0004872(receptor activity)|GO:0004888(transmem…
A_51_P405565	Msh6	GO:0000166(nucleotide binding)|GO:0000400(four-way junction DNA binding)|GO:0000710(meiotic mismatch repair)|GO:0000790(nuclear chromatin)|GO:0003677(DNA binding)|GO:0003682(chromatin binding)|GO:0003684(damaged DNA binding)|GO:0005524(ATP binding)|GO:0006200(ATP catabolic process)|GO:0006281(DNA repair)|GO:0006298(mismatch repair)|GO:0006974(response to DNA damage stimulus)|GO:0007131(reciprocal…
A_51_P405985	Fig4	GO:0004438(phosphatidylinositol-3-phosphatase activity)|GO:0005768(endosome)|GO:0005783(endoplasmic reticulum)|GO:0005794(Golgi apparatus)|GO:0007033(vacuole organization)|GO:0007626(locomotory behavior)|GO:0008219(cell death)|GO:0010008(endosome membrane)|GO:0010976(positive regulation of neuron projection development)|GO:0016020(membrane)|GO:0016787(hydrolase activity)|GO:0034593(phosphatidylin…
A_51_P406253	Gcg	GO:0005179(hormone activity)|GO:0005576(extracellular region)|GO:0005615(extracellular space)|GO:0005737(cytoplasm)|GO:0007188(adenylate cyclase-modulating G-protein coupled receptor signaling pathway)|GO:0010737(protein kinase A signaling cascade)|GO:0010800(positive regulation of peptidyl-threonine phosphorylation)|GO:0030819(positive regulation of cAMP biosynthetic process)|GO:0031769(glucagon…
A_51_P407594	Pdcd11	GO:0003723(RNA binding)|GO:0005622(intracellular)|GO:0005634(nucleus)|GO:0005829(cytosol)|GO:0006355(regulation of transcription, DNA-dependent)|GO:0006364(rRNA processing)|GO:0006396(RNA processing)|GO:0006397(mRNA processing)|GO:0006915(apoptotic process)|GO:0008134(transcription factor binding)|GO:0043123(positive regulation of I-kappaB kinase/NF-kappaB cascade)
A_51_P408584	Enpp1	GO:0003676(nucleic acid binding)|GO:0003824(catalytic activity)|GO:0004528(phosphodiesterase I activity)|GO:0004551(nucleotide diphosphatase activity)|GO:0005044(scavenger receptor activity)|GO:0005158(insulin receptor binding)|GO:0005524(ATP binding)|GO:0005615(extracellular space)|GO:0005886(plasma membrane)|GO:0006091(generation of precursor metabolites and energy)|GO:0006796(phosphate-contain…
A_51_P409010	Comp	GO:0001968(fibronectin binding)|GO:0003417(growth plate cartilage development)|GO:0005201(extracellular matrix structural constituent)|GO:0005499(vitamin D binding)|GO:0005509(calcium ion binding)|GO:0005518(collagen binding)|GO:0005576(extracellular region)|GO:0005578(proteinaceous extracellular matrix)|GO:0005615(extracellular space)|GO:0006915(apoptotic process)|GO:0006916(anti-apoptosis)|GO:0…
A_51_P409429	Aars	GO:0000049(tRNA binding)|GO:0000166(nucleotide binding)|GO:0001942(hair follicle development)|GO:0002161(aminoacyl-tRNA editing activity)|GO:0003676(nucleic acid binding)|GO:0003723(RNA binding)|GO:0004812(aminoacyl-tRNA ligase activity)|GO:0004813(alanine-tRNA ligase activity)|GO:0005524(ATP binding)|GO:0005737(cytoplasm)|GO:0006400(tRNA modification)|GO:0006412(translation)|GO:0006419(alanyl-tR…
A_51_P411917	Gata6	GO:0000122(negative regulation of transcription from RNA polymerase II promoter)|GO:0000979(RNA polymerase II core promoter sequence-specific DNA binding)|GO:0000981(sequence-specific DNA binding RNA polymerase II transcription factor activity)|GO:0001103(RNA polymerase II repressing transcription factor binding)|GO:0001158(enhancer sequence-specific DNA binding)|GO:0001701(in utero embryonic dev…
A_51_P412835	Daxx	GO:0000281(cytokinesis after mitosis)|GO:0000792(heterochromatin)|GO:0002039(p53 binding)|GO:0003713(transcription coactivator activity)|GO:0003714(transcription corepressor activity)|GO:0005515(protein binding)|GO:0005634(nucleus)|GO:0005737(cytoplasm)|GO:0005829(cytosol)|GO:0005938(cell cortex)|GO:0006351(transcription, DNA-dependent)|GO:0006355(regulation of transcription, DNA-dependent)|GO:00…
A_51_P413539	Nek6	GO:0000166(nucleotide binding)|GO:0000287(magnesium ion binding)|GO:0004672(protein kinase activity)|GO:0004674(protein serine/threonine kinase activity)|GO:0004871(signal transducer activity)|GO:0005524(ATP binding)|GO:0005634(nucleus)|GO:0005737(cytoplasm)|GO:0005856(cytoskeleton)|GO:0006468(protein phosphorylation)|GO:0006915(apoptotic process)|GO:0007049(cell cycle)|GO:0007059(chromosome segr…
A_51_P414548	Casp7	GO:0001836(release of cytochrome c from mitochondria)|GO:0004190(aspartic-type endopeptidase activity)|GO:0004197(cysteine-type endopeptidase activity)|GO:0005515(protein binding)|GO:0005625(soluble fraction)|GO:0005737(cytoplasm)|GO:0005792(microsome)|GO:0005829(cytosol)|GO:0006508(proteolysis)|GO:0006915(apoptotic process)|GO:0006917(induction of apoptosis)|GO:0007507(heart development)|GO:0008…
A_51_P414837	Faf1	GO:0005515(protein binding)|GO:0005634(nucleus)|GO:0005635(nuclear envelope)|GO:0005737(cytoplasm)|GO:0005829(cytosol)|GO:0006915(apoptotic process)|GO:0007253(cytoplasmic sequestering of NF-kappaB)|GO:0008219(cell death)|GO:0019901(protein kinase binding)|GO:0019904(protein domain specific binding)|GO:0030155(regulation of cell adhesion)|GO:0031072(heat shock protein binding)|GO:0031334(positive…
A_51_P415126	Tgfa	GO:0000165(MAPK cascade)|GO:0000187(activation of MAPK activity)|GO:0001525(angiogenesis)|GO:0001934(positive regulation of protein phosphorylation)|GO:0001948(glycoprotein binding)|GO:0004708(MAP kinase kinase activity)|GO:0005154(epidermal growth factor receptor binding)|GO:0005576(extracellular region)|GO:0005615(extracellular space)|GO:0005634(nucleus)|GO:0005886(plasma membrane)|GO:0006916(a…
A_51_P417701	Apaf1	GO:0000166(nucleotide binding)|GO:0001843(neural tube closure)|GO:0005524(ATP binding)|GO:0005622(intracellular)|GO:0005634(nucleus)|GO:0005737(cytoplasm)|GO:0005794(Golgi apparatus)|GO:0005829(cytosol)|GO:0006309(apoptotic DNA fragmentation)|GO:0006915(apoptotic process)|GO:0006917(induction of apoptosis)|GO:0006919(activation of cysteine-type endopeptidase activity involved in apoptotic process…
A_51_P417788	Prop1	GO:0000122(negative regulation of transcription from RNA polymerase II promoter)|GO:0001568(blood vessel development)|GO:0003677(DNA binding)|GO:0003682(chromatin binding)|GO:0003700(sequence-specific DNA binding transcription factor activity)|GO:0005515(protein binding)|GO:0005634(nucleus)|GO:0005667(transcription factor complex)|GO:0006355(regulation of transcription, DNA-dependent)|GO:0008013(…
A_51_P418725	Plekhf1	GO:0003674(molecular_function)|GO:0005543(phospholipid binding)|GO:0005634(nucleus)|GO:0005737(cytoplasm)|GO:0005764(lysosome)|GO:0006915(apoptotic process)|GO:0006917(induction of apoptosis)|GO:0046872(metal ion binding)|GO:0046902(regulation of mitochondrial membrane permeability)
A_51_P420400	Lef1	GO:0000122(negative regulation of transcription from RNA polymerase II promoter)|GO:0001569(patterning of blood vessels)|GO:0001649(osteoblast differentiation)|GO:0001755(neural crest cell migration)|GO:0001756(somitogenesis)|GO:0001837(epithelial to mesenchymal transition)|GO:0001944(vasculature development)|GO:0002040(sprouting angiogenesis)|GO:0003677(DNA binding)|GO:0003682(chromatin binding)…
A_51_P421958	Sgms1	GO:0000138(Golgi trans cisterna)|GO:0005634(nucleus)|GO:0005783(endoplasmic reticulum)|GO:0005794(Golgi apparatus)|GO:0005886(plasma membrane)|GO:0006629(lipid metabolic process)|GO:0006665(sphingolipid metabolic process)|GO:0006686(sphingomyelin biosynthetic process)|GO:0006915(apoptotic process)|GO:0006954(inflammatory response)|GO:0008152(metabolic process)|GO:0010628(positive regulation of ge…
A_51_P424232	Mecp2	GO:0000122(negative regulation of transcription from RNA polymerase II promoter)|GO:0000400(four-way junction DNA binding)|GO:0000790(nuclear chromatin)|GO:0000792(heterochromatin)|GO:0001662(behavioral fear response)|GO:0001666(response to hypoxia)|GO:0001964(startle response)|GO:0001976(neurological system process involved in regulation of systemic arterial blood pressure)|GO:0002087(regulation…
A_51_P424338	Nqo1	GO:0003955(NAD(P)H dehydrogenase (quinone) activity)|GO:0004784(superoxide dismutase activity)|GO:0005737(cytoplasm)|GO:0005829(cytosol)|GO:0006801(superoxide metabolic process)|GO:0006979(response to oxidative stress)|GO:0016491(oxidoreductase activity)|GO:0043025(neuronal cell body)|GO:0043086(negative regulation of catalytic activity)|GO:0043525(positive regulation of neuron apoptotic process)…
A_51_P424810	Ncapg2	GO:0001833(inner cell mass cell proliferation)|GO:0005515(protein binding)|GO:0005634(nucleus)|GO:0007049(cell cycle)|GO:0007067(mitosis)|GO:0030261(chromosome condensation)|GO:0035064(methylated histone residue binding)|GO:0051301(cell division)
A_51_P426214	Src	GO:0000166(nucleotide binding)|GO:0004672(protein kinase activity)|GO:0004713(protein tyrosine kinase activity)|GO:0004715(non-membrane spanning protein tyrosine kinase activity)|GO:0005080(protein kinase C binding)|GO:0005102(receptor binding)|GO:0005158(insulin receptor binding)|GO:0005515(protein binding)|GO:0005524(ATP binding)|GO:0005634(nucleus)|GO:0005737(cytoplasm)|GO:0005739(mitochondrio…
A_51_P426754	Anxa5	GO:0005509(calcium ion binding)|GO:0005515(protein binding)|GO:0005544(calcium-dependent phospholipid binding)|GO:0005622(intracellular)|GO:0005737(cytoplasm)|GO:0005886(plasma membrane)|GO:0007596(blood coagulation)|GO:0007599(hemostasis)|GO:0009897(external side of plasma membrane)|GO:0010033(response to organic substance)|GO:0014704(intercalated disc)|GO:0030971(receptor tyrosine kinase bindin…
A_51_P429209	Smpd1	GO:0004767(sphingomyelin phosphodiesterase activity)|GO:0005615(extracellular space)|GO:0005764(lysosome)|GO:0006685(sphingomyelin catabolic process)|GO:0008152(metabolic process)|GO:0016787(hydrolase activity)|GO:0016798(hydrolase activity, acting on glycosyl bonds)|GO:0023021(termination of signal transduction)|GO:0035307(positive regulation of protein dephosphorylation)|GO:0042220(response to …
A_51_P429472	Fam188a	GO:0003674(molecular_function)|GO:0005509(calcium ion binding)|GO:0005634(nucleus)|GO:0006915(apoptotic process)|GO:0008150(biological_process)|GO:0031965(nuclear membrane)
A_51_P430423	Ada	GO:0001666(response to hypoxia)|GO:0001701(in utero embryonic development)|GO:0001821(histamine secretion)|GO:0001829(trophectodermal cell differentiation)|GO:0001883(purine nucleoside binding)|GO:0001889(liver development)|GO:0001890(placenta development)|GO:0002314(germinal center B cell differentiation)|GO:0002636(positive regulation of germinal center formation)|GO:0002686(negative regulation…
A_51_P430766	Il10	GO:0001818(negative regulation of cytokine production)|GO:0002237(response to molecule of bacterial origin)|GO:0002740(negative regulation of cytokine secretion involved in immune response)|GO:0002875(negative regulation of chronic inflammatory response to antigenic stimulus)|GO:0002904(positive regulation of B cell apoptotic process)|GO:0005125(cytokine activity)|GO:0005141(interleukin-10 recept…
A_51_P430900	Dusp1	GO:0000188(inactivation of MAPK activity)|GO:0001706(endoderm formation)|GO:0004721(phosphoprotein phosphatase activity)|GO:0004725(protein tyrosine phosphatase activity)|GO:0005625(soluble fraction)|GO:0005634(nucleus)|GO:0005654(nucleoplasm)|GO:0006470(protein dephosphorylation)|GO:0007049(cell cycle)|GO:0008138(protein tyrosine/serine/threonine phosphatase activity)|GO:0008330(protein tyrosine…
A_51_P431870	Mtap1s	GO:0000226(microtubule cytoskeleton organization)|GO:0001578(microtubule bundle formation)|GO:0003677(DNA binding)|GO:0005634(nucleus)|GO:0005737(cytoplasm)|GO:0005829(cytosol)|GO:0005856(cytoskeleton)|GO:0005874(microtubule)|GO:0006915(apoptotic process)|GO:0008017(microtubule binding)|GO:0015631(tubulin binding)|GO:0030425(dendrite)|GO:0042802(identical protein binding)|GO:0042995(cell projecti…
A_51_P431903	Pdcd6	GO:0005509(calcium ion binding)|GO:0005515(protein binding)|GO:0005634(nucleus)|GO:0005737(cytoplasm)|GO:0005783(endoplasmic reticulum)|GO:0006886(intracellular protein transport)|GO:0006915(apoptotic process)|GO:0006919(activation of cysteine-type endopeptidase activity involved in apoptotic process)|GO:0016020(membrane)|GO:0031410(cytoplasmic vesicle)|GO:0033554(cellular response to stress)|GO:…
A_51_P432403	Fgfr2	GO:0000122(negative regulation of transcription from RNA polymerase II promoter)|GO:0000166(nucleotide binding)|GO:0001525(angiogenesis)|GO:0001657(ureteric bud development)|GO:0001701(in utero embryonic development)|GO:0001837(epithelial to mesenchymal transition)|GO:0002053(positive regulation of mesenchymal cell proliferation)|GO:0003148(outflow tract septum morphogenesis)|GO:0003149(membranou…
A_51_P433091	Purb	GO:0000900(translation repressor activity, nucleic acid binding)|GO:0003677(DNA binding)|GO:0003690(double-stranded DNA binding)|GO:0003697(single-stranded DNA binding)|GO:0003700(sequence-specific DNA binding transcription factor activity)|GO:0003729(mRNA binding)|GO:0005515(protein binding)|GO:0005634(nucleus)|GO:0005662(DNA replication factor A complex)|GO:0006351(transcription, DNA-dependent)…
A_51_P434101	Herpud1	GO:0005515(protein binding)|GO:0005783(endoplasmic reticulum)|GO:0005789(endoplasmic reticulum membrane)|GO:0006511(ubiquitin-dependent protein catabolic process)|GO:0006874(cellular calcium ion homeostasis)|GO:0006950(response to stress)|GO:0006986(response to unfolded protein)|GO:0016020(membrane)|GO:0016021(integral to membrane)|GO:0030968(endoplasmic reticulum unfolded protein response)|GO:00…
A_51_P435968	Tnfaip8	GO:0005737(cytoplasm)|GO:0006915(apoptotic process)|GO:0019987(negative regulation of anti-apoptosis)|GO:0043027(cysteine-type endopeptidase inhibitor activity involved in apoptotic process)|GO:0043154(negative regulation of cysteine-type endopeptidase activity involved in apoptotic process)
A_51_P436727	Arrb1	GO:0000187(activation of MAPK activity)|GO:0000785(chromatin)|GO:0001933(negative regulation of protein phosphorylation)|GO:0002031(G-protein coupled receptor internalization)|GO:0005096(GTPase activator activity)|GO:0005159(insulin-like growth factor receptor binding)|GO:0005515(protein binding)|GO:0005622(intracellular)|GO:0005624(membrane fraction)|GO:0005634(nucleus)|GO:0005737(cytoplasm)|GO:…
A_51_P437327	Ascl1	GO:0001764(neuron migration)|GO:0003359(noradrenergic neuron fate commitment)|GO:0003690(double-stranded DNA binding)|GO:0003700(sequence-specific DNA binding transcription factor activity)|GO:0005634(nucleus)|GO:0006357(regulation of transcription from RNA polymerase II promoter)|GO:0007219(Notch signaling pathway)|GO:0007389(pattern specification process)|GO:0007399(nervous system development)|…
A_51_P437978	Agtr2	GO:0001991(regulation of systemic arterial blood pressure by circulatory renin-angiotensin)|GO:0002018(renin-angiotensin regulation of aldosterone production)|GO:0002033(vasodilation by angiotensin involved in regulation of systemic arterial blood pressure)|GO:0002035(brain renin-angiotensin system)|GO:0004871(signal transducer activity)|GO:0004872(receptor activity)|GO:0004930(G-protein coupled …
A_51_P438805	Txnip	GO:0000122(negative regulation of transcription from RNA polymerase II promoter)|GO:0004857(enzyme inhibitor activity)|GO:0005515(protein binding)|GO:0005634(nucleus)|GO:0005737(cytoplasm)|GO:0005758(mitochondrial intermembrane space)|GO:0006351(transcription, DNA-dependent)|GO:0006355(regulation of transcription, DNA-dependent)|GO:0006606(protein import into nucleus)|GO:0006979(response to oxida…
A_51_P438821	Pycard	GO:0002020(protease binding)|GO:0005515(protein binding)|GO:0005576(extracellular region)|GO:0005622(intracellular)|GO:0005737(cytoplasm)|GO:0005829(cytosol)|GO:0006915(apoptotic process)|GO:0006917(induction of apoptosis)|GO:0006919(activation of cysteine-type endopeptidase activity involved in apoptotic process)|GO:0006954(inflammatory response)|GO:0016505(apoptotic protease activator activity)…
A_51_P438952	Bag4	GO:0005515(protein binding)|GO:0005634(nucleus)|GO:0005737(cytoplasm)|GO:0005829(cytosol)|GO:0005886(plasma membrane)|GO:0006915(apoptotic process)|GO:0010763(positive regulation of fibroblast migration)|GO:0030838(positive regulation of actin filament polymerization)|GO:0033138(positive regulation of peptidyl-serine phosphorylation)|GO:0042981(regulation of apoptotic process)|GO:0045785(positive…
A_51_P440327	Efhc1	GO:0005509(calcium ion binding)|GO:0005929(cilium)|GO:0005930(axoneme)|GO:0006874(cellular calcium ion homeostasis)|GO:0008022(protein C-terminus binding)|GO:0019861(flagellum)|GO:0043025(neuronal cell body)|GO:0043065(positive regulation of apoptotic process)
A_51_P440399	Bcap31	GO:0000139(Golgi membrane)|GO:0004872(receptor activity)|GO:0005783(endoplasmic reticulum)|GO:0005811(lipid particle)|GO:0005886(plasma membrane)|GO:0005887(integral to plasma membrane)|GO:0006810(transport)|GO:0006886(intracellular protein transport)|GO:0006915(apoptotic process)|GO:0006955(immune response)|GO:0007204(elevation of cytosolic calcium ion concentration)|GO:0015031(protein transport…
A_51_P441022	Smad3	GO:0000122(negative regulation of transcription from RNA polymerase II promoter)|GO:0000987(core promoter proximal region sequence-specific DNA binding)|GO:0001102(RNA polymerase II activating transcription factor binding)|GO:0001501(skeletal system development)|GO:0001649(osteoblast differentiation)|GO:0001666(response to hypoxia)|GO:0001701(in utero embryonic development)|GO:0001707(mesoderm fo…
A_51_P441426	Pf4	GO:0005125(cytokine activity)|GO:0005576(extracellular region)|GO:0005615(extracellular space)|GO:0006461(protein complex assembly)|GO:0006935(chemotaxis)|GO:0006955(immune response)|GO:0008009(chemokine activity)|GO:0008201(heparin binding)|GO:0010628(positive regulation of gene expression)|GO:0010744(positive regulation of macrophage derived foam cell differentiation)|GO:0016525(negative regula…
A_51_P441469	Jmy	GO:0003713(transcription coactivator activity)|GO:0003779(actin binding)|GO:0005515(protein binding)|GO:0005634(nucleus)|GO:0005737(cytoplasm)|GO:0005856(cytoskeleton)|GO:0006281(DNA repair)|GO:0006357(regulation of transcription from RNA polymerase II promoter)|GO:0006917(induction of apoptosis)|GO:0006974(response to DNA damage stimulus)|GO:0007050(cell cycle arrest)|GO:0031252(cell leading edg…
A_51_P441942	Tial1	GO:0000166(nucleotide binding)|GO:0003676(nucleic acid binding)|GO:0003723(RNA binding)|GO:0005634(nucleus)|GO:0005737(cytoplasm)|GO:0006915(apoptotic process)|GO:0007281(germ cell development)|GO:0008284(positive regulation of cell proliferation)|GO:0010494(cytoplasmic stress granule)|GO:0017091(AU-rich element binding)|GO:0017145(stem cell division)
A_51_P441983	Itga2	GO:0001894(tissue homeostasis)|GO:0002687(positive regulation of leukocyte migration)|GO:0004872(receptor activity)|GO:0005178(integrin binding)|GO:0005634(nucleus)|GO:0005886(plasma membrane)|GO:0005925(focal adhesion)|GO:0006971(hypotonic response)|GO:0007155(cell adhesion)|GO:0007229(integrin-mediated signaling pathway)|GO:0008305(integrin complex)|GO:0009279(cell outer membrane)|GO:0009897(ex…
A_51_P445841	Deptor	GO:0005622(intracellular)|GO:0006469(negative regulation of protein kinase activity)|GO:0032007(negative regulation of TOR signaling cascade)|GO:0035556(intracellular signal transduction)|GO:0042981(regulation of apoptotic process)|GO:0045792(negative regulation of cell size)
A_51_P446012	Phf13	GO:0000278(mitotic cell cycle)|GO:0003682(chromatin binding)|GO:0005634(nucleus)|GO:0007049(cell cycle)|GO:0007059(chromosome segregation)|GO:0007067(mitosis)|GO:0007076(mitotic chromosome condensation)|GO:0008270(zinc ion binding)|GO:0016568(chromatin modification)|GO:0030261(chromosome condensation)|GO:0046872(metal ion binding)|GO:0051301(cell division)
A_51_P447988	Atp6ap1	GO:0000166(nucleotide binding)|GO:0005524(ATP binding)|GO:0005773(vacuole)|GO:0006810(transport)|GO:0006811(ion transport)|GO:0008219(cell death)|GO:0015991(ATP hydrolysis coupled proton transport)|GO:0015992(proton transport)|GO:0016020(membrane)|GO:0016021(integral to membrane)|GO:0033180(proton-transporting V-type ATPase, V1 domain)|GO:0046933(hydrogen ion transporting ATP synthase activity, r…
A_51_P448971	Sncb	GO:0005509(calcium ion binding)|GO:0005625(soluble fraction)|GO:0005634(nucleus)|GO:0005737(cytoplasm)|GO:0005739(mitochondrion)|GO:0005794(Golgi apparatus)|GO:0007268(synaptic transmission)|GO:0030426(growth cone)|GO:0042417(dopamine metabolic process)|GO:0043014(alpha-tubulin binding)|GO:0043025(neuronal cell body)|GO:0043195(terminal button)|GO:0043524(negative regulation of neuron apoptotic p…
A_51_P449995	C6	GO:0001701(in utero embryonic development)|GO:0001970(positive regulation of activation of membrane attack complex)|GO:0005615(extracellular space)|GO:0006917(induction of apoptosis)|GO:0006919(activation of cysteine-type endopeptidase activity involved in apoptotic process)|GO:0043065(positive regulation of apoptotic process)|GO:0045766(positive regulation of angiogenesis)|GO:0045917(positive re…
A_51_P450021	Higd2a	GO:0003674(molecular_function)|GO:0005739(mitochondrion)|GO:0016020(membrane)|GO:0016021(integral to membrane)|GO:0043066(negative regulation of apoptotic process)|GO:0097250(mitochondrial respiratory chain supercomplex assembly)
A_51_P450573	Tgfbr2	GO:0000166(nucleotide binding)|GO:0001569(patterning of blood vessels)|GO:0001570(vasculogenesis)|GO:0001701(in utero embryonic development)|GO:0002053(positive regulation of mesenchymal cell proliferation)|GO:0002088(lens development in camera-type eye)|GO:0002651(positive regulation of tolerance induction to self antigen)|GO:0002663(positive regulation of B cell tolerance induction)|GO:0002666(…
A_51_P451106	Brca2	GO:0000724(double-strand break repair via homologous recombination)|GO:0001556(oocyte maturation)|GO:0001833(inner cell mass cell proliferation)|GO:0002020(protease binding)|GO:0003677(DNA binding)|GO:0003697(single-stranded DNA binding)|GO:0005634(nucleus)|GO:0005737(cytoplasm)|GO:0005813(centrosome)|GO:0006281(DNA repair)|GO:0006289(nucleotide-excision repair)|GO:0006302(double-strand break rep…
A_51_P451338	Jag2	GO:0001501(skeletal system development)|GO:0001701(in utero embryonic development)|GO:0003016(respiratory system process)|GO:0005112(Notch binding)|GO:0007283(spermatogenesis)|GO:0008083(growth factor activity)|GO:0016020(membrane)|GO:0016331(morphogenesis of embryonic epithelium)|GO:0030154(cell differentiation)|GO:0030155(regulation of cell adhesion)|GO:0030217(T cell differentiation)|GO:004212…
A_51_P452629	Tlr2	GO:0002221(pattern recognition receptor signaling pathway)|GO:0002224(toll-like receptor signaling pathway)|GO:0002238(response to molecule of fungal origin)|GO:0002282(microglial cell activation involved in immune response)|GO:0002687(positive regulation of leukocyte migration)|GO:0002752(cell surface pattern recognition receptor signaling pathway)|GO:0002755(MyD88-dependent toll-like receptor s…
A_51_P452659	A430110N23Rik	GO:0004872(receptor activity)|GO:0005044(scavenger receptor activity)|GO:0005576(extracellular region)|GO:0008150(biological_process)|GO:0016020(membrane)
A_51_P453519	Zdhhc16	GO:0003674(molecular_function)|GO:0005575(cellular_component)|GO:0005783(endoplasmic reticulum)|GO:0006915(apoptotic process)|GO:0008150(biological_process)|GO:0008270(zinc ion binding)|GO:0016020(membrane)|GO:0016021(integral to membrane)|GO:0016740(transferase activity)|GO:0016746(transferase activity, transferring acyl groups)|GO:0046872(metal ion binding)
A_51_P454008	Lbp	GO:0001530(lipopolysaccharide binding)|GO:0002232(leukocyte chemotaxis involved in inflammatory response)|GO:0002281(macrophage activation involved in immune response)|GO:0005102(receptor binding)|GO:0005576(extracellular region)|GO:0005615(extracellular space)|GO:0006810(transport)|GO:0006869(lipid transport)|GO:0006953(acute-phase response)|GO:0008228(opsonization)|GO:0008289(lipid binding)|GO:…
A_51_P454152	Ercc6	GO:0000303(response to superoxide)|GO:0003677(DNA binding)|GO:0003682(chromatin binding)|GO:0005524(ATP binding)|GO:0005625(soluble fraction)|GO:0005634(nucleus)|GO:0005654(nucleoplasm)|GO:0005730(nucleolus)|GO:0006281(DNA repair)|GO:0006283(transcription-coupled nucleotide-excision repair)|GO:0006284(base-excision repair)|GO:0006290(pyrimidine dimer repair)|GO:0006974(response to DNA damage stim…
A_51_P455932	F2rl1	GO:0001965(G-protein alpha-subunit binding)|GO:0002286(T cell activation involved in immune response)|GO:0002690(positive regulation of leukocyte chemotaxis)|GO:0002741(positive regulation of cytokine secretion involved in immune response)|GO:0003104(positive regulation of glomerular filtration)|GO:0004871(signal transducer activity)|GO:0004872(receptor activity)|GO:0004930(G-protein coupled rece…
A_51_P456187	Pdcd2	GO:0003677(DNA binding)|GO:0005634(nucleus)|GO:0005737(cytoplasm)|GO:0006915(apoptotic process)|GO:0008270(zinc ion binding)|GO:0046872(metal ion binding)
A_51_P457196	Sfrp4	GO:0001944(vasculature development)|GO:0002092(positive regulation of receptor internalization)|GO:0005576(extracellular region)|GO:0005615(extracellular space)|GO:0005634(nucleus)|GO:0005737(cytoplasm)|GO:0006357(regulation of transcription from RNA polymerase II promoter)|GO:0007275(multicellular organismal development)|GO:0007420(brain development)|GO:0008285(negative regulation of cell prolif…
A_51_P458451	Adipoq	GO:0001934(positive regulation of protein phosphorylation)|GO:0005102(receptor binding)|GO:0005179(hormone activity)|GO:0005515(protein binding)|GO:0005576(extracellular region)|GO:0005581(collagen)|GO:0005615(extracellular space)|GO:0005783(endoplasmic reticulum)|GO:0006006(glucose metabolic process)|GO:0006635(fatty acid beta-oxidation)|GO:0009749(response to glucose stimulus)|GO:0009967(positi…
A_51_P459012	Zswim2	GO:0000209(protein polyubiquitination)|GO:0004842(ubiquitin-protein ligase activity)|GO:0005515(protein binding)|GO:0005575(cellular_component)|GO:0006915(apoptotic process)|GO:0008270(zinc ion binding)|GO:0016874(ligase activity)|GO:0042981(regulation of apoptotic process)|GO:0043621(protein self-association)|GO:0046872(metal ion binding)
A_51_P459108	Insl6	GO:0000239(pachytene)|GO:0005179(hormone activity)|GO:0005576(extracellular region)|GO:0006915(apoptotic process)|GO:0007283(spermatogenesis)|GO:0007286(spermatid development)|GO:0008584(male gonad development)|GO:0009566(fertilization)|GO:0030317(sperm motility)|GO:0035264(multicellular organism growth)
A_51_P460734	Prkcd	GO:0000166(nucleotide binding)|GO:0004672(protein kinase activity)|GO:0004674(protein serine/threonine kinase activity)|GO:0004697(protein kinase C activity)|GO:0004699(calcium-independent protein kinase C activity)|GO:0004715(non-membrane spanning protein tyrosine kinase activity)|GO:0005524(ATP binding)|GO:0005624(membrane fraction)|GO:0005634(nucleus)|GO:0005737(cytoplasm)|GO:0005739(mitochond…
A_51_P461475	Atn1	GO:0000122(negative regulation of transcription from RNA polymerase II promoter)|GO:0003714(transcription corepressor activity)|GO:0005515(protein binding)|GO:0005634(nucleus)|GO:0005737(cytoplasm)|GO:0006351(transcription, DNA-dependent)|GO:0006355(regulation of transcription, DNA-dependent)|GO:0008432(JUN kinase binding)|GO:0009404(toxin metabolic process)|GO:0016363(nuclear matrix)|GO:0016477(…
A_51_P462192	Olr1	GO:0004872(receptor activity)|GO:0005041(low-density lipoprotein receptor activity)|GO:0005576(extracellular region)|GO:0005886(plasma membrane)|GO:0006954(inflammatory response)|GO:0007155(cell adhesion)|GO:0007159(leukocyte cell-cell adhesion)|GO:0008219(cell death)|GO:0016020(membrane)|GO:0016021(integral to membrane)|GO:0019897(extrinsic to plasma membrane)|GO:0030246(carbohydrate binding)|GO…
A_51_P464576	Psen1	GO:0000045(autophagic vacuole assembly)|GO:0000122(negative regulation of transcription from RNA polymerase II promoter)|GO:0000186(activation of MAPKK activity)|GO:0000776(kinetochore)|GO:0001568(blood vessel development)|GO:0001708(cell fate specification)|GO:0001756(somitogenesis)|GO:0001764(neuron migration)|GO:0001921(positive regulation of receptor recycling)|GO:0001933(negative regulation …
A_51_P468126	Trim39	GO:0005622(intracellular)|GO:0005737(cytoplasm)|GO:0005739(mitochondrion)|GO:0006915(apoptotic process)|GO:0008270(zinc ion binding)|GO:0042802(identical protein binding)|GO:0046872(metal ion binding)
A_51_P468260	S100b	GO:0001726(ruffle)|GO:0005102(receptor binding)|GO:0005509(calcium ion binding)|GO:0005576(extracellular region)|GO:0005615(extracellular space)|GO:0005634(nucleus)|GO:0005737(cytoplasm)|GO:0006112(energy reserve metabolic process)|GO:0006874(cellular calcium ion homeostasis)|GO:0006917(induction of apoptosis)|GO:0007611(learning or memory)|GO:0007613(memory)|GO:0008270(zinc ion binding)|GO:00082…
A_51_P473170	Tnfsf4	GO:0001568(blood vessel development)|GO:0001816(cytokine production)|GO:0002215(defense response to nematode)|GO:0002526(acute inflammatory response)|GO:0002699(positive regulation of immune effector process)|GO:0002726(positive regulation of T cell cytokine production)|GO:0002819(regulation of adaptive immune response)|GO:0002830(positive regulation of type 2 immune response)|GO:0002891(positive…
A_51_P473734	H2-DMa	GO:0002504(antigen processing and presentation of peptide or polysaccharide antigen via MHC class II)|GO:0005515(protein binding)|GO:0005622(intracellular)|GO:0005764(lysosome)|GO:0005765(lysosomal membrane)|GO:0005770(late endosome)|GO:0005771(multivesicular body)|GO:0006461(protein complex assembly)|GO:0010008(endosome membrane)|GO:0015031(protein transport)|GO:0016020(membrane)|GO:0016064(immu…
A_51_P474658	Esr1	GO:0001046(core promoter sequence-specific DNA binding)|GO:0001547(antral ovarian follicle growth)|GO:0002064(epithelial cell development)|GO:0003677(DNA binding)|GO:0003682(chromatin binding)|GO:0003700(sequence-specific DNA binding transcription factor activity)|GO:0003707(steroid hormone receptor activity)|GO:0004872(receptor activity)|GO:0004879(ligand-activated sequence-specific DNA binding …
A_51_P475291	Moap1	GO:0005515(protein binding)|GO:0005634(nucleus)|GO:0005737(cytoplasm)|GO:0006915(apoptotic process)|GO:0006919(activation of cysteine-type endopeptidase activity involved in apoptotic process)|GO:0006921(cellular component disassembly involved in apoptotic process)|GO:0030262(apoptotic nuclear change)|GO:0042803(protein homodimerization activity)|GO:0042981(regulation of apoptotic process)
A_51_P475298	Zfp110	GO:0003676(nucleic acid binding)|GO:0003677(DNA binding)|GO:0003700(sequence-specific DNA binding transcription factor activity)|GO:0005166(neurotrophin p75 receptor binding)|GO:0005515(protein binding)|GO:0005622(intracellular)|GO:0005634(nucleus)|GO:0005737(cytoplasm)|GO:0005813(centrosome)|GO:0006351(transcription, DNA-dependent)|GO:0006355(regulation of transcription, DNA-dependent)|GO:000691…
A_51_P475995	Thra	GO:0001071(nucleic acid binding transcription factor activity)|GO:0001502(cartilage condensation)|GO:0001503(ossification)|GO:0002153(steroid receptor RNA activator RNA binding)|GO:0002155(regulation of thyroid hormone mediated signaling pathway)|GO:0003677(DNA binding)|GO:0003700(sequence-specific DNA binding transcription factor activity)|GO:0003707(steroid hormone receptor activity)|GO:0003727…
A_51_P476018	Sox7	GO:0001706(endoderm formation)|GO:0003677(DNA binding)|GO:0003700(sequence-specific DNA binding transcription factor activity)|GO:0003705(RNA polymerase II distal enhancer sequence-specific DNA binding transcription factor activity)|GO:0005634(nucleus)|GO:0005737(cytoplasm)|GO:0006351(transcription, DNA-dependent)|GO:0006355(regulation of transcription, DNA-dependent)|GO:0006357(regulation of tra…
A_51_P477121	Pmaip1	GO:0001836(release of cytochrome c from mitochondria)|GO:0005515(protein binding)|GO:0005634(nucleus)|GO:0005739(mitochondrion)|GO:0005829(cytosol)|GO:0006915(apoptotic process)|GO:0006917(induction of apoptosis)|GO:0006919(activation of cysteine-type endopeptidase activity involved in apoptotic process)|GO:0006921(cellular component disassembly involved in apoptotic process)|GO:0006926(virus-inf…
A_51_P477364	Rhob	GO:0000166(nucleotide binding)|GO:0001525(angiogenesis)|GO:0005515(protein binding)|GO:0005525(GTP binding)|GO:0005622(intracellular)|GO:0005634(nucleus)|GO:0005768(endosome)|GO:0005886(plasma membrane)|GO:0006810(transport)|GO:0006915(apoptotic process)|GO:0006927(transformed cell apoptotic process)|GO:0007155(cell adhesion)|GO:0007264(small GTPase mediated signal transduction)|GO:0007275(multic…
A_51_P477458	Grid2	GO:0004872(receptor activity)|GO:0004970(ionotropic glutamate receptor activity)|GO:0005215(transporter activity)|GO:0005216(ion channel activity)|GO:0005234(extracellular-glutamate-gated ion channel activity)|GO:0005515(protein binding)|GO:0005886(plasma membrane)|GO:0006810(transport)|GO:0006811(ion transport)|GO:0008328(ionotropic glutamate receptor complex)|GO:0014069(postsynaptic density)|GO…
A_51_P477682	Prss12	GO:0003824(catalytic activity)|GO:0004252(serine-type endopeptidase activity)|GO:0005044(scavenger receptor activity)|GO:0005576(extracellular region)|GO:0006508(proteolysis)|GO:0008233(peptidase activity)|GO:0008236(serine-type peptidase activity)|GO:0016020(membrane)|GO:0016787(hydrolase activity)|GO:0030425(dendrite)|GO:0031410(cytoplasmic vesicle)|GO:0031638(zymogen activation)|GO:0043083(syn…
A_51_P479408	Hyal1	GO:0000302(response to reactive oxygen species)|GO:0001618(viral receptor activity)|GO:0003824(catalytic activity)|GO:0004415(hyalurononglucosaminidase activity)|GO:0005576(extracellular region)|GO:0005615(extracellular space)|GO:0005622(intracellular)|GO:0005737(cytoplasm)|GO:0005764(lysosome)|GO:0005792(microsome)|GO:0005975(carbohydrate metabolic process)|GO:0006954(inflammatory response)|GO:0…
A_51_P481482	Dram1	GO:0003674(molecular_function)|GO:0005575(cellular_component)|GO:0005764(lysosome)|GO:0006914(autophagy)|GO:0006915(apoptotic process)|GO:0008150(biological_process)|GO:0016020(membrane)|GO:0016021(integral to membrane)
A_51_P481788	Mapk1	GO:0000165(MAPK cascade)|GO:0000166(nucleotide binding)|GO:0000189(MAPK import into nucleus)|GO:0001784(phosphotyrosine binding)|GO:0004672(protein kinase activity)|GO:0004674(protein serine/threonine kinase activity)|GO:0004707(MAP kinase activity)|GO:0005515(protein binding)|GO:0005524(ATP binding)|GO:0005622(intracellular)|GO:0005625(soluble fraction)|GO:0005626(insoluble fraction)|GO:0005634(…
A_51_P482148	Mecom	GO:0001701(in utero embryonic development)|GO:0001780(neutrophil homeostasis)|GO:0003676(nucleic acid binding)|GO:0003677(DNA binding)|GO:0003700(sequence-specific DNA binding transcription factor activity)|GO:0005515(protein binding)|GO:0005622(intracellular)|GO:0005634(nucleus)|GO:0006351(transcription, DNA-dependent)|GO:0006355(regulation of transcription, DNA-dependent)|GO:0006915(apoptotic p…
A_51_P482503	Tpd52l1	GO:0000086(G2/M transition of mitotic cell cycle)|GO:0005737(cytoplasm)|GO:0005769(early endosome)|GO:0006309(apoptotic DNA fragmentation)|GO:0006917(induction of apoptosis)|GO:0006919(activation of cysteine-type endopeptidase activity involved in apoptotic process)|GO:0008656(cysteine-type endopeptidase activator activity involved in apoptotic process)|GO:0042802(identical protein binding)|GO:00…
A_51_P482711	Dhcr24	GO:0003824(catalytic activity)|GO:0005624(membrane fraction)|GO:0005634(nucleus)|GO:0005737(cytoplasm)|GO:0005783(endoplasmic reticulum)|GO:0005794(Golgi apparatus)|GO:0005829(cytosol)|GO:0005856(cytoskeleton)|GO:0006694(steroid biosynthetic process)|GO:0006695(cholesterol biosynthetic process)|GO:0006916(anti-apoptosis)|GO:0007265(Ras protein signal transduction)|GO:0008104(protein localization)…
A_51_P483280	Prnp	GO:0001933(negative regulation of protein phosphorylation)|GO:0005507(copper ion binding)|GO:0005515(protein binding)|GO:0005624(membrane fraction)|GO:0005634(nucleus)|GO:0005730(nucleolus)|GO:0005737(cytoplasm)|GO:0005783(endoplasmic reticulum)|GO:0005794(Golgi apparatus)|GO:0005886(plasma membrane)|GO:0006139(nucleobase-containing compound metabolic process)|GO:0006878(cellular copper ion homeo…
A_51_P483557	Ube2b	GO:0000166(nucleotide binding)|GO:0000209(protein polyubiquitination)|GO:0000785(chromatin)|GO:0000790(nuclear chromatin)|GO:0001701(in utero embryonic development)|GO:0001741(XY body)|GO:0004842(ubiquitin-protein ligase activity)|GO:0005515(protein binding)|GO:0005524(ATP binding)|GO:0005634(nucleus)|GO:0005657(replication fork)|GO:0005737(cytoplasm)|GO:0005886(plasma membrane)|GO:0006281(DNA re…
A_51_P484880	Bcl2l11	GO:0001701(in utero embryonic development)|GO:0001776(leukocyte homeostasis)|GO:0001782(B cell homeostasis)|GO:0001783(B cell apoptotic process)|GO:0001822(kidney development)|GO:0002260(lymphocyte homeostasis)|GO:0002262(myeloid cell homeostasis)|GO:0005515(protein binding)|GO:0005737(cytoplasm)|GO:0005739(mitochondrion)|GO:0005829(cytosol)|GO:0006915(apoptotic process)|GO:0006917(induction of a…
A_51_P484998	Hgf	GO:0000187(activation of MAPK activity)|GO:0000902(cell morphogenesis)|GO:0001889(liver development)|GO:0003824(catalytic activity)|GO:0004252(serine-type endopeptidase activity)|GO:0005615(extracellular space)|GO:0006508(proteolysis)|GO:0006916(anti-apoptosis)|GO:0008083(growth factor activity)|GO:0008283(cell proliferation)|GO:0035729(cellular response to hepatocyte growth factor stimulus)|GO:0…
A_51_P487818	Fabp1	GO:0003682(chromatin binding)|GO:0005215(transporter activity)|GO:0005324(long-chain fatty acid transporter activity)|GO:0005504(fatty acid binding)|GO:0005543(phospholipid binding)|GO:0005634(nucleus)|GO:0005737(cytoplasm)|GO:0005782(peroxisomal matrix)|GO:0005829(cytosol)|GO:0006810(transport)|GO:0008144(drug binding)|GO:0008289(lipid binding)|GO:0015909(long-chain fatty acid transport)|GO:0016…
A_51_P488673	Gnb2l1	GO:0001891(phagocytic cup)|GO:0001934(positive regulation of protein phosphorylation)|GO:0004872(receptor activity)|GO:0005080(protein kinase C binding)|GO:0005515(protein binding)|GO:0005634(nucleus)|GO:0005737(cytoplasm)|GO:0005856(cytoskeleton)|GO:0005886(plasma membrane)|GO:0006417(regulation of translation)|GO:0006915(apoptotic process)|GO:0007049(cell cycle)|GO:0007275(multicellular organis…
A_51_P488739	Niacr1	GO:0001614(purinergic nucleotide receptor activity)|GO:0001781(neutrophil apoptotic process)|GO:0004871(signal transducer activity)|GO:0004872(receptor activity)|GO:0004930(G-protein coupled receptor activity)|GO:0005525(GTP binding)|GO:0005886(plasma membrane)|GO:0006915(apoptotic process)|GO:0007165(signal transduction)|GO:0007186(G-protein coupled receptor signaling pathway)|GO:0016020(membran…
A_51_P490509	Bub1b	GO:0000166(nucleotide binding)|GO:0000775(chromosome, centromeric region)|GO:0000776(kinetochore)|GO:0000777(condensed chromosome kinetochore)|GO:0000940(condensed chromosome outer kinetochore)|GO:0004672(protein kinase activity)|GO:0004674(protein serine/threonine kinase activity)|GO:0005524(ATP binding)|GO:0005634(nucleus)|GO:0005694(chromosome)|GO:0005737(cytoplasm)|GO:0006468(protein phosphor…
A_51_P491470	Ddx47	GO:0000166(nucleotide binding)|GO:0003676(nucleic acid binding)|GO:0003723(RNA binding)|GO:0004386(helicase activity)|GO:0005524(ATP binding)|GO:0005634(nucleus)|GO:0005730(nucleolus)|GO:0006364(rRNA processing)|GO:0006397(mRNA processing)|GO:0006915(apoptotic process)|GO:0008026(ATP-dependent helicase activity)|GO:0008380(RNA splicing)|GO:0016787(hydrolase activity)
A_51_P491916	Rassf6	GO:0005515(protein binding)|GO:0005575(cellular_component)|GO:0006915(apoptotic process)|GO:0007165(signal transduction)|GO:0042981(regulation of apoptotic process)
A_51_P492047	Fam3b	GO:0005125(cytokine activity)|GO:0005576(extracellular region)|GO:0005615(extracellular space)|GO:0005641(nuclear envelope lumen)|GO:0006915(apoptotic process)|GO:0030073(insulin secretion)
A_51_P492125	Ciapin1	GO:0005515(protein binding)|GO:0005634(nucleus)|GO:0005730(nucleolus)|GO:0005737(cytoplasm)|GO:0006915(apoptotic process)|GO:0006916(anti-apoptosis)|GO:0030097(hemopoiesis)
A_51_P492298	Aqp2	GO:0000267(cell fraction)|GO:0003097(renal water transport)|GO:0003779(actin binding)|GO:0005215(transporter activity)|GO:0005372(water transmembrane transporter activity)|GO:0005737(cytoplasm)|GO:0005764(lysosome)|GO:0005769(early endosome)|GO:0005791(rough endoplasmic reticulum)|GO:0005802(trans-Golgi network)|GO:0005886(plasma membrane)|GO:0005887(integral to plasma membrane)|GO:0006810(transp…
A_51_P493285	Dapk3	GO:0000166(nucleotide binding)|GO:0000775(chromosome, centromeric region)|GO:0004672(protein kinase activity)|GO:0004674(protein serine/threonine kinase activity)|GO:0005515(protein binding)|GO:0005524(ATP binding)|GO:0005634(nucleus)|GO:0005694(chromosome)|GO:0005737(cytoplasm)|GO:0005856(cytoskeleton)|GO:0006351(transcription, DNA-dependent)|GO:0006355(regulation of transcription, DNA-dependent…
A_51_P494751	Mael	GO:0000122(negative regulation of transcription from RNA polymerase II promoter)|GO:0000785(chromatin)|GO:0000902(cell morphogenesis)|GO:0001741(XY body)|GO:0003677(DNA binding)|GO:0005515(protein binding)|GO:0005634(nucleus)|GO:0005737(cytoplasm)|GO:0006974(response to DNA damage stimulus)|GO:0007126(meiosis)|GO:0007128(meiotic prophase I)|GO:0007129(synapsis)|GO:0007140(male meiosis)|GO:0007275…
A_51_P494929	Diablo	GO:0005622(intracellular)|GO:0005737(cytoplasm)|GO:0005739(mitochondrion)|GO:0005758(mitochondrial intermembrane space)|GO:0006915(apoptotic process)|GO:0006917(induction of apoptosis)|GO:0006919(activation of cysteine-type endopeptidase activity involved in apoptotic process)|GO:0008631(induction of apoptosis by oxidative stress)|GO:0009898(internal side of plasma membrane)|GO:0035631(CD40 recep…
A_51_P495581	Tlr1	GO:0004872(receptor activity)|GO:0004888(transmembrane signaling receptor activity)|GO:0005622(intracellular)|GO:0005886(plasma membrane)|GO:0006952(defense response)|GO:0006954(inflammatory response)|GO:0006955(immune response)|GO:0007165(signal transduction)|GO:0007250(activation of NF-kappaB-inducing kinase activity)|GO:0016020(membrane)|GO:0016021(integral to membrane)|GO:0031224(intrinsic to…
A_51_P497463	Dedd	GO:0003677(DNA binding)|GO:0005634(nucleus)|GO:0005730(nucleolus)|GO:0005737(cytoplasm)|GO:0006351(transcription, DNA-dependent)|GO:0006355(regulation of transcription, DNA-dependent)|GO:0006915(apoptotic process)|GO:0006917(induction of apoptosis)|GO:0042981(regulation of apoptotic process)|GO:0045892(negative regulation of transcription, DNA-dependent)
A_51_P499441	Prkd2	GO:0000166(nucleotide binding)|GO:0001525(angiogenesis)|GO:0001938(positive regulation of endothelial cell proliferation)|GO:0004672(protein kinase activity)|GO:0004674(protein serine/threonine kinase activity)|GO:0004697(protein kinase C activity)|GO:0005524(ATP binding)|GO:0005543(phospholipid binding)|GO:0005634(nucleus)|GO:0005737(cytoplasm)|GO:0005794(Golgi apparatus)|GO:0005886(plasma membr…
A_51_P499891	Krit1	GO:0001525(angiogenesis)|GO:0001937(negative regulation of endothelial cell proliferation)|GO:0005083(small GTPase regulator activity)|GO:0005515(protein binding)|GO:0005856(cytoskeleton)|GO:0005911(cell-cell junction)|GO:0010596(negative regulation of endothelial cell migration)|GO:0016020(membrane)|GO:0016525(negative regulation of angiogenesis)|GO:0030054(cell junction)|GO:0032092(positive reg…
A_51_P501248	Sphk1	GO:0000166(nucleotide binding)|GO:0000287(magnesium ion binding)|GO:0001568(blood vessel development)|GO:0001934(positive regulation of protein phosphorylation)|GO:0001956(positive regulation of neurotransmitter secretion)|GO:0003677(DNA binding)|GO:0004143(diacylglycerol kinase activity)|GO:0005516(calmodulin binding)|GO:0005524(ATP binding)|GO:0005634(nucleus)|GO:0005737(cytoplasm)|GO:0005829(c…
A_51_P502150	Slc9a3r1	GO:0003096(renal sodium ion transport)|GO:0005102(receptor binding)|GO:0005737(cytoplasm)|GO:0005813(centrosome)|GO:0005886(plasma membrane)|GO:0005902(microvillus)|GO:0006915(apoptotic process)|GO:0007191(adenylate cyclase-activating dopamine receptor signaling pathway)|GO:0008013(beta-catenin binding)|GO:0008285(negative regulation of cell proliferation)|GO:0010642(negative regulation of platel…
A_51_P502614	Dusp6	GO:0000188(inactivation of MAPK activity)|GO:0001933(negative regulation of protein phosphorylation)|GO:0004721(phosphoprotein phosphatase activity)|GO:0004725(protein tyrosine phosphatase activity)|GO:0005515(protein binding)|GO:0005737(cytoplasm)|GO:0005829(cytosol)|GO:0006470(protein dephosphorylation)|GO:0008138(protein tyrosine/serine/threonine phosphatase activity)|GO:0008152(metabolic proc…
A_51_P503131	Wnt11	GO:0000122(negative regulation of transcription from RNA polymerase II promoter)|GO:0001649(osteoblast differentiation)|GO:0001664(G-protein coupled receptor binding)|GO:0001822(kidney development)|GO:0001934(positive regulation of protein phosphorylation)|GO:0003151(outflow tract morphogenesis)|GO:0005099(Ras GTPase activator activity)|GO:0005102(receptor binding)|GO:0005515(protein binding)|GO:…
A_51_P503149	Tns4	GO:0003674(molecular_function)|GO:0003779(actin binding)|GO:0005737(cytoplasm)|GO:0005856(cytoskeleton)|GO:0005925(focal adhesion)|GO:0006915(apoptotic process)|GO:0008104(protein localization)|GO:0030054(cell junction)
A_51_P504672	Mef2d	GO:0000977(RNA polymerase II regulatory region sequence-specific DNA binding)|GO:0000981(sequence-specific DNA binding RNA polymerase II transcription factor activity)|GO:0001649(osteoblast differentiation)|GO:0001958(endochondral ossification)|GO:0002062(chondrocyte differentiation)|GO:0003677(DNA binding)|GO:0003700(sequence-specific DNA binding transcription factor activity)|GO:0005634(nucleus…
A_51_P506054	Prune2	GO:0003674(molecular_function)|GO:0005575(cellular_component)|GO:0005737(cytoplasm)|GO:0006915(apoptotic process)|GO:0006917(induction of apoptosis)|GO:0016462(pyrophosphatase activity)
A_51_P506201	Cckbr	GO:0001821(histamine secretion)|GO:0002209(behavioral defense response)|GO:0004871(signal transducer activity)|GO:0004872(receptor activity)|GO:0004930(G-protein coupled receptor activity)|GO:0005515(protein binding)|GO:0005634(nucleus)|GO:0005737(cytoplasm)|GO:0005886(plasma membrane)|GO:0006915(apoptotic process)|GO:0007165(signal transduction)|GO:0007186(G-protein coupled receptor signaling pa…
A_51_P506733	P2rx7	GO:0000187(activation of MAPK activity)|GO:0000287(magnesium ion binding)|GO:0000902(cell morphogenesis)|GO:0001530(lipopolysaccharide binding)|GO:0001614(purinergic nucleotide receptor activity)|GO:0001845(phagolysosome assembly)|GO:0001916(positive regulation of T cell mediated cytotoxicity)|GO:0001934(positive regulation of protein phosphorylation)|GO:0002028(regulation of sodium ion transport…
A_51_P507832	Pik3cg	GO:0000166(nucleotide binding)|GO:0002675(positive regulation of acute inflammatory response)|GO:0004674(protein serine/threonine kinase activity)|GO:0005524(ATP binding)|GO:0005737(cytoplasm)|GO:0005886(plasma membrane)|GO:0005942(phosphatidylinositol 3-kinase complex)|GO:0006468(protein phosphorylation)|GO:0006897(endocytosis)|GO:0006935(chemotaxis)|GO:0006954(inflammatory response)|GO:0007204(…
A_51_P509211	Rnf34	GO:0004842(ubiquitin-protein ligase activity)|GO:0005575(cellular_component)|GO:0005634(nucleus)|GO:0006915(apoptotic process)|GO:0008270(zinc ion binding)|GO:0016020(membrane)|GO:0016567(protein ubiquitination)|GO:0016874(ligase activity)|GO:0046872(metal ion binding)
A_51_P509489	Kras	GO:0000166(nucleotide binding)|GO:0001934(positive regulation of protein phosphorylation)|GO:0003924(GTPase activity)|GO:0005515(protein binding)|GO:0005525(GTP binding)|GO:0005739(mitochondrion)|GO:0005886(plasma membrane)|GO:0006184(GTP catabolic process)|GO:0007165(signal transduction)|GO:0007264(small GTPase mediated signal transduction)|GO:0007265(Ras protein signal transduction)|GO:0008284(…
A_51_P509643	Snca	GO:0000287(magnesium ion binding)|GO:0001774(microglial cell activation)|GO:0001921(positive regulation of receptor recycling)|GO:0001933(negative regulation of protein phosphorylation)|GO:0001956(positive regulation of neurotransmitter secretion)|GO:0001963(synaptic transmission, dopaminergic)|GO:0005507(copper ion binding)|GO:0005509(calcium ion binding)|GO:0005543(phospholipid binding)|GO:0005…
A_51_P511176	Triap1	GO:0005737(cytoplasm)|GO:0005739(mitochondrion)|GO:0006915(apoptotic process)|GO:0006916(anti-apoptosis)|GO:0043027(cysteine-type endopeptidase inhibitor activity involved in apoptotic process)|GO:0043154(negative regulation of cysteine-type endopeptidase activity involved in apoptotic process)
A_51_P511236	Pik3r1	GO:0001934(positive regulation of protein phosphorylation)|GO:0001953(negative regulation of cell-matrix adhesion)|GO:0005102(receptor binding)|GO:0005158(insulin receptor binding)|GO:0005159(insulin-like growth factor receptor binding)|GO:0005161(platelet-derived growth factor receptor binding)|GO:0005168(neurotrophin TRKA receptor binding)|GO:0005515(protein binding)|GO:0005516(calmodulin bindi…
A_51_P511482	Ift57	GO:0003677(DNA binding)|GO:0005515(protein binding)|GO:0005737(cytoplasm)|GO:0005794(Golgi apparatus)|GO:0005856(cytoskeleton)|GO:0005929(cilium)|GO:0005932(microtubule basal body)|GO:0006351(transcription, DNA-dependent)|GO:0006355(regulation of transcription, DNA-dependent)|GO:0006915(apoptotic process)|GO:0006919(activation of cysteine-type endopeptidase activity involved in apoptotic process)…
A_51_P513254	Rac1	GO:0000139(Golgi membrane)|GO:0000166(nucleotide binding)|GO:0001891(phagocytic cup)|GO:0002093(auditory receptor cell morphogenesis)|GO:0002551(mast cell chemotaxis)|GO:0003382(epithelial cell morphogenesis)|GO:0003924(GTPase activity)|GO:0005515(protein binding)|GO:0005525(GTP binding)|GO:0005622(intracellular)|GO:0005737(cytoplasm)|GO:0005886(plasma membrane)|GO:0006184(GTP catabolic process)|…
A_51_P514412	Gsk3b	GO:0000166(nucleotide binding)|GO:0000320(re-entry into mitotic cell cycle)|GO:0001085(RNA polymerase II transcription factor binding)|GO:0001837(epithelial to mesenchymal transition)|GO:0001954(positive regulation of cell-matrix adhesion)|GO:0002039(p53 binding)|GO:0004672(protein kinase activity)|GO:0004674(protein serine/threonine kinase activity)|GO:0005178(integrin binding)|GO:0005515(protei…
A_51_P514922	2610301G19Rik	GO:0000993(RNA polymerase II core binding)|GO:0004857(enzyme inhibitor activity)|GO:0005634(nucleus)|GO:0005737(cytoplasm)|GO:0005759(mitochondrial matrix)|GO:0006397(mRNA processing)|GO:0006915(apoptotic process)|GO:0008380(RNA splicing)|GO:0019899(enzyme binding)|GO:0032784(regulation of transcription elongation, DNA-dependent)|GO:0043065(positive regulation of apoptotic process)|GO:0043086(neg…
A_51_P516705	Ern1	GO:0000166(nucleotide binding)|GO:0000287(magnesium ion binding)|GO:0003824(catalytic activity)|GO:0004519(endonuclease activity)|GO:0004521(endoribonuclease activity)|GO:0004672(protein kinase activity)|GO:0004674(protein serine/threonine kinase activity)|GO:0005524(ATP binding)|GO:0005637(nuclear inner membrane)|GO:0005783(endoplasmic reticulum)|GO:0005789(endoplasmic reticulum membrane)|GO:000…
A_51_P516741	Tmprss5	GO:0003824(catalytic activity)|GO:0004252(serine-type endopeptidase activity)|GO:0005044(scavenger receptor activity)|GO:0005886(plasma membrane)|GO:0006508(proteolysis)|GO:0008233(peptidase activity)|GO:0008236(serine-type peptidase activity)|GO:0016020(membrane)|GO:0016021(integral to membrane)|GO:0016787(hydrolase activity)|GO:0043025(neuronal cell body)
A_51_P517096	Casp8ap2	GO:0003714(transcription corepressor activity)|GO:0005515(protein binding)|GO:0005634(nucleus)|GO:0005737(cytoplasm)|GO:0006351(transcription, DNA-dependent)|GO:0006355(regulation of transcription, DNA-dependent)|GO:0006915(apoptotic process)|GO:0006919(activation of cysteine-type endopeptidase activity involved in apoptotic process)|GO:0007049(cell cycle)|GO:0008625(induction of apoptosis via de…
A_51_P517145	Sort1	GO:0001503(ossification)|GO:0004872(receptor activity)|GO:0005634(nucleus)|GO:0005764(lysosome)|GO:0005768(endosome)|GO:0005769(early endosome)|GO:0005783(endoplasmic reticulum)|GO:0005792(microsome)|GO:0005794(Golgi apparatus)|GO:0005886(plasma membrane)|GO:0005905(coated pit)|GO:0006810(transport)|GO:0006895(Golgi to endosome transport)|GO:0006897(endocytosis)|GO:0007186(G-protein coupled recep…
A_51_P517430	Cd1d1	GO:0001916(positive regulation of T cell mediated cytotoxicity)|GO:0005515(protein binding)|GO:0005737(cytoplasm)|GO:0005764(lysosome)|GO:0005768(endosome)|GO:0005769(early endosome)|GO:0005770(late endosome)|GO:0005886(plasma membrane)|GO:0006955(immune response)|GO:0009897(external side of plasma membrane)|GO:0009986(cell surface)|GO:0016020(membrane)|GO:0016021(integral to membrane)|GO:0019882…
A_51_P517672	Rnf152	GO:0004842(ubiquitin-protein ligase activity)|GO:0005764(lysosome)|GO:0006915(apoptotic process)|GO:0008152(metabolic process)|GO:0008270(zinc ion binding)|GO:0016020(membrane)|GO:0016021(integral to membrane)|GO:0016874(ligase activity)|GO:0046872(metal ion binding)|GO:0070936(protein K48-linked ubiquitination)
A_51_P517787	Clptm1l	GO:0003674(molecular_function)|GO:0005575(cellular_component)|GO:0006915(apoptotic process)|GO:0008150(biological_process)|GO:0016020(membrane)|GO:0016021(integral to membrane)
A_51_P518488	Atpif1	GO:0001937(negative regulation of endothelial cell proliferation)|GO:0005515(protein binding)|GO:0005739(mitochondrion)|GO:0009986(cell surface)|GO:0042030(ATPase inhibitor activity)|GO:0042981(regulation of apoptotic process)|GO:0043532(angiostatin binding)|GO:0051117(ATPase binding)|GO:0051346(negative regulation of hydrolase activity)|GO:0072593(reactive oxygen species metabolic process)
A_51_P519251	Nupr1	GO:0002526(acute inflammatory response)|GO:0003682(chromatin binding)|GO:0005515(protein binding)|GO:0005634(nucleus)|GO:0006461(protein complex assembly)|GO:0006473(protein acetylation)|GO:0008584(male gonad development)|GO:0009636(response to toxin)|GO:0016049(cell growth)|GO:0031401(positive regulation of protein modification process)|GO:0035914(skeletal muscle cell differentiation)|GO:0042771…
A_51_P519369	Agtpbp1	GO:0001754(eye photoreceptor cell differentiation)|GO:0004180(carboxypeptidase activity)|GO:0004181(metallocarboxypeptidase activity)|GO:0005515(protein binding)|GO:0005634(nucleus)|GO:0005737(cytoplasm)|GO:0005739(mitochondrion)|GO:0005829(cytosol)|GO:0006508(proteolysis)|GO:0007005(mitochondrion organization)|GO:0007628(adult walking behavior)|GO:0008152(metabolic process)|GO:0008219(cell death…
A_51_P520306	Alox12	GO:0004052(arachidonate 12-lipoxygenase activity)|GO:0005506(iron ion binding)|GO:0005737(cytoplasm)|GO:0005829(cytosol)|GO:0006691(leukotriene metabolic process)|GO:0006916(anti-apoptosis)|GO:0006928(cellular component movement)|GO:0008284(positive regulation of cell proliferation)|GO:0010595(positive regulation of endothelial cell migration)|GO:0010628(positive regulation of gene expression)|GO…
A_51_P520849	Sfrp2	GO:0001569(patterning of blood vessels)|GO:0001756(somitogenesis)|GO:0001843(neural tube closure)|GO:0002063(chondrocyte development)|GO:0003151(outflow tract morphogenesis)|GO:0003214(cardiac left ventricle morphogenesis)|GO:0005515(protein binding)|GO:0005576(extracellular region)|GO:0005615(extracellular space)|GO:0005737(cytoplasm)|GO:0005886(plasma membrane)|GO:0006915(apoptotic process)|GO:…
A_52_P1008476	Pou3f3	GO:0000122(negative regulation of transcription from RNA polymerase II promoter)|GO:0001822(kidney development)|GO:0003677(DNA binding)|GO:0003700(sequence-specific DNA binding transcription factor activity)|GO:0003705(RNA polymerase II distal enhancer sequence-specific DNA binding transcription factor activity)|GO:0005515(protein binding)|GO:0005634(nucleus)|GO:0006351(transcription, DNA-depende…
A_52_P101990	Hils1	GO:0000786(nucleosome)|GO:0001673(male germ cell nucleus)|GO:0003676(nucleic acid binding)|GO:0003677(DNA binding)|GO:0005634(nucleus)|GO:0005694(chromosome)|GO:0006342(chromatin silencing)|GO:0006351(transcription, DNA-dependent)|GO:0006355(regulation of transcription, DNA-dependent)|GO:0007275(multicellular organismal development)|GO:0007281(germ cell development)|GO:0007283(spermatogenesis)|GO…
A_52_P103391	B4galt1	GO:0000138(Golgi trans cisterna)|GO:0002064(epithelial cell development)|GO:0002526(acute inflammatory response)|GO:0003831(beta-N-acetylglucosaminylglycopeptide beta-1,4-galactosyltransferase activity)|GO:0003945(N-acetyllactosamine synthase activity)|GO:0004461(lactose synthase activity)|GO:0005576(extracellular region)|GO:0005794(Golgi apparatus)|GO:0005886(plasma membrane)|GO:0005975(carbohyd…
A_52_P103550	Tfdp1	GO:0000084(S phase of mitotic cell cycle)|GO:0003677(DNA binding)|GO:0003700(sequence-specific DNA binding transcription factor activity)|GO:0005515(protein binding)|GO:0005634(nucleus)|GO:0005667(transcription factor complex)|GO:0006351(transcription, DNA-dependent)|GO:0006355(regulation of transcription, DNA-dependent)|GO:0006915(apoptotic process)|GO:0007049(cell cycle)|GO:0008134(transcriptio…
A_52_P104091	Slc25a27	GO:0003674(molecular_function)|GO:0005739(mitochondrion)|GO:0006810(transport)|GO:0008284(positive regulation of cell proliferation)|GO:0016021(integral to membrane)|GO:0035356(cellular triglyceride homeostasis)|GO:0043025(neuronal cell body)|GO:0043066(negative regulation of apoptotic process)|GO:0045177(apical part of cell)|GO:0051562(reduction of mitochondrial calcium ion concentration)|GO:007…
A_52_P105509	Asah2	GO:0005739(mitochondrion)|GO:0005886(plasma membrane)|GO:0006629(lipid metabolic process)|GO:0006665(sphingolipid metabolic process)|GO:0006915(apoptotic process)|GO:0008152(metabolic process)|GO:0008283(cell proliferation)|GO:0010033(response to organic substance)|GO:0016020(membrane)|GO:0016021(integral to membrane)|GO:0016787(hydrolase activity)|GO:0017040(ceramidase activity)
A_52_P1055590	Bnip1	GO:0003674(molecular_function)|GO:0005635(nuclear envelope)|GO:0005737(cytoplasm)|GO:0005739(mitochondrion)|GO:0005783(endoplasmic reticulum)|GO:0005794(Golgi apparatus)|GO:0006810(transport)|GO:0006914(autophagy)|GO:0006915(apoptotic process)|GO:0006917(induction of apoptosis)|GO:0007029(endoplasmic reticulum organization)|GO:0015031(protein transport)|GO:0016020(membrane)|GO:0016021(integral to…
A_52_P106259	Egfr	GO:0000166(nucleotide binding)|GO:0000186(activation of MAPKK activity)|GO:0000902(cell morphogenesis)|GO:0001892(embryonic placenta development)|GO:0001942(hair follicle development)|GO:0001948(glycoprotein binding)|GO:0004672(protein kinase activity)|GO:0004713(protein tyrosine kinase activity)|GO:0004714(transmembrane receptor protein tyrosine kinase activity)|GO:0004716(receptor signaling pro…
A_52_P106620	Tnfrsf11b	GO:0004872(receptor activity)|GO:0005576(extracellular region)|GO:0005578(proteinaceous extracellular matrix)|GO:0005615(extracellular space)|GO:0006915(apoptotic process)|GO:0007165(signal transduction)|GO:0030198(extracellular matrix organization)|GO:0042489(negative regulation of odontogenesis of dentin-containing tooth)|GO:0045779(negative regulation of bone resorption)
A_52_P108346	Myc	GO:0000122(negative regulation of transcription from RNA polymerase II promoter)|GO:0000165(MAPK cascade)|GO:0001658(branching involved in ureteric bud morphogenesis)|GO:0001783(B cell apoptotic process)|GO:0001836(release of cytochrome c from mitochondria)|GO:0002053(positive regulation of mesenchymal cell proliferation)|GO:0002904(positive regulation of B cell apoptotic process)|GO:0003677(DNA …
A_52_P108845	Clip3	GO:0001934(positive regulation of protein phosphorylation)|GO:0005515(protein binding)|GO:0005737(cytoplasm)|GO:0005792(microsome)|GO:0005794(Golgi apparatus)|GO:0005802(trans-Golgi network)|GO:0005886(plasma membrane)|GO:0008017(microtubule binding)|GO:0010828(positive regulation of glucose transport)|GO:0018230(peptidyl-L-cysteine S-palmitoylation)|GO:0031115(negative regulation of microtubule …
A_52_P109010	Hipk3	GO:0000122(negative regulation of transcription from RNA polymerase II promoter)|GO:0000166(nucleotide binding)|GO:0003677(DNA binding)|GO:0003714(transcription corepressor activity)|GO:0004672(protein kinase activity)|GO:0004674(protein serine/threonine kinase activity)|GO:0005515(protein binding)|GO:0005524(ATP binding)|GO:0005634(nucleus)|GO:0005737(cytoplasm)|GO:0006351(transcription, DNA-dep…
A_52_P11174	Hip1	GO:0003779(actin binding)|GO:0005515(protein binding)|GO:0005543(phospholipid binding)|GO:0005634(nucleus)|GO:0005737(cytoplasm)|GO:0005794(Golgi apparatus)|GO:0006351(transcription, DNA-dependent)|GO:0006355(regulation of transcription, DNA-dependent)|GO:0006897(endocytosis)|GO:0006915(apoptotic process)|GO:0006917(induction of apoptosis)|GO:0006919(activation of cysteine-type endopeptidase acti…
A_52_P114620	Elmo3	GO:0005515(protein binding)|GO:0005543(phospholipid binding)|GO:0005575(cellular_component)|GO:0005737(cytoplasm)|GO:0005856(cytoskeleton)|GO:0006909(phagocytosis)|GO:0006915(apoptotic process)|GO:0008150(biological_process)|GO:0017124(SH3 domain binding)
A_52_P117576	Casp3	GO:0001782(B cell homeostasis)|GO:0001836(release of cytochrome c from mitochondria)|GO:0004190(aspartic-type endopeptidase activity)|GO:0004197(cysteine-type endopeptidase activity)|GO:0004861(cyclin-dependent protein kinase inhibitor activity)|GO:0005515(protein binding)|GO:0005622(intracellular)|GO:0005625(soluble fraction)|GO:0005634(nucleus)|GO:0005737(cytoplasm)|GO:0005739(mitochondrion)|GO…
A_52_P119672	Rock1	GO:0000166(nucleotide binding)|GO:0000910(cytokinesis)|GO:0003383(apical constriction)|GO:0004672(protein kinase activity)|GO:0004674(protein serine/threonine kinase activity)|GO:0005524(ATP binding)|GO:0005543(phospholipid binding)|GO:0005737(cytoplasm)|GO:0005794(Golgi apparatus)|GO:0005856(cytoskeleton)|GO:0006468(protein phosphorylation)|GO:0006915(apoptotic process)|GO:0007010(cytoskeleton o…
A_52_P1197913	Gadd45b	GO:0000186(activation of MAPKK activity)|GO:0005515(protein binding)|GO:0005634(nucleus)|GO:0006469(negative regulation of protein kinase activity)|GO:0006915(apoptotic process)|GO:0006950(response to stress)|GO:0007275(multicellular organismal development)|GO:0030154(cell differentiation)|GO:0051726(regulation of cell cycle)
A_52_P120803	Ankrd1	GO:0000122(negative regulation of transcription from RNA polymerase II promoter)|GO:0001085(RNA polymerase II transcription factor binding)|GO:0001105(RNA polymerase II transcription coactivator activity)|GO:0002039(p53 binding)|GO:0003677(DNA binding)|GO:0003714(transcription corepressor activity)|GO:0005515(protein binding)|GO:0005634(nucleus)|GO:0005667(transcription factor complex)|GO:0005737…
A_52_P123738	Rnf41	GO:0000209(protein polyubiquitination)|GO:0004842(ubiquitin-protein ligase activity)|GO:0005515(protein binding)|GO:0005575(cellular_component)|GO:0006915(apoptotic process)|GO:0006917(induction of apoptosis)|GO:0008270(zinc ion binding)|GO:0016567(protein ubiquitination)|GO:0016874(ligase activity)|GO:0016881(acid-amino acid ligase activity)|GO:0031386(protein tag)|GO:0046872(metal ion binding)|…
A_52_P12623	Bnipl	GO:0005634(nucleus)|GO:0005829(cytosol)|GO:0006915(apoptotic process)|GO:0006917(induction of apoptosis)|GO:0008285(negative regulation of cell proliferation)|GO:0040009(regulation of growth rate)|GO:0042802(identical protein binding)
A_52_P127130	Msr1	GO:0004872(receptor activity)|GO:0005044(scavenger receptor activity)|GO:0005581(collagen)|GO:0005829(cytosol)|GO:0005886(plasma membrane)|GO:0006897(endocytosis)|GO:0006898(receptor-mediated endocytosis)|GO:0010744(positive regulation of macrophage derived foam cell differentiation)|GO:0010886(positive regulation of cholesterol storage)|GO:0016020(membrane)|GO:0016021(integral to membrane)|GO:00…
A_52_P130639	Aipl1	GO:0001895(retina homeostasis)|GO:0001917(photoreceptor inner segment)|GO:0001918(farnesylated protein binding)|GO:0005634(nucleus)|GO:0005737(cytoplasm)|GO:0006457(protein folding)|GO:0007603(phototransduction, visible light)|GO:0018343(protein farnesylation)|GO:0030823(regulation of cGMP metabolic process)|GO:0043066(negative regulation of apoptotic process)
A_52_P131353	Camk1d	GO:0000166(nucleotide binding)|GO:0003824(catalytic activity)|GO:0004672(protein kinase activity)|GO:0004674(protein serine/threonine kinase activity)|GO:0004683(calmodulin-dependent protein kinase activity)|GO:0005516(calmodulin binding)|GO:0005524(ATP binding)|GO:0005634(nucleus)|GO:0005737(cytoplasm)|GO:0006468(protein phosphorylation)|GO:0006954(inflammatory response)|GO:0007399(nervous syste…
A_52_P137371	Hmgcr	GO:0004420(hydroxymethylglutaryl-CoA reductase (NADPH) activity)|GO:0005792(microsome)|GO:0006695(cholesterol biosynthetic process)|GO:0006743(ubiquinone metabolic process)|GO:0008284(positive regulation of cell proliferation)|GO:0008299(isoprenoid biosynthetic process)|GO:0008542(visual learning)|GO:0009790(embryo development)|GO:0010664(negative regulation of striated muscle cell apoptotic proc…
A_52_P137378	Prkaa2	GO:0000166(nucleotide binding)|GO:0003682(chromatin binding)|GO:0004672(protein kinase activity)|GO:0004674(protein serine/threonine kinase activity)|GO:0004679(AMP-activated protein kinase activity)|GO:0005515(protein binding)|GO:0005524(ATP binding)|GO:0005634(nucleus)|GO:0005737(cytoplasm)|GO:0006351(transcription, DNA-dependent)|GO:0006355(regulation of transcription, DNA-dependent)|GO:000646…
A_52_P137765	Lmna	GO:0005198(structural molecule activity)|GO:0005515(protein binding)|GO:0005626(insoluble fraction)|GO:0005634(nucleus)|GO:0005635(nuclear envelope)|GO:0005638(lamin filament)|GO:0005737(cytoplasm)|GO:0005882(intermediate filament)|GO:0006997(nucleus organization)|GO:0006998(nuclear envelope organization)|GO:0007517(muscle organ development)|GO:0016363(nuclear matrix)|GO:0030010(establishment of …
A_52_P141488	Grk5	GO:0000166(nucleotide binding)|GO:0002029(desensitization of G-protein coupled receptor protein signaling pathway)|GO:0004672(protein kinase activity)|GO:0004674(protein serine/threonine kinase activity)|GO:0004703(G-protein coupled receptor kinase activity)|GO:0005524(ATP binding)|GO:0005634(nucleus)|GO:0005737(cytoplasm)|GO:0005886(plasma membrane)|GO:0006468(protein phosphorylation)|GO:0006915…
A_52_P144285	Fam72a	GO:0003674(molecular_function)|GO:0005829(cytosol)|GO:0016020(membrane)|GO:0031552(negative regulation of brain-derived neurotrophic factor-activated receptor activity)|GO:0043065(positive regulation of apoptotic process)
A_52_P144310	Gad1	GO:0001701(in utero embryonic development)|GO:0001764(neuron migration)|GO:0003824(catalytic activity)|GO:0004351(glutamate decarboxylase activity)|GO:0005622(intracellular)|GO:0005626(insoluble fraction)|GO:0005737(cytoplasm)|GO:0005739(mitochondrion)|GO:0005938(cell cortex)|GO:0006915(apoptotic process)|GO:0009449(gamma-aminobutyric acid biosynthetic process)|GO:0016595(glutamate binding)|GO:00…
A_52_P153019	Ptgfr	GO:0004871(signal transducer activity)|GO:0004872(receptor activity)|GO:0004930(G-protein coupled receptor activity)|GO:0004955(prostaglandin receptor activity)|GO:0004958(prostaglandin F receptor activity)|GO:0005737(cytoplasm)|GO:0005886(plasma membrane)|GO:0007165(signal transduction)|GO:0007186(G-protein coupled receptor signaling pathway)|GO:0016020(membrane)|GO:0016021(integral to membrane)…
A_52_P154880	Ing3	GO:0005634(nucleus)|GO:0006351(transcription, DNA-dependent)|GO:0006355(regulation of transcription, DNA-dependent)|GO:0008270(zinc ion binding)|GO:0016568(chromatin modification)|GO:0032777(Piccolo NuA4 histone acetyltransferase complex)|GO:0035064(methylated histone residue binding)|GO:0035267(NuA4 histone acetyltransferase complex)|GO:0040008(regulation of growth)|GO:0043065(positive regulatio…
A_52_P156190	Ednra	GO:0001569(patterning of blood vessels)|GO:0001666(response to hypoxia)|GO:0001701(in utero embryonic development)|GO:0001821(histamine secretion)|GO:0001934(positive regulation of protein phosphorylation)|GO:0003094(glomerular filtration)|GO:0004713(protein tyrosine kinase activity)|GO:0004871(signal transducer activity)|GO:0004872(receptor activity)|GO:0004930(G-protein coupled receptor activit…
A_52_P161495	Bcl6	GO:0000060(protein import into nucleus, translocation)|GO:0000122(negative regulation of transcription from RNA polymerase II promoter)|GO:0000902(cell morphogenesis)|GO:0001953(negative regulation of cell-matrix adhesion)|GO:0002467(germinal center formation)|GO:0002829(negative regulation of type 2 immune response)|GO:0003676(nucleic acid binding)|GO:0003677(DNA binding)|GO:0003682(chromatin bi…
A_52_P162099	Ckap2	GO:0000281(cytokinesis after mitosis)|GO:0003674(molecular_function)|GO:0005737(cytoplasm)|GO:0005813(centrosome)|GO:0005856(cytoskeleton)|GO:0005874(microtubule)|GO:0005881(cytoplasmic microtubule)|GO:0006915(apoptotic process)|GO:0007026(negative regulation of microtubule depolymerization)|GO:0007049(cell cycle)|GO:0015630(microtubule cytoskeleton)|GO:0045944(positive regulation of transcriptio…
A_52_P163011	Naif1	GO:0003674(molecular_function)|GO:0005634(nucleus)|GO:0006915(apoptotic process)|GO:0006917(induction of apoptosis)
A_52_P170486	Rps6kb1	GO:0000082(G1/S transition of mitotic cell cycle)|GO:0000166(nucleotide binding)|GO:0004672(protein kinase activity)|GO:0004674(protein serine/threonine kinase activity)|GO:0004711(ribosomal protein S6 kinase activity)|GO:0005524(ATP binding)|GO:0005625(soluble fraction)|GO:0005634(nucleus)|GO:0005737(cytoplasm)|GO:0005739(mitochondrion)|GO:0005741(mitochondrial outer membrane)|GO:0005840(ribosom…
A_52_P172563	Dffa	GO:0000790(nuclear chromatin)|GO:0005622(intracellular)|GO:0005634(nucleus)|GO:0005737(cytoplasm)|GO:0006309(apoptotic DNA fragmentation)|GO:0006915(apoptotic process)|GO:0006917(induction of apoptosis)|GO:0043065(positive regulation of apoptotic process)|GO:0043066(negative regulation of apoptotic process)
A_52_P174775	Ripk1	GO:0000166(nucleotide binding)|GO:0004672(protein kinase activity)|GO:0004674(protein serine/threonine kinase activity)|GO:0005123(death receptor binding)|GO:0005515(protein binding)|GO:0005524(ATP binding)|GO:0005737(cytoplasm)|GO:0005739(mitochondrion)|GO:0005886(plasma membrane)|GO:0006468(protein phosphorylation)|GO:0006915(apoptotic process)|GO:0006917(induction of apoptosis)|GO:0007165(sign…
A_52_P174915	Gja1	GO:0001701(in utero embryonic development)|GO:0001764(neuron migration)|GO:0001947(heart looping)|GO:0002070(epithelial cell maturation)|GO:0003347(epicardial cell to mesenchymal cell transition)|GO:0004871(signal transducer activity)|GO:0005102(receptor binding)|GO:0005243(gap junction channel activity)|GO:0005515(protein binding)|GO:0005737(cytoplasm)|GO:0005741(mitochondrial outer membrane)|GO…
A_52_P175157	Mef2a	GO:0000122(negative regulation of transcription from RNA polymerase II promoter)|GO:0000165(MAPK cascade)|GO:0000790(nuclear chromatin)|GO:0000977(RNA polymerase II regulatory region sequence-specific DNA binding)|GO:0000981(sequence-specific DNA binding RNA polymerase II transcription factor activity)|GO:0001077(RNA polymerase II core promoter proximal region sequence-specific DNA binding transc…
A_52_P175952	Map3k7	GO:0000165(MAPK cascade)|GO:0000166(nucleotide binding)|GO:0000186(activation of MAPKK activity)|GO:0000187(activation of MAPK activity)|GO:0000287(magnesium ion binding)|GO:0001525(angiogenesis)|GO:0001841(neural tube formation)|GO:0002726(positive regulation of T cell cytokine production)|GO:0004672(protein kinase activity)|GO:0004674(protein serine/threonine kinase activity)|GO:0004708(MAP kin…
A_52_P179785	Ripk2	GO:0000166(nucleotide binding)|GO:0001961(positive regulation of cytokine-mediated signaling pathway)|GO:0002250(adaptive immune response)|GO:0002827(positive regulation of T-helper 1 type immune response)|GO:0004672(protein kinase activity)|GO:0004674(protein serine/threonine kinase activity)|GO:0004715(non-membrane spanning protein tyrosine kinase activity)|GO:0004872(receptor activity)|GO:0005…
A_52_P18267	Brca1	GO:0000724(double-strand break repair via homologous recombination)|GO:0000793(condensed chromosome)|GO:0000794(condensed nuclear chromosome)|GO:0001726(ruffle)|GO:0003677(DNA binding)|GO:0003684(damaged DNA binding)|GO:0003723(RNA binding)|GO:0004842(ubiquitin-protein ligase activity)|GO:0005634(nucleus)|GO:0005737(cytoplasm)|GO:0005759(mitochondrial matrix)|GO:0005813(centrosome)|GO:0005886(pla…
A_52_P183181	Adar	GO:0003677(DNA binding)|GO:0003692(left-handed Z-DNA binding)|GO:0003723(RNA binding)|GO:0003725(double-stranded RNA binding)|GO:0003726(double-stranded RNA adenosine deaminase activity)|GO:0004000(adenosine deaminase activity)|GO:0005622(intracellular)|GO:0005634(nucleus)|GO:0005730(nucleolus)|GO:0005737(cytoplasm)|GO:0006351(transcription, DNA-dependent)|GO:0006355(regulation of transcription, …
A_52_P186033	Spn	GO:0001562(response to protozoan)|GO:0001808(negative regulation of type IV hypersensitivity)|GO:0001931(uropod)|GO:0005515(protein binding)|GO:0005604(basement membrane)|GO:0005615(extracellular space)|GO:0005887(integral to plasma membrane)|GO:0005902(microvillus)|GO:0007162(negative regulation of cell adhesion)|GO:0007166(cell surface receptor signaling pathway)|GO:0008624(induction of apoptos…
A_52_P187132	Ybx1	GO:0000122(negative regulation of transcription from RNA polymerase II promoter)|GO:0001701(in utero embryonic development)|GO:0002039(p53 binding)|GO:0003676(nucleic acid binding)|GO:0003677(DNA binding)|GO:0003697(single-stranded DNA binding)|GO:0003723(RNA binding)|GO:0003729(mRNA binding)|GO:0005515(protein binding)|GO:0005576(extracellular region)|GO:0005634(nucleus)|GO:0005689(U12-type spli…
A_52_P191975	Rtn3	GO:0005515(protein binding)|GO:0005783(endoplasmic reticulum)|GO:0005794(Golgi apparatus)|GO:0006810(transport)|GO:0006915(apoptotic process)|GO:0016020(membrane)|GO:0016021(integral to membrane)|GO:0016192(vesicle-mediated transport)|GO:0071786(endoplasmic reticulum tubular network organization)
A_52_P192426	Tnfrsf1a	GO:0002020(protease binding)|GO:0004872(receptor activity)|GO:0005031(tumor necrosis factor-activated receptor activity)|GO:0005515(protein binding)|GO:0005576(extracellular region)|GO:0005615(extracellular space)|GO:0005634(nucleus)|GO:0005886(plasma membrane)|GO:0006693(prostaglandin metabolic process)|GO:0006915(apoptotic process)|GO:0006952(defense response)|GO:0006954(inflammatory response)|…
A_52_P193555	Trp73	GO:0000122(negative regulation of transcription from RNA polymerase II promoter)|GO:0000187(activation of MAPK activity)|GO:0000785(chromatin)|GO:0001836(release of cytochrome c from mitochondria)|GO:0002039(p53 binding)|GO:0003677(DNA binding)|GO:0003682(chromatin binding)|GO:0003684(damaged DNA binding)|GO:0003690(double-stranded DNA binding)|GO:0003700(sequence-specific DNA binding transcripti…
A_52_P197772	Xrcc2	GO:0000724(double-strand break repair via homologous recombination)|GO:0001701(in utero embryonic development)|GO:0003677(DNA binding)|GO:0005524(ATP binding)|GO:0005634(nucleus)|GO:0006259(DNA metabolic process)|GO:0006281(DNA repair)|GO:0006310(DNA recombination)|GO:0006974(response to DNA damage stimulus)|GO:0008094(DNA-dependent ATPase activity)|GO:0010165(response to X-ray)|GO:0010332(respon…
A_52_P207614	Csnk2a2	GO:0000166(nucleotide binding)|GO:0004672(protein kinase activity)|GO:0004674(protein serine/threonine kinase activity)|GO:0005515(protein binding)|GO:0005524(ATP binding)|GO:0005634(nucleus)|GO:0005956(protein kinase CK2 complex)|GO:0006351(transcription, DNA-dependent)|GO:0006355(regulation of transcription, DNA-dependent)|GO:0006468(protein phosphorylation)|GO:0006915(apoptotic process)|GO:000…
A_52_P208521	Khdc1a	GO:0003674(molecular_function)|GO:0003723(RNA binding)|GO:0005575(cellular_component)|GO:0005737(cytoplasm)|GO:0006915(apoptotic process)|GO:0008150(biological_process)
A_52_P20906	Twist1	GO:0000122(negative regulation of transcription from RNA polymerase II promoter)|GO:0000981(sequence-specific DNA binding RNA polymerase II transcription factor activity)|GO:0001077(RNA polymerase II core promoter proximal region sequence-specific DNA binding transcription factor activity involved in positive regulation of transcription)|GO:0001503(ossification)|GO:0001649(osteoblast differentiat…
A_52_P209172	Mrpl41	GO:0003735(structural constituent of ribosome)|GO:0005739(mitochondrion)|GO:0005762(mitochondrial large ribosomal subunit)|GO:0005840(ribosome)|GO:0006412(translation)|GO:0006915(apoptotic process)|GO:0007049(cell cycle)|GO:0030529(ribonucleoprotein complex)
A_52_P211418	G2e3	GO:0000209(protein polyubiquitination)|GO:0001824(blastocyst development)|GO:0004842(ubiquitin-protein ligase activity)|GO:0005622(intracellular)|GO:0005634(nucleus)|GO:0005737(cytoplasm)|GO:0005794(Golgi apparatus)|GO:0006464(cellular protein modification process)|GO:0006915(apoptotic process)|GO:0007275(multicellular organismal development)|GO:0008270(zinc ion binding)|GO:0016874(ligase activit…
A_52_P214612	Cflar	GO:0004197(cysteine-type endopeptidase activity)|GO:0005737(cytoplasm)|GO:0006508(proteolysis)|GO:0006915(apoptotic process)|GO:0006916(anti-apoptosis)|GO:0008234(cysteine-type peptidase activity)|GO:0031264(death-inducing signaling complex)|GO:0031265(CD95 death-inducing signaling complex)|GO:0042981(regulation of apoptotic process)|GO:0043066(negative regulation of apoptotic process)|GO:0043154…
A_52_P214630	Sox9	GO:0000976(transcription regulatory region sequence-specific DNA binding)|GO:0001046(core promoter sequence-specific DNA binding)|GO:0001077(RNA polymerase II core promoter proximal region sequence-specific DNA binding transcription factor activity involved in positive regulation of transcription)|GO:0001158(enhancer sequence-specific DNA binding)|GO:0001501(skeletal system development)|GO:000150…
A_52_P216672	Klk8	GO:0003824(catalytic activity)|GO:0004252(serine-type endopeptidase activity)|GO:0005576(extracellular region)|GO:0005615(extracellular space)|GO:0005737(cytoplasm)|GO:0006508(proteolysis)|GO:0007613(memory)|GO:0008152(metabolic process)|GO:0008219(cell death)|GO:0008233(peptidase activity)|GO:0008236(serine-type peptidase activity)|GO:0009611(response to wounding)|GO:0016787(hydrolase activity)|…
A_52_P218976	Cyld	GO:0004221(ubiquitin thiolesterase activity)|GO:0004843(ubiquitin-specific protease activity)|GO:0005515(protein binding)|GO:0005737(cytoplasm)|GO:0005829(cytosol)|GO:0005856(cytoskeleton)|GO:0005874(microtubule)|GO:0005886(plasma membrane)|GO:0006508(proteolysis)|GO:0006511(ubiquitin-dependent protein catabolic process)|GO:0006917(induction of apoptosis)|GO:0007346(regulation of mitotic cell cyc…
A_52_P220879	Tgm2	GO:0001974(blood vessel remodeling)|GO:0003810(protein-glutamine gamma-glutamyltransferase activity)|GO:0005509(calcium ion binding)|GO:0005525(GTP binding)|GO:0005578(proteinaceous extracellular matrix)|GO:0005737(cytoplasm)|GO:0005739(mitochondrion)|GO:0005829(cytosol)|GO:0005886(plasma membrane)|GO:0006917(induction of apoptosis)|GO:0007186(G-protein coupled receptor signaling pathway)|GO:0007…
A_52_P226127	Dido1	GO:0005634(nucleus)|GO:0005737(cytoplasm)|GO:0006351(transcription, DNA-dependent)|GO:0006915(apoptotic process)|GO:0008270(zinc ion binding)|GO:0046872(metal ion binding)
A_52_P226929	Cflar	GO:0004197(cysteine-type endopeptidase activity)|GO:0005737(cytoplasm)|GO:0006508(proteolysis)|GO:0006915(apoptotic process)|GO:0006916(anti-apoptosis)|GO:0008234(cysteine-type peptidase activity)|GO:0031264(death-inducing signaling complex)|GO:0031265(CD95 death-inducing signaling complex)|GO:0042981(regulation of apoptotic process)|GO:0043066(negative regulation of apoptotic process)|GO:0043154…
A_52_P229709	Ube2d3	GO:0000166(nucleotide binding)|GO:0000209(protein polyubiquitination)|GO:0004842(ubiquitin-protein ligase activity)|GO:0005524(ATP binding)|GO:0005575(cellular_component)|GO:0005768(endosome)|GO:0005886(plasma membrane)|GO:0006281(DNA repair)|GO:0006511(ubiquitin-dependent protein catabolic process)|GO:0006513(protein monoubiquitination)|GO:0006915(apoptotic process)|GO:0006974(response to DNA da…
A_52_P229728	Cdc42	GO:0000139(Golgi membrane)|GO:0000166(nucleotide binding)|GO:0001934(positive regulation of protein phosphorylation)|GO:0002040(sprouting angiogenesis)|GO:0003161(cardiac conduction system development)|GO:0003334(keratinocyte development)|GO:0003924(GTPase activity)|GO:0005515(protein binding)|GO:0005525(GTP binding)|GO:0005737(cytoplasm)|GO:0005856(cytoskeleton)|GO:0005886(plasma membrane)|GO:00…
A_52_P232663	Rhot1	GO:0000166(nucleotide binding)|GO:0003924(GTPase activity)|GO:0005509(calcium ion binding)|GO:0005525(GTP binding)|GO:0005622(intracellular)|GO:0005739(mitochondrion)|GO:0005741(mitochondrial outer membrane)|GO:0006184(GTP catabolic process)|GO:0006915(apoptotic process)|GO:0007264(small GTPase mediated signal transduction)|GO:0008152(metabolic process)|GO:0016020(membrane)|GO:0016021(integral to…
A_52_P235861	Peg3	GO:0003676(nucleic acid binding)|GO:0005622(intracellular)|GO:0005634(nucleus)|GO:0005737(cytoplasm)|GO:0006915(apoptotic process)|GO:0008270(zinc ion binding)|GO:0046872(metal ion binding)
A_52_P236448	Ngfr	GO:0001540(beta-amyloid binding)|GO:0004872(receptor activity)|GO:0005035(death receptor activity)|GO:0005168(neurotrophin TRKA receptor binding)|GO:0005515(protein binding)|GO:0005634(nucleus)|GO:0005635(nuclear envelope)|GO:0005737(cytoplasm)|GO:0005791(rough endoplasmic reticulum)|GO:0005794(Golgi apparatus)|GO:0005886(plasma membrane)|GO:0006917(induction of apoptosis)|GO:0007165(signal trans…
A_52_P237077	Esr1	GO:0001046(core promoter sequence-specific DNA binding)|GO:0001547(antral ovarian follicle growth)|GO:0002064(epithelial cell development)|GO:0003677(DNA binding)|GO:0003682(chromatin binding)|GO:0003700(sequence-specific DNA binding transcription factor activity)|GO:0003707(steroid hormone receptor activity)|GO:0004872(receptor activity)|GO:0004879(ligand-activated sequence-specific DNA binding …
A_52_P240447	Alms1	GO:0001678(cellular glucose homeostasis)|GO:0001736(establishment of planar polarity)|GO:0003674(molecular_function)|GO:0005737(cytoplasm)|GO:0005813(centrosome)|GO:0005856(cytoskeleton)|GO:0005929(cilium)|GO:0006629(lipid metabolic process)|GO:0006641(triglyceride metabolic process)|GO:0006915(apoptotic process)|GO:0007286(spermatid development)|GO:0007605(sensory perception of sound)|GO:0019722…
A_52_P242724	Opa1	GO:0000166(nucleotide binding)|GO:0001843(neural tube closure)|GO:0003924(GTPase activity)|GO:0005515(protein binding)|GO:0005525(GTP binding)|GO:0005739(mitochondrion)|GO:0005741(mitochondrial outer membrane)|GO:0005743(mitochondrial inner membrane)|GO:0005758(mitochondrial intermembrane space)|GO:0006915(apoptotic process)|GO:0007005(mitochondrion organization)|GO:0007007(inner mitochondrial me…
A_52_P243249	Mapk3	GO:0000165(MAPK cascade)|GO:0000166(nucleotide binding)|GO:0000189(MAPK import into nucleus)|GO:0001784(phosphotyrosine binding)|GO:0004672(protein kinase activity)|GO:0004674(protein serine/threonine kinase activity)|GO:0004707(MAP kinase activity)|GO:0005515(protein binding)|GO:0005524(ATP binding)|GO:0005622(intracellular)|GO:0005625(soluble fraction)|GO:0005626(insoluble fraction)|GO:0005634(…
A_52_P244193	Cd24a	GO:0001666(response to hypoxia)|GO:0001775(cell activation)|GO:0001934(positive regulation of protein phosphorylation)|GO:0001959(regulation of cytokine-mediated signaling pathway)|GO:0002237(response to molecule of bacterial origin)|GO:0002329(pre-B cell differentiation)|GO:0002523(leukocyte migration involved in inflammatory response)|GO:0002842(positive regulation of T cell mediated immune res…
A_52_P244702	Tcf7	GO:0003677(DNA binding)|GO:0003682(chromatin binding)|GO:0003700(sequence-specific DNA binding transcription factor activity)|GO:0005634(nucleus)|GO:0005667(transcription factor complex)|GO:0006351(transcription, DNA-dependent)|GO:0006355(regulation of transcription, DNA-dependent)|GO:0006357(regulation of transcription from RNA polymerase II promoter)|GO:0007420(brain development)|GO:0008013(bet…
A_52_P246749	Ghitm	GO:0005739(mitochondrion)|GO:0005743(mitochondrial inner membrane)|GO:0006915(apoptotic process)|GO:0016020(membrane)|GO:0016021(integral to membrane)
A_52_P247943	Parl	GO:0004252(serine-type endopeptidase activity)|GO:0005634(nucleus)|GO:0005739(mitochondrion)|GO:0005743(mitochondrial inner membrane)|GO:0006508(proteolysis)|GO:0008233(peptidase activity)|GO:0008236(serine-type peptidase activity)|GO:0016020(membrane)|GO:0016021(integral to membrane)|GO:0016787(hydrolase activity)|GO:0090201(negative regulation of release of cytochrome c from mitochondria)|GO:20…
A_52_P24843	Pten	GO:0000287(magnesium ion binding)|GO:0001525(angiogenesis)|GO:0001933(negative regulation of protein phosphorylation)|GO:0002902(regulation of B cell apoptotic process)|GO:0004438(phosphatidylinositol-3-phosphatase activity)|GO:0004721(phosphoprotein phosphatase activity)|GO:0004722(protein serine/threonine phosphatase activity)|GO:0004725(protein tyrosine phosphatase activity)|GO:0005161(platele…
A_52_P249424	Vegfa	GO:0001525(angiogenesis)|GO:0001541(ovarian follicle development)|GO:0001568(blood vessel development)|GO:0001569(patterning of blood vessels)|GO:0001666(response to hypoxia)|GO:0001701(in utero embryonic development)|GO:0001822(kidney development)|GO:0001938(positive regulation of endothelial cell proliferation)|GO:0001944(vasculature development)|GO:0001968(fibronectin binding)|GO:0001974(blood…
A_52_P250555	Dynll1	GO:0003774(motor activity)|GO:0004857(enzyme inhibitor activity)|GO:0005515(protein binding)|GO:0005634(nucleus)|GO:0005737(cytoplasm)|GO:0005739(mitochondrion)|GO:0005813(centrosome)|GO:0005829(cytosol)|GO:0005856(cytoskeleton)|GO:0005868(cytoplasmic dynein complex)|GO:0005874(microtubule)|GO:0005875(microtubule associated complex)|GO:0006351(transcription, DNA-dependent)|GO:0006355(regulation o…
A_52_P252322	Pdcd11	GO:0003723(RNA binding)|GO:0005622(intracellular)|GO:0005634(nucleus)|GO:0005829(cytosol)|GO:0006355(regulation of transcription, DNA-dependent)|GO:0006364(rRNA processing)|GO:0006396(RNA processing)|GO:0006397(mRNA processing)|GO:0006915(apoptotic process)|GO:0008134(transcription factor binding)|GO:0043123(positive regulation of I-kappaB kinase/NF-kappaB cascade)
A_52_P253004	Ralb	GO:0000166(nucleotide binding)|GO:0000910(cytokinesis)|GO:0001928(regulation of exocyst assembly)|GO:0003924(GTPase activity)|GO:0005525(GTP binding)|GO:0005886(plasma membrane)|GO:0006184(GTP catabolic process)|GO:0006915(apoptotic process)|GO:0007049(cell cycle)|GO:0007165(signal transduction)|GO:0007264(small GTPase mediated signal transduction)|GO:0016020(membrane)|GO:0030496(midbody)|GO:0051…
A_52_P253179	Igfbp3	GO:0001558(regulation of cell growth)|GO:0001933(negative regulation of protein phosphorylation)|GO:0001968(fibronectin binding)|GO:0005520(insulin-like growth factor binding)|GO:0005615(extracellular space)|GO:0005634(nucleus)|GO:0006468(protein phosphorylation)|GO:0008160(protein tyrosine phosphatase activator activity)|GO:0008285(negative regulation of cell proliferation)|GO:0010906(regulation…
A_52_P254174	Nr3c1	GO:0001012(RNA polymerase II regulatory region DNA binding)|GO:0003677(DNA binding)|GO:0003682(chromatin binding)|GO:0003690(double-stranded DNA binding)|GO:0003700(sequence-specific DNA binding transcription factor activity)|GO:0003713(transcription coactivator activity)|GO:0004872(receptor activity)|GO:0004883(glucocorticoid receptor activity)|GO:0005496(steroid binding)|GO:0005515(protein bind…
A_52_P254298	Slc11a2	GO:0000041(transition metal ion transport)|GO:0005215(transporter activity)|GO:0005375(copper ion transmembrane transporter activity)|GO:0005381(iron ion transmembrane transporter activity)|GO:0005384(manganese ion transmembrane transporter activity)|GO:0005385(zinc ion transmembrane transporter activity)|GO:0005506(iron ion binding)|GO:0005507(copper ion binding)|GO:0005634(nucleus)|GO:0005737(c…
A_52_P257547	0610009O20Rik	GO:0003674(molecular_function)|GO:0005739(mitochondrion)|GO:0006915(apoptotic process)|GO:0043281(regulation of cysteine-type endopeptidase activity involved in apoptotic process)
A_52_P259508	Prkcq	GO:0000166(nucleotide binding)|GO:0001772(immunological synapse)|GO:0004672(protein kinase activity)|GO:0004674(protein serine/threonine kinase activity)|GO:0004697(protein kinase C activity)|GO:0005515(protein binding)|GO:0005524(ATP binding)|GO:0005624(membrane fraction)|GO:0005625(soluble fraction)|GO:0005634(nucleus)|GO:0005737(cytoplasm)|GO:0005886(plasma membrane)|GO:0006355(regulation of t…
A_52_P260555	Vil1	GO:0001726(ruffle)|GO:0003779(actin binding)|GO:0005509(calcium ion binding)|GO:0005515(protein binding)|GO:0005546(phosphatidylinositol-4,5-bisphosphate binding)|GO:0005737(cytoplasm)|GO:0005856(cytoskeleton)|GO:0005902(microvillus)|GO:0005903(brush border)|GO:0006915(apoptotic process)|GO:0007010(cytoskeleton organization)|GO:0007173(epidermal growth factor receptor signaling pathway)|GO:000836…
A_52_P260696	Arnt2	GO:0001666(response to hypoxia)|GO:0003677(DNA binding)|GO:0003700(sequence-specific DNA binding transcription factor activity)|GO:0004871(signal transducer activity)|GO:0005634(nucleus)|GO:0005667(transcription factor complex)|GO:0005737(cytoplasm)|GO:0006351(transcription, DNA-dependent)|GO:0006355(regulation of transcription, DNA-dependent)|GO:0007165(signal transduction)|GO:0007417(central ne…
A_52_P260818	Card10	GO:0005622(intracellular)|GO:0007250(activation of NF-kappaB-inducing kinase activity)|GO:0042981(regulation of apoptotic process)
A_52_P26357	Arhgef7	GO:0005085(guanyl-nucleotide exchange factor activity)|GO:0005089(Rho guanyl-nucleotide exchange factor activity)|GO:0005515(protein binding)|GO:0005543(phospholipid binding)|GO:0005622(intracellular)|GO:0005737(cytoplasm)|GO:0005925(focal adhesion)|GO:0007264(small GTPase mediated signal transduction)|GO:0007399(nervous system development)|GO:0019901(protein kinase binding)|GO:0030054(cell junct…
A_52_P265002	Pik3ca	GO:0000166(nucleotide binding)|GO:0001525(angiogenesis)|GO:0004674(protein serine/threonine kinase activity)|GO:0005515(protein binding)|GO:0005524(ATP binding)|GO:0005942(phosphatidylinositol 3-kinase complex)|GO:0006006(glucose metabolic process)|GO:0006468(protein phosphorylation)|GO:0006916(anti-apoptosis)|GO:0016301(kinase activity)|GO:0016303(1-phosphatidylinositol-3-kinase activity)|GO:001…
A_52_P266459	Ing2	GO:0003677(DNA binding)|GO:0005634(nucleus)|GO:0006351(transcription, DNA-dependent)|GO:0006355(regulation of transcription, DNA-dependent)|GO:0007141(male meiosis I)|GO:0007283(spermatogenesis)|GO:0007286(spermatid development)|GO:0008270(zinc ion binding)|GO:0016568(chromatin modification)|GO:0016580(Sin3 complex)|GO:0016602(CCAAT-binding factor complex)|GO:0030317(sperm motility)|GO:0030511(po…
A_52_P267717	Cd209b	GO:0001872((1->3)-beta-D-glucan binding)|GO:0001879(detection of yeast)|GO:0004872(receptor activity)|GO:0005537(mannose binding)|GO:0006897(endocytosis)|GO:0006910(phagocytosis, recognition)|GO:0009897(external side of plasma membrane)|GO:0016020(membrane)|GO:0016021(integral to membrane)|GO:0016045(detection of bacterium)|GO:0030246(carbohydrate binding)|GO:0030247(polysaccharide binding)|GO:00…
A_52_P269672	Sox8	GO:0000979(RNA polymerase II core promoter sequence-specific DNA binding)|GO:0001649(osteoblast differentiation)|GO:0001701(in utero embryonic development)|GO:0001755(neural crest cell migration)|GO:0003677(DNA binding)|GO:0003700(sequence-specific DNA binding transcription factor activity)|GO:0005515(protein binding)|GO:0005634(nucleus)|GO:0005737(cytoplasm)|GO:0006351(transcription, DNA-depende…
A_52_P27244	Mapk9	GO:0000166(nucleotide binding)|GO:0001836(release of cytochrome c from mitochondria)|GO:0001934(positive regulation of protein phosphorylation)|GO:0004672(protein kinase activity)|GO:0004674(protein serine/threonine kinase activity)|GO:0004705(JUN kinase activity)|GO:0004707(MAP kinase activity)|GO:0005515(protein binding)|GO:0005524(ATP binding)|GO:0005622(intracellular)|GO:0005634(nucleus)|GO:0…
A_52_P27332	Ppp2r5c	GO:0000159(protein phosphatase type 2A complex)|GO:0000775(chromosome, centromeric region)|GO:0005515(protein binding)|GO:0005634(nucleus)|GO:0005694(chromosome)|GO:0006977(DNA damage response, signal transduction by p53 class mediator resulting in cell cycle arrest)|GO:0007165(signal transduction)|GO:0008285(negative regulation of cell proliferation)|GO:0008601(protein phosphatase type 2A regula…
A_52_P274238	Maea	GO:0003779(actin binding)|GO:0005624(membrane fraction)|GO:0005634(nucleus)|GO:0005737(cytoplasm)|GO:0005819(spindle)|GO:0005826(actomyosin contractile ring)|GO:0005856(cytoskeleton)|GO:0005886(plasma membrane)|GO:0005887(integral to plasma membrane)|GO:0007010(cytoskeleton organization)|GO:0007049(cell cycle)|GO:0007155(cell adhesion)|GO:0015629(actin cytoskeleton)|GO:0016020(membrane)|GO:001636…
A_52_P276935	Dnajb6	GO:0001671(ATPase activator activity)|GO:0003677(DNA binding)|GO:0005515(protein binding)|GO:0005634(nucleus)|GO:0005737(cytoplasm)|GO:0006457(protein folding)|GO:0030018(Z disc)|GO:0031072(heat shock protein binding)|GO:0032781(positive regulation of ATPase activity)|GO:0043154(negative regulation of cysteine-type endopeptidase activity involved in apoptotic process)|GO:0045109(intermediate fila…
A_52_P278295	Pear1	GO:0001891(phagocytic cup)|GO:0003674(molecular_function)|GO:0005886(plasma membrane)|GO:0016020(membrane)|GO:0016021(integral to membrane)|GO:0043654(recognition of apoptotic cell)
A_52_P278354	Bmp7	GO:0001503(ossification)|GO:0001654(eye development)|GO:0001657(ureteric bud development)|GO:0001707(mesoderm formation)|GO:0001822(kidney development)|GO:0005125(cytokine activity)|GO:0005515(protein binding)|GO:0005576(extracellular region)|GO:0005615(extracellular space)|GO:0007275(multicellular organismal development)|GO:0007389(pattern specification process)|GO:0007411(axon guidance)|GO:0007…
A_52_P283628	Rps6ka3	GO:0000166(nucleotide binding)|GO:0000287(magnesium ion binding)|GO:0002224(toll-like receptor signaling pathway)|GO:0004672(protein kinase activity)|GO:0004674(protein serine/threonine kinase activity)|GO:0005524(ATP binding)|GO:0005634(nucleus)|GO:0005737(cytoplasm)|GO:0005840(ribosome)|GO:0006468(protein phosphorylation)|GO:0006950(response to stress)|GO:0007049(cell cycle)|GO:0007243(intracel…
A_52_P284889	Prkcz	GO:0000166(nucleotide binding)|GO:0000226(microtubule cytoskeleton organization)|GO:0001954(positive regulation of cell-matrix adhesion)|GO:0004672(protein kinase activity)|GO:0004674(protein serine/threonine kinase activity)|GO:0004697(protein kinase C activity)|GO:0005515(protein binding)|GO:0005524(ATP binding)|GO:0005624(membrane fraction)|GO:0005634(nucleus)|GO:0005635(nuclear envelope)|GO:0…
A_52_P289213	Notch2	GO:0001709(cell fate determination)|GO:0002011(morphogenesis of an epithelial sheet)|GO:0002437(inflammatory response to antigenic stimulus)|GO:0004872(receptor activity)|GO:0005509(calcium ion binding)|GO:0005515(protein binding)|GO:0005634(nucleus)|GO:0005886(plasma membrane)|GO:0005887(integral to plasma membrane)|GO:0006351(transcription, DNA-dependent)|GO:0006355(regulation of transcription,…
A_52_P294977	Cd6	GO:0001934(positive regulation of protein phosphorylation)|GO:0001948(glycoprotein binding)|GO:0005044(scavenger receptor activity)|GO:0005515(protein binding)|GO:0007155(cell adhesion)|GO:0009986(cell surface)|GO:0016020(membrane)|GO:0016021(integral to membrane)|GO:0019901(protein kinase binding)|GO:0044214(fully spanning plasma membrane)
A_52_P298548	Nbn	GO:0000077(DNA damage checkpoint)|GO:0000723(telomere maintenance)|GO:0000781(chromosome, telomeric region)|GO:0000784(nuclear chromosome, telomeric region)|GO:0001701(in utero embryonic development)|GO:0001832(blastocyst growth)|GO:0003684(damaged DNA binding)|GO:0005634(nucleus)|GO:0005657(replication fork)|GO:0005694(chromosome)|GO:0005730(nucleolus)|GO:0006281(DNA repair)|GO:0006302(double-st…
A_52_P299846	Sh3rf1	GO:0005078(MAP-kinase scaffold activity)|GO:0005515(protein binding)|GO:0005737(cytoplasm)|GO:0005794(Golgi apparatus)|GO:0005829(cytosol)|GO:0006917(induction of apoptosis)|GO:0008270(zinc ion binding)|GO:0016874(ligase activity)|GO:0030027(lamellipodium)|GO:0042995(cell projection)|GO:0043066(negative regulation of apoptotic process)|GO:0043154(negative regulation of cysteine-type endopeptidase…
A_52_P300730	Hmga2	GO:0000122(negative regulation of transcription from RNA polymerase II promoter)|GO:0000228(nuclear chromosome)|GO:0000785(chromatin)|GO:0000975(regulatory region DNA binding)|GO:0001047(core promoter binding)|GO:0001071(nucleic acid binding transcription factor activity)|GO:0001077(RNA polymerase II core promoter proximal region sequence-specific DNA binding transcription factor activity involve…
A_52_P304720	Crlf1	GO:0004872(receptor activity)|GO:0005127(ciliary neurotrophic factor receptor binding)|GO:0005576(extracellular region)|GO:0005737(cytoplasm)|GO:0005886(plasma membrane)|GO:0008284(positive regulation of cell proliferation)|GO:0019955(cytokine binding)|GO:0042517(positive regulation of tyrosine phosphorylation of Stat3 protein)|GO:0043524(negative regulation of neuron apoptotic process)|GO:004698…
A_52_P304858	Gnb1	GO:0001664(G-protein coupled receptor binding)|GO:0001750(photoreceptor outer segment)|GO:0003924(GTPase activity)|GO:0004871(signal transducer activity)|GO:0005834(heterotrimeric G-protein complex)|GO:0006184(GTP catabolic process)|GO:0007165(signal transduction)|GO:0007186(G-protein coupled receptor signaling pathway)|GO:0007200(phospholipase C-activating G-protein coupled receptor signaling pa…
A_52_P306236	Epha7	GO:0000166(nucleotide binding)|GO:0004672(protein kinase activity)|GO:0004713(protein tyrosine kinase activity)|GO:0004714(transmembrane receptor protein tyrosine kinase activity)|GO:0004872(receptor activity)|GO:0005003(ephrin receptor activity)|GO:0005004(GPI-linked ephrin receptor activity)|GO:0005515(protein binding)|GO:0005524(ATP binding)|GO:0005886(plasma membrane)|GO:0005887(integral to p…
A_52_P307739	Sox2	GO:0000122(negative regulation of transcription from RNA polymerase II promoter)|GO:0000976(transcription regulatory region sequence-specific DNA binding)|GO:0001077(RNA polymerase II core promoter proximal region sequence-specific DNA binding transcription factor activity involved in positive regulation of transcription)|GO:0001649(osteoblast differentiation)|GO:0001708(cell fate specification)|…
A_52_P311297	Als2	GO:0001662(behavioral fear response)|GO:0001726(ruffle)|GO:0001881(receptor recycling)|GO:0005085(guanyl-nucleotide exchange factor activity)|GO:0005089(Rho guanyl-nucleotide exchange factor activity)|GO:0005097(Rab GTPase activator activity)|GO:0005515(protein binding)|GO:0005543(phospholipid binding)|GO:0005634(nucleus)|GO:0005737(cytoplasm)|GO:0005769(early endosome)|GO:0005792(microsome)|GO:0…
A_52_P31543	Btg2	GO:0001077(RNA polymerase II core promoter proximal region sequence-specific DNA binding transcription factor activity involved in positive regulation of transcription)|GO:0005515(protein binding)|GO:0006351(transcription, DNA-dependent)|GO:0006355(regulation of transcription, DNA-dependent)|GO:0006479(protein methylation)|GO:0006974(response to DNA damage stimulus)|GO:0008306(associative learnin…
A_52_P320971	Mt3	GO:0000060(protein import into nucleus, translocation)|GO:0001666(response to hypoxia)|GO:0001934(positive regulation of protein phosphorylation)|GO:0005507(copper ion binding)|GO:0005622(intracellular)|GO:0005737(cytoplasm)|GO:0006112(energy reserve metabolic process)|GO:0006707(cholesterol catabolic process)|GO:0006829(zinc ion transport)|GO:0006875(cellular metal ion homeostasis)|GO:0006882(ce…
A_52_P322181	Adrb1	GO:0001996(positive regulation of heart rate by epinephrine-norepinephrine)|GO:0001997(positive regulation of the force of heart contraction by epinephrine-norepinephrine)|GO:0002024(diet induced thermogenesis)|GO:0002025(vasodilation by norepinephrine-epinephrine involved in regulation of systemic arterial blood pressure)|GO:0003061(positive regulation of the force of heart contraction by norepi…
A_52_P323852	Tnfrsf22	GO:0004872(receptor activity)|GO:0005515(protein binding)|GO:0005575(cellular_component)|GO:0005576(extracellular region)|GO:0005886(plasma membrane)|GO:0016020(membrane)|GO:0016021(integral to membrane)|GO:0042981(regulation of apoptotic process)|GO:0045569(TRAIL binding)
A_52_P334562	Vdr	GO:0000122(negative regulation of transcription from RNA polymerase II promoter)|GO:0000902(cell morphogenesis)|GO:0001501(skeletal system development)|GO:0003677(DNA binding)|GO:0003700(sequence-specific DNA binding transcription factor activity)|GO:0003707(steroid hormone receptor activity)|GO:0004872(receptor activity)|GO:0004879(ligand-activated sequence-specific DNA binding RNA polymerase II…
A_52_P336585	Als2	GO:0001662(behavioral fear response)|GO:0001726(ruffle)|GO:0001881(receptor recycling)|GO:0005085(guanyl-nucleotide exchange factor activity)|GO:0005089(Rho guanyl-nucleotide exchange factor activity)|GO:0005097(Rab GTPase activator activity)|GO:0005515(protein binding)|GO:0005543(phospholipid binding)|GO:0005634(nucleus)|GO:0005737(cytoplasm)|GO:0005769(early endosome)|GO:0005792(microsome)|GO:0…
A_52_P337246	Isl1	GO:0000122(negative regulation of transcription from RNA polymerase II promoter)|GO:0001102(RNA polymerase II activating transcription factor binding)|GO:0001105(RNA polymerase II transcription coactivator activity)|GO:0001158(enhancer sequence-specific DNA binding)|GO:0001755(neural crest cell migration)|GO:0003007(heart morphogenesis)|GO:0003139(secondary heart field specification)|GO:0003148(o…
A_52_P338066	Ubd	GO:0005515(protein binding)|GO:0005634(nucleus)|GO:0005737(cytoplasm)|GO:0006511(ubiquitin-dependent protein catabolic process)|GO:0016235(aggresome)|GO:0016567(protein ubiquitination)|GO:0032446(protein modification by small protein conjugation)|GO:0035417(negative regulation of mitotic prometaphase)|GO:0043011(myeloid dendritic cell differentiation)|GO:0043065(positive regulation of apoptotic p…
A_52_P338796	Trp63	GO:0000122(negative regulation of transcription from RNA polymerase II promoter)|GO:0000785(chromatin)|GO:0001077(RNA polymerase II core promoter proximal region sequence-specific DNA binding transcription factor activity involved in positive regulation of transcription)|GO:0001302(replicative cell aging)|GO:0001501(skeletal system development)|GO:0001736(establishment of planar polarity)|GO:0001…
A_52_P342159	Nfatc4	GO:0000981(sequence-specific DNA binding RNA polymerase II transcription factor activity)|GO:0001569(patterning of blood vessels)|GO:0003677(DNA binding)|GO:0003700(sequence-specific DNA binding transcription factor activity)|GO:0005515(protein binding)|GO:0005634(nucleus)|GO:0005667(transcription factor complex)|GO:0005737(cytoplasm)|GO:0005829(cytosol)|GO:0006351(transcription, DNA-dependent)|G…
A_52_P342620	Csrnp2	GO:0003677(DNA binding)|GO:0003700(sequence-specific DNA binding transcription factor activity)|GO:0005634(nucleus)|GO:0006351(transcription, DNA-dependent)|GO:0006355(regulation of transcription, DNA-dependent)|GO:0006915(apoptotic process)|GO:0010923(negative regulation of phosphatase activity)|GO:0019902(phosphatase binding)|GO:0045944(positive regulation of transcription from RNA polymerase I…
A_52_P343641	Siah1a	GO:0004842(ubiquitin-protein ligase activity)|GO:0005515(protein binding)|GO:0005624(membrane fraction)|GO:0005634(nucleus)|GO:0005737(cytoplasm)|GO:0005769(early endosome)|GO:0005829(cytosol)|GO:0006511(ubiquitin-dependent protein catabolic process)|GO:0006915(apoptotic process)|GO:0007049(cell cycle)|GO:0007141(male meiosis I)|GO:0007275(multicellular organismal development)|GO:0007283(spermato…
A_52_P344290	F2r	GO:0000186(activation of MAPKK activity)|GO:0001965(G-protein alpha-subunit binding)|GO:0002248(connective tissue replacement involved in inflammatory response wound healing)|GO:0003105(negative regulation of glomerular filtration)|GO:0004871(signal transducer activity)|GO:0004872(receptor activity)|GO:0004930(G-protein coupled receptor activity)|GO:0005102(receptor binding)|GO:0005886(plasma mem…
A_52_P345417	Bcl2l10	GO:0005634(nucleus)|GO:0005739(mitochondrion)|GO:0005829(cytosol)|GO:0006915(apoptotic process)|GO:0006916(anti-apoptosis)|GO:0008625(induction of apoptosis via death domain receptors)|GO:0016020(membrane)|GO:0016021(integral to membrane)|GO:0042981(regulation of apoptotic process)
A_52_P348214	Bcl2l11	GO:0001701(in utero embryonic development)|GO:0001776(leukocyte homeostasis)|GO:0001782(B cell homeostasis)|GO:0001783(B cell apoptotic process)|GO:0001822(kidney development)|GO:0002260(lymphocyte homeostasis)|GO:0002262(myeloid cell homeostasis)|GO:0005515(protein binding)|GO:0005737(cytoplasm)|GO:0005739(mitochondrion)|GO:0005829(cytosol)|GO:0006915(apoptotic process)|GO:0006917(induction of a…
A_52_P351816	Itgb1	GO:0000082(G1/S transition of mitotic cell cycle)|GO:0001669(acrosomal vesicle)|GO:0001701(in utero embryonic development)|GO:0001708(cell fate specification)|GO:0001894(tissue homeostasis)|GO:0001948(glycoprotein binding)|GO:0001968(fibronectin binding)|GO:0002020(protease binding)|GO:0002042(cell migration involved in sprouting angiogenesis)|GO:0003779(actin binding)|GO:0004872(receptor activit…
A_52_P354744	Slc2a3	GO:0002080(acrosomal membrane)|GO:0005215(transporter activity)|GO:0005355(glucose transmembrane transporter activity)|GO:0005536(glucose binding)|GO:0005737(cytoplasm)|GO:0005886(plasma membrane)|GO:0005901(caveola)|GO:0006810(transport)|GO:0008643(carbohydrate transport)|GO:0015145(monosaccharide transmembrane transporter activity)|GO:0015749(monosaccharide transport)|GO:0015758(glucose transpo…
A_52_P357309	Madd	GO:0000187(activation of MAPK activity)|GO:0005085(guanyl-nucleotide exchange factor activity)|GO:0005886(plasma membrane)|GO:0006915(apoptotic process)|GO:0016020(membrane)|GO:0016021(integral to membrane)|GO:0016301(kinase activity)|GO:0016310(phosphorylation)|GO:0017112(Rab guanyl-nucleotide exchange factor activity)|GO:0042981(regulation of apoptotic process)|GO:0051726(regulation of cell cyc…
A_52_P357829	Gli2	GO:0000122(negative regulation of transcription from RNA polymerase II promoter)|GO:0001501(skeletal system development)|GO:0001649(osteoblast differentiation)|GO:0001701(in utero embryonic development)|GO:0001822(kidney development)|GO:0002009(morphogenesis of an epithelium)|GO:0002076(osteoblast development)|GO:0003676(nucleic acid binding)|GO:0003677(DNA binding)|GO:0003682(chromatin binding)|…
A_52_P358349	Mtdh	GO:0000122(negative regulation of transcription from RNA polymerase II promoter)|GO:0001085(RNA polymerase II transcription factor binding)|GO:0003713(transcription coactivator activity)|GO:0005515(protein binding)|GO:0005634(nucleus)|GO:0005730(nucleolus)|GO:0005737(cytoplasm)|GO:0005783(endoplasmic reticulum)|GO:0005789(endoplasmic reticulum membrane)|GO:0005923(tight junction)|GO:0010508(posit…
A_52_P367675	Acin1	GO:0000166(nucleotide binding)|GO:0003676(nucleic acid binding)|GO:0005634(nucleus)|GO:0005730(nucleolus)|GO:0005737(cytoplasm)|GO:0006915(apoptotic process)|GO:0030263(apoptotic chromosome condensation)
A_52_P368262	Bcl7c	GO:0003674(molecular_function)|GO:0005575(cellular_component)|GO:0006915(apoptotic process)|GO:0008150(biological_process)
A_52_P369581	Atm	GO:0000077(DNA damage checkpoint)|GO:0000166(nucleotide binding)|GO:0001666(response to hypoxia)|GO:0001756(somitogenesis)|GO:0002331(pre-B cell allelic exclusion)|GO:0003677(DNA binding)|GO:0004672(protein kinase activity)|GO:0004674(protein serine/threonine kinase activity)|GO:0004677(DNA-dependent protein kinase activity)|GO:0005524(ATP binding)|GO:0005634(nucleus)|GO:0005737(cytoplasm)|GO:000…
A_52_P372321	Rps6kb1	GO:0000082(G1/S transition of mitotic cell cycle)|GO:0000166(nucleotide binding)|GO:0004672(protein kinase activity)|GO:0004674(protein serine/threonine kinase activity)|GO:0004711(ribosomal protein S6 kinase activity)|GO:0005524(ATP binding)|GO:0005625(soluble fraction)|GO:0005634(nucleus)|GO:0005737(cytoplasm)|GO:0005739(mitochondrion)|GO:0005741(mitochondrial outer membrane)|GO:0005840(ribosom…
A_52_P374882	Lep	GO:0000122(negative regulation of transcription from RNA polymerase II promoter)|GO:0001542(ovulation from ovarian follicle)|GO:0001890(placenta development)|GO:0001932(regulation of protein phosphorylation)|GO:0002021(response to dietary excess)|GO:0005179(hormone activity)|GO:0005515(protein binding)|GO:0005576(extracellular region)|GO:0005615(extracellular space)|GO:0005622(intracellular)|GO:0…
A_52_P375493	Tfdp1	GO:0000084(S phase of mitotic cell cycle)|GO:0003677(DNA binding)|GO:0003700(sequence-specific DNA binding transcription factor activity)|GO:0005515(protein binding)|GO:0005634(nucleus)|GO:0005667(transcription factor complex)|GO:0006351(transcription, DNA-dependent)|GO:0006355(regulation of transcription, DNA-dependent)|GO:0006915(apoptotic process)|GO:0007049(cell cycle)|GO:0008134(transcriptio…
A_52_P376135	Mknk2	GO:0000166(nucleotide binding)|GO:0004672(protein kinase activity)|GO:0004674(protein serine/threonine kinase activity)|GO:0005515(protein binding)|GO:0005524(ATP binding)|GO:0005634(nucleus)|GO:0005737(cytoplasm)|GO:0006417(regulation of translation)|GO:0006468(protein phosphorylation)|GO:0006915(apoptotic process)|GO:0007243(intracellular protein kinase cascade)|GO:0016301(kinase activity)|GO:0…
A_52_P377723	Peg10	GO:0001890(placenta development)|GO:0003676(nucleic acid binding)|GO:0003677(DNA binding)|GO:0005634(nucleus)|GO:0005737(cytoplasm)|GO:0006915(apoptotic process)|GO:0008270(zinc ion binding)|GO:0030154(cell differentiation)|GO:0030512(negative regulation of transforming growth factor beta receptor signaling pathway)|GO:0046872(metal ion binding)
A_52_P379277	Enpp3	GO:0003676(nucleic acid binding)|GO:0003824(catalytic activity)|GO:0004528(phosphodiesterase I activity)|GO:0004551(nucleotide diphosphatase activity)|GO:0005044(scavenger receptor activity)|GO:0005576(extracellular region)|GO:0006796(phosphate-containing compound metabolic process)|GO:0006955(immune response)|GO:0008152(metabolic process)|GO:0009143(nucleoside triphosphate catabolic process)|GO:…
A_52_P380301	Unc5c	GO:0004872(receptor activity)|GO:0005042(netrin receptor activity)|GO:0005515(protein binding)|GO:0005886(plasma membrane)|GO:0006915(apoptotic process)|GO:0007165(signal transduction)|GO:0007275(multicellular organismal development)|GO:0007420(brain development)|GO:0016020(membrane)|GO:0016021(integral to membrane)|GO:0030334(regulation of cell migration)|GO:0038007(netrin-activated signaling pa…
A_52_P384690	Tex11	GO:0000712(resolution of meiotic recombination intermediates)|GO:0000794(condensed nuclear chromosome)|GO:0000801(central element)|GO:0005515(protein binding)|GO:0007060(male meiosis chromosome segregation)|GO:0007130(synaptonemal complex assembly)|GO:0007140(male meiosis)|GO:0008584(male gonad development)|GO:0009566(fertilization)|GO:0043066(negative regulation of apoptotic process)|GO:0051026(…
A_52_P386627	Irak3	GO:0000166(nucleotide binding)|GO:0000287(magnesium ion binding)|GO:0001960(negative regulation of cytokine-mediated signaling pathway)|GO:0004672(protein kinase activity)|GO:0004674(protein serine/threonine kinase activity)|GO:0004872(receptor activity)|GO:0005524(ATP binding)|GO:0005634(nucleus)|GO:0005737(cytoplasm)|GO:0006468(protein phosphorylation)|GO:0006915(apoptotic process)|GO:0007165(s…
A_52_P387009	Egln3	GO:0001666(response to hypoxia)|GO:0005506(iron ion binding)|GO:0005634(nucleus)|GO:0005737(cytoplasm)|GO:0005829(cytosol)|GO:0006915(apoptotic process)|GO:0016491(oxidoreductase activity)|GO:0016702(oxidoreductase activity, acting on single donors with incorporation of molecular oxygen, incorporation of two atoms of oxygen)|GO:0016705(oxidoreductase activity, acting on paired donors, with incorp…
A_52_P39157	Bmi1	GO:0000122(negative regulation of transcription from RNA polymerase II promoter)|GO:0000151(ubiquitin ligase complex)|GO:0001501(skeletal system development)|GO:0001701(in utero embryonic development)|GO:0003682(chromatin binding)|GO:0004842(ubiquitin-protein ligase activity)|GO:0005515(protein binding)|GO:0005634(nucleus)|GO:0005730(nucleolus)|GO:0005737(cytoplasm)|GO:0006351(transcription, DNA-…
A_52_P393314	P2rx7	GO:0000187(activation of MAPK activity)|GO:0000287(magnesium ion binding)|GO:0000902(cell morphogenesis)|GO:0001530(lipopolysaccharide binding)|GO:0001614(purinergic nucleotide receptor activity)|GO:0001845(phagolysosome assembly)|GO:0001916(positive regulation of T cell mediated cytotoxicity)|GO:0001934(positive regulation of protein phosphorylation)|GO:0002028(regulation of sodium ion transport…
A_52_P394385	1600012H06Rik	GO:0003674(molecular_function)|GO:0005575(cellular_component)|GO:0005576(extracellular region)|GO:0006915(apoptotic process)|GO:0008150(biological_process)
A_52_P395242	Map2k6	GO:0000165(MAPK cascade)|GO:0000166(nucleotide binding)|GO:0000187(activation of MAPK activity)|GO:0004672(protein kinase activity)|GO:0004674(protein serine/threonine kinase activity)|GO:0004713(protein tyrosine kinase activity)|GO:0005515(protein binding)|GO:0005524(ATP binding)|GO:0005634(nucleus)|GO:0005737(cytoplasm)|GO:0005856(cytoskeleton)|GO:0006351(transcription, DNA-dependent)|GO:000635…
A_52_P396498	Itsn1	GO:0005085(guanyl-nucleotide exchange factor activity)|GO:0005089(Rho guanyl-nucleotide exchange factor activity)|GO:0005509(calcium ion binding)|GO:0005515(protein binding)|GO:0005543(phospholipid binding)|GO:0005622(intracellular)|GO:0005886(plasma membrane)|GO:0005905(coated pit)|GO:0006897(endocytosis)|GO:0007264(small GTPase mediated signal transduction)|GO:0016020(membrane)|GO:0019209(kinas…
A_52_P399934	Dusp2	GO:0000188(inactivation of MAPK activity)|GO:0001706(endoderm formation)|GO:0004721(phosphoprotein phosphatase activity)|GO:0004725(protein tyrosine phosphatase activity)|GO:0005634(nucleus)|GO:0005654(nucleoplasm)|GO:0006470(protein dephosphorylation)|GO:0008138(protein tyrosine/serine/threonine phosphatase activity)|GO:0016787(hydrolase activity)|GO:0016791(phosphatase activity)|GO:0017017(MAP …
A_52_P400509	Atm	GO:0000077(DNA damage checkpoint)|GO:0000166(nucleotide binding)|GO:0001666(response to hypoxia)|GO:0001756(somitogenesis)|GO:0002331(pre-B cell allelic exclusion)|GO:0003677(DNA binding)|GO:0004672(protein kinase activity)|GO:0004674(protein serine/threonine kinase activity)|GO:0004677(DNA-dependent protein kinase activity)|GO:0005524(ATP binding)|GO:0005634(nucleus)|GO:0005737(cytoplasm)|GO:000…
A_52_P408391	Neurod1	GO:0001102(RNA polymerase II activating transcription factor binding)|GO:0001105(RNA polymerase II transcription coactivator activity)|GO:0003326(pancreatic A cell fate commitment)|GO:0003329(pancreatic PP cell fate commitment)|GO:0003677(DNA binding)|GO:0003682(chromatin binding)|GO:0003690(double-stranded DNA binding)|GO:0003700(sequence-specific DNA binding transcription factor activity)|GO:00…
A_52_P408757	Fcgr3	GO:0001788(antibody-dependent cellular cytotoxicity)|GO:0001798(positive regulation of type IIa hypersensitivity)|GO:0001805(positive regulation of type III hypersensitivity)|GO:0001812(positive regulation of type I hypersensitivity)|GO:0001820(serotonin secretion)|GO:0004872(receptor activity)|GO:0006910(phagocytosis, recognition)|GO:0006911(phagocytosis, engulfment)|GO:0007166(cell surface rece…
A_52_P410636	Trp73	GO:0000122(negative regulation of transcription from RNA polymerase II promoter)|GO:0000187(activation of MAPK activity)|GO:0000785(chromatin)|GO:0001836(release of cytochrome c from mitochondria)|GO:0002039(p53 binding)|GO:0003677(DNA binding)|GO:0003682(chromatin binding)|GO:0003684(damaged DNA binding)|GO:0003690(double-stranded DNA binding)|GO:0003700(sequence-specific DNA binding transcripti…
A_52_P411331	Vac14	GO:0005768(endosome)|GO:0005774(vacuolar membrane)|GO:0005783(endoplasmic reticulum)|GO:0006970(response to osmotic stress)|GO:0008219(cell death)|GO:0010008(endosome membrane)|GO:0016020(membrane)|GO:0019209(kinase activator activity)|GO:0042327(positive regulation of phosphorylation)|GO:0043085(positive regulation of catalytic activity)
A_52_P411601	Ep300	GO:0000122(negative regulation of transcription from RNA polymerase II promoter)|GO:0000123(histone acetyltransferase complex)|GO:0000785(chromatin)|GO:0000978(RNA polymerase II core promoter proximal region sequence-specific DNA binding)|GO:0001047(core promoter binding)|GO:0001085(RNA polymerase II transcription factor binding)|GO:0001102(RNA polymerase II activating transcription factor bindin…
A_52_P418489	Tinagl1	GO:0005044(scavenger receptor activity)|GO:0005576(extracellular region)|GO:0005737(cytoplasm)|GO:0006508(proteolysis)|GO:0006955(immune response)|GO:0008234(cysteine-type peptidase activity)|GO:0030247(polysaccharide binding)|GO:0043236(laminin binding)
A_52_P42269	Fgf10	GO:0000187(activation of MAPK activity)|GO:0001759(organ induction)|GO:0001974(blood vessel remodeling)|GO:0003338(metanephros morphogenesis)|GO:0005104(fibroblast growth factor receptor binding)|GO:0005111(type 2 fibroblast growth factor receptor binding)|GO:0005515(protein binding)|GO:0005576(extracellular region)|GO:0005615(extracellular space)|GO:0005634(nucleus)|GO:0005886(plasma membrane)|G…
A_52_P423810	Mt1	GO:0005507(copper ion binding)|GO:0005622(intracellular)|GO:0005764(lysosome)|GO:0005829(cytosol)|GO:0006875(cellular metal ion homeostasis)|GO:0006882(cellular zinc ion homeostasis)|GO:0007263(nitric oxide mediated signal transduction)|GO:0008270(zinc ion binding)|GO:0008634(negative regulation of survival gene product expression)|GO:0010273(detoxification of copper ion)|GO:0043524(negative regu…
A_52_P424585	Ctnnb1	GO:0000122(negative regulation of transcription from RNA polymerase II promoter)|GO:0000578(embryonic axis specification)|GO:0000904(cell morphogenesis involved in differentiation)|GO:0001501(skeletal system development)|GO:0001569(patterning of blood vessels)|GO:0001570(vasculogenesis)|GO:0001658(branching involved in ureteric bud morphogenesis)|GO:0001701(in utero embryonic development)|GO:0001…
A_52_P427240	Ltn1	GO:0004842(ubiquitin-protein ligase activity)|GO:0005575(cellular_component)|GO:0008219(cell death)|GO:0008270(zinc ion binding)|GO:0016874(ligase activity)|GO:0046872(metal ion binding)|GO:0051865(protein autoubiquitination)
A_52_P428496	Rhoa	GO:0000166(nucleotide binding)|GO:0000902(cell morphogenesis)|GO:0003924(GTPase activity)|GO:0005515(protein binding)|GO:0005525(GTP binding)|GO:0005622(intracellular)|GO:0005624(membrane fraction)|GO:0005625(soluble fraction)|GO:0005634(nucleus)|GO:0005737(cytoplasm)|GO:0005739(mitochondrion)|GO:0005829(cytosol)|GO:0005856(cytoskeleton)|GO:0005886(plasma membrane)|GO:0005938(cell cortex)|GO:0006…
A_52_P433828	Tctn3	GO:0005515(protein binding)|GO:0005575(cellular_component)|GO:0006915(apoptotic process)|GO:0016020(membrane)|GO:0016021(integral to membrane)|GO:0030030(cell projection organization)|GO:0060271(cilium morphogenesis)
A_52_P434055	Birc3	GO:0004842(ubiquitin-protein ligase activity)|GO:0005515(protein binding)|GO:0005622(intracellular)|GO:0005634(nucleus)|GO:0005737(cytoplasm)|GO:0006915(apoptotic process)|GO:0008270(zinc ion binding)|GO:0016567(protein ubiquitination)|GO:0016874(ligase activity)|GO:0042326(negative regulation of phosphorylation)|GO:0042981(regulation of apoptotic process)|GO:0043234(protein complex)|GO:0045121(m…
A_52_P434974	Ubqln1	GO:0000502(proteasome complex)|GO:0001666(response to hypoxia)|GO:0005102(receptor binding)|GO:0005634(nucleus)|GO:0005737(cytoplasm)|GO:0005783(endoplasmic reticulum)|GO:0006915(apoptotic process)|GO:0019215(intermediate filament binding)|GO:0019900(kinase binding)|GO:0019904(protein domain specific binding)|GO:0031396(regulation of protein ubiquitination)|GO:0043234(protein complex)|GO:0048471(…
A_52_P436628	Vegfb	GO:0001525(angiogenesis)|GO:0001938(positive regulation of endothelial cell proliferation)|GO:0005576(extracellular region)|GO:0005615(extracellular space)|GO:0005622(intracellular)|GO:0006493(protein O-linked glycosylation)|GO:0006916(anti-apoptosis)|GO:0007275(multicellular organismal development)|GO:0007507(heart development)|GO:0008083(growth factor activity)|GO:0008201(heparin binding)|GO:00…
A_52_P436643	Asah2	GO:0005739(mitochondrion)|GO:0005886(plasma membrane)|GO:0006629(lipid metabolic process)|GO:0006665(sphingolipid metabolic process)|GO:0006915(apoptotic process)|GO:0008152(metabolic process)|GO:0008283(cell proliferation)|GO:0010033(response to organic substance)|GO:0016020(membrane)|GO:0016021(integral to membrane)|GO:0016787(hydrolase activity)|GO:0017040(ceramidase activity)
A_52_P440709	Ryr2	GO:0001666(response to hypoxia)|GO:0003143(embryonic heart tube morphogenesis)|GO:0004872(receptor activity)|GO:0005216(ion channel activity)|GO:0005218(intracellular ligand-gated calcium channel activity)|GO:0005219(ryanodine-sensitive calcium-release channel activity)|GO:0005262(calcium channel activity)|GO:0005509(calcium ion binding)|GO:0005513(detection of calcium ion)|GO:0005516(calmodulin …
A_52_P441294	Chl1	GO:0001764(neuron migration)|GO:0002020(protease binding)|GO:0005576(extracellular region)|GO:0005578(proteinaceous extracellular matrix)|GO:0005886(plasma membrane)|GO:0007155(cell adhesion)|GO:0007156(homophilic cell adhesion)|GO:0007275(multicellular organismal development)|GO:0007399(nervous system development)|GO:0007411(axon guidance)|GO:0007610(behavior)|GO:0008344(adult locomotory behavio…
A_52_P442710	A930038C07Rik	GO:0001764(neuron migration)|GO:0005539(glycosaminoglycan binding)|GO:0005576(extracellular region)|GO:0007399(nervous system development)|GO:0008201(heparin binding)|GO:0010811(positive regulation of cell-substrate adhesion)|GO:0010976(positive regulation of neuron projection development)|GO:0016049(cell growth)|GO:0019800(peptide cross-linking via chondroitin 4-sulfate glycosaminoglycan)|GO:003…
A_52_P445360	Krt20	GO:0005198(structural molecule activity)|GO:0005515(protein binding)|GO:0005737(cytoplasm)|GO:0005794(Golgi apparatus)|GO:0005882(intermediate filament)|GO:0006915(apoptotic process)|GO:0033554(cellular response to stress)|GO:0045109(intermediate filament organization)|GO:0050708(regulation of protein secretion)
A_52_P451073	Tnfrsf21	GO:0004872(receptor activity)|GO:0005737(cytoplasm)|GO:0006915(apoptotic process)|GO:0007165(signal transduction)|GO:0016020(membrane)|GO:0016021(integral to membrane)|GO:0030424(axon)|GO:0051402(neuron apoptotic process)
A_52_P452787	Pdcd6ip	GO:0005515(protein binding)|GO:0005737(cytoplasm)|GO:0005829(cytosol)|GO:0005856(cytoskeleton)|GO:0006810(transport)|GO:0006915(apoptotic process)|GO:0007049(cell cycle)|GO:0015031(protein transport)|GO:0017124(SH3 domain binding)|GO:0046983(protein dimerization activity)|GO:0048306(calcium-dependent protein binding)|GO:0051301(cell division)
A_52_P45738	Trim35	GO:0005622(intracellular)|GO:0005634(nucleus)|GO:0005737(cytoplasm)|GO:0006915(apoptotic process)|GO:0006917(induction of apoptosis)|GO:0008270(zinc ion binding)|GO:0008285(negative regulation of cell proliferation)|GO:0043065(positive regulation of apoptotic process)|GO:0045930(negative regulation of mitotic cell cycle)|GO:0046872(metal ion binding)
A_52_P458697	Higd1a	GO:0003674(molecular_function)|GO:0005739(mitochondrion)|GO:0005743(mitochondrial inner membrane)|GO:0006950(response to stress)|GO:0016020(membrane)|GO:0016021(integral to membrane)|GO:0042149(cellular response to glucose starvation)|GO:0043066(negative regulation of apoptotic process)|GO:0043234(protein complex)|GO:0071456(cellular response to hypoxia)
A_52_P459929	Itga1	GO:0000187(activation of MAPK activity)|GO:0001669(acrosomal vesicle)|GO:0004872(receptor activity)|GO:0005178(integrin binding)|GO:0005515(protein binding)|GO:0005518(collagen binding)|GO:0005624(membrane fraction)|GO:0007155(cell adhesion)|GO:0007229(integrin-mediated signaling pathway)|GO:0008305(integrin complex)|GO:0009897(external side of plasma membrane)|GO:0016020(membrane)|GO:0016021(int…
A_52_P464003	Atg3	GO:0000045(autophagic vacuole assembly)|GO:0000153(cytoplasmic ubiquitin ligase complex)|GO:0005515(protein binding)|GO:0005737(cytoplasm)|GO:0005829(cytosol)|GO:0006464(cellular protein modification process)|GO:0006810(transport)|GO:0006914(autophagy)|GO:0015031(protein transport)|GO:0016567(protein ubiquitination)|GO:0016874(ligase activity)|GO:0019776(Atg8 ligase activity)|GO:0019777(Atg12 lig…
A_52_P464831	Dlx1	GO:0000122(negative regulation of transcription from RNA polymerase II promoter)|GO:0000976(transcription regulatory region sequence-specific DNA binding)|GO:0003677(DNA binding)|GO:0003682(chromatin binding)|GO:0003700(sequence-specific DNA binding transcription factor activity)|GO:0005634(nucleus)|GO:0006355(regulation of transcription, DNA-dependent)|GO:0007275(multicellular organismal develop…
A_52_P46742	Dffb	GO:0000790(nuclear chromatin)|GO:0003677(DNA binding)|GO:0004516(nicotinate phosphoribosyltransferase activity)|GO:0004518(nuclease activity)|GO:0004536(deoxyribonuclease activity)|GO:0005515(protein binding)|GO:0005622(intracellular)|GO:0005634(nucleus)|GO:0005737(cytoplasm)|GO:0006309(apoptotic DNA fragmentation)|GO:0006915(apoptotic process)|GO:0006917(induction of apoptosis)|GO:0008152(metabo…
A_52_P467449	Alox12	GO:0004052(arachidonate 12-lipoxygenase activity)|GO:0005506(iron ion binding)|GO:0005737(cytoplasm)|GO:0005829(cytosol)|GO:0006691(leukotriene metabolic process)|GO:0006916(anti-apoptosis)|GO:0006928(cellular component movement)|GO:0008284(positive regulation of cell proliferation)|GO:0010595(positive regulation of endothelial cell migration)|GO:0010628(positive regulation of gene expression)|GO…
A_52_P474636	Stk4	GO:0000166(nucleotide binding)|GO:0000287(magnesium ion binding)|GO:0000902(cell morphogenesis)|GO:0001569(patterning of blood vessels)|GO:0001841(neural tube formation)|GO:0003157(endocardium development)|GO:0004672(protein kinase activity)|GO:0004674(protein serine/threonine kinase activity)|GO:0005515(protein binding)|GO:0005524(ATP binding)|GO:0005634(nucleus)|GO:0005737(cytoplasm)|GO:0006468…
A_52_P477431	Mnt	GO:0003677(DNA binding)|GO:0003682(chromatin binding)|GO:0003700(sequence-specific DNA binding transcription factor activity)|GO:0005515(protein binding)|GO:0005634(nucleus)|GO:0006351(transcription, DNA-dependent)|GO:0006355(regulation of transcription, DNA-dependent)|GO:0007569(cell aging)|GO:0042981(regulation of apoptotic process)|GO:0051726(regulation of cell cycle)
A_52_P478187	Dlc1	GO:0001725(stress fiber)|GO:0001843(neural tube closure)|GO:0003007(heart morphogenesis)|GO:0005096(GTPase activator activity)|GO:0005100(Rho GTPase activator activity)|GO:0005622(intracellular)|GO:0005634(nucleus)|GO:0005737(cytoplasm)|GO:0005884(actin filament)|GO:0005901(caveola)|GO:0005925(focal adhesion)|GO:0006917(induction of apoptosis)|GO:0006919(activation of cysteine-type endopeptidase …
A_52_P478236	Wrn	GO:0000166(nucleotide binding)|GO:0000287(magnesium ion binding)|GO:0000403(Y-form DNA binding)|GO:0000405(bubble DNA binding)|GO:0000723(telomere maintenance)|GO:0000731(DNA synthesis involved in DNA repair)|GO:0001302(replicative cell aging)|GO:0003676(nucleic acid binding)|GO:0003677(DNA binding)|GO:0003678(DNA helicase activity)|GO:0003824(catalytic activity)|GO:0004003(ATP-dependent DNA heli…
A_52_P480351	Loxl2	GO:0001837(epithelial to mesenchymal transition)|GO:0001935(endothelial cell proliferation)|GO:0002040(sprouting angiogenesis)|GO:0003682(chromatin binding)|GO:0003714(transcription corepressor activity)|GO:0004720(protein-lysine 6-oxidase activity)|GO:0005044(scavenger receptor activity)|GO:0005507(copper ion binding)|GO:0005576(extracellular region)|GO:0005634(nucleus)|GO:0016020(membrane)|GO:0…
A_52_P483409	Tmprss15	GO:0003824(catalytic activity)|GO:0004252(serine-type endopeptidase activity)|GO:0005044(scavenger receptor activity)|GO:0006508(proteolysis)|GO:0008233(peptidase activity)|GO:0008236(serine-type peptidase activity)|GO:0016020(membrane)|GO:0016021(integral to membrane)|GO:0016787(hydrolase activity)
A_52_P48546	Rnf41	GO:0000209(protein polyubiquitination)|GO:0004842(ubiquitin-protein ligase activity)|GO:0005515(protein binding)|GO:0005575(cellular_component)|GO:0006915(apoptotic process)|GO:0006917(induction of apoptosis)|GO:0008270(zinc ion binding)|GO:0016567(protein ubiquitination)|GO:0016874(ligase activity)|GO:0016881(acid-amino acid ligase activity)|GO:0031386(protein tag)|GO:0046872(metal ion binding)|…
A_52_P485905	Mdm4	GO:0000122(negative regulation of transcription from RNA polymerase II promoter)|GO:0005515(protein binding)|GO:0005622(intracellular)|GO:0005634(nucleus)|GO:0006461(protein complex assembly)|GO:0008270(zinc ion binding)|GO:0008284(positive regulation of cell proliferation)|GO:0019899(enzyme binding)|GO:0042177(negative regulation of protein catabolic process)|GO:0043066(negative regulation of ap…
A_52_P49014	Shh	GO:0000122(negative regulation of transcription from RNA polymerase II promoter)|GO:0001525(angiogenesis)|GO:0001569(patterning of blood vessels)|GO:0001570(vasculogenesis)|GO:0001656(metanephros development)|GO:0001658(branching involved in ureteric bud morphogenesis)|GO:0001708(cell fate specification)|GO:0001755(neural crest cell migration)|GO:0001822(kidney development)|GO:0001841(neural tube…
A_52_P49250	Erbb2	GO:0000166(nucleotide binding)|GO:0001042(RNA polymerase I core binding)|GO:0001934(positive regulation of protein phosphorylation)|GO:0001948(glycoprotein binding)|GO:0004672(protein kinase activity)|GO:0004713(protein tyrosine kinase activity)|GO:0004714(transmembrane receptor protein tyrosine kinase activity)|GO:0004716(receptor signaling protein tyrosine kinase activity)|GO:0004872(receptor a…
A_52_P494622	Nr4a2	GO:0001666(response to hypoxia)|GO:0001764(neuron migration)|GO:0001975(response to amphetamine)|GO:0003677(DNA binding)|GO:0003700(sequence-specific DNA binding transcription factor activity)|GO:0003707(steroid hormone receptor activity)|GO:0004872(receptor activity)|GO:0004879(ligand-activated sequence-specific DNA binding RNA polymerase II transcription factor activity)|GO:0005515(protein bind…
A_52_P494930	Fnip2	GO:0001932(regulation of protein phosphorylation)|GO:0003674(molecular_function)|GO:0005634(nucleus)|GO:0005737(cytoplasm)|GO:0005886(plasma membrane)|GO:0006468(protein phosphorylation)|GO:0006974(response to DNA damage stimulus)|GO:0008630(DNA damage response, signal transduction resulting in induction of apoptosis)
A_52_P500274	Ntrk3	GO:0000166(nucleotide binding)|GO:0001764(neuron migration)|GO:0004672(protein kinase activity)|GO:0004713(protein tyrosine kinase activity)|GO:0004714(transmembrane receptor protein tyrosine kinase activity)|GO:0004872(receptor activity)|GO:0005030(neurotrophin receptor activity)|GO:0005515(protein binding)|GO:0005524(ATP binding)|GO:0005624(membrane fraction)|GO:0005737(cytoplasm)|GO:0005886(pl…
A_52_P503361	Dcun1d3	GO:0003674(molecular_function)|GO:0010225(response to UV-C)|GO:0010332(response to gamma radiation)|GO:0030308(negative regulation of cell growth)|GO:0043065(positive regulation of apoptotic process)|GO:0045749(negative regulation of S phase of mitotic cell cycle)|GO:0048471(perinuclear region of cytoplasm)
A_52_P504787	Epha7	GO:0000166(nucleotide binding)|GO:0004672(protein kinase activity)|GO:0004713(protein tyrosine kinase activity)|GO:0004714(transmembrane receptor protein tyrosine kinase activity)|GO:0004872(receptor activity)|GO:0005003(ephrin receptor activity)|GO:0005004(GPI-linked ephrin receptor activity)|GO:0005515(protein binding)|GO:0005524(ATP binding)|GO:0005886(plasma membrane)|GO:0005887(integral to p…
A_52_P507214	Mmp9	GO:0001501(skeletal system development)|GO:0001968(fibronectin binding)|GO:0004222(metalloendopeptidase activity)|GO:0005576(extracellular region)|GO:0005578(proteinaceous extracellular matrix)|GO:0005615(extracellular space)|GO:0006508(proteolysis)|GO:0006979(response to oxidative stress)|GO:0007566(embryo implantation)|GO:0008152(metabolic process)|GO:0008233(peptidase activity)|GO:0008237(meta…
A_52_P509965	Ager	GO:0004872(receptor activity)|GO:0005615(extracellular space)|GO:0005737(cytoplasm)|GO:0005886(plasma membrane)|GO:0007259(JAK-STAT cascade)|GO:0009925(basal plasma membrane)|GO:0010763(positive regulation of fibroblast migration)|GO:0016020(membrane)|GO:0030335(positive regulation of cell migration)|GO:0030424(axon)|GO:0031175(neuron projection development)|GO:0043025(neuronal cell body)|GO:0043…
A_52_P510215	Traf6	GO:0000122(negative regulation of transcription from RNA polymerase II promoter)|GO:0000209(protein polyubiquitination)|GO:0001503(ossification)|GO:0001843(neural tube closure)|GO:0002726(positive regulation of T cell cytokine production)|GO:0004842(ubiquitin-protein ligase activity)|GO:0004871(signal transducer activity)|GO:0005515(protein binding)|GO:0005624(membrane fraction)|GO:0005634(nucleu…
A_52_P51078	Ctsh	GO:0001520(outer dense fiber)|GO:0001669(acrosomal vesicle)|GO:0001913(T cell mediated cytotoxicity)|GO:0002764(immune response-regulating signaling pathway)|GO:0004175(endopeptidase activity)|GO:0004177(aminopeptidase activity)|GO:0004197(cysteine-type endopeptidase activity)|GO:0004252(serine-type endopeptidase activity)|GO:0005615(extracellular space)|GO:0005764(lysosome)|GO:0005829(cytosol)|G…
A_52_P510877	Bcl2l1	GO:0000910(cytokinesis)|GO:0001541(ovarian follicle development)|GO:0001701(in utero embryonic development)|GO:0001836(release of cytochrome c from mitochondria)|GO:0005515(protein binding)|GO:0005622(intracellular)|GO:0005737(cytoplasm)|GO:0005739(mitochondrion)|GO:0005740(mitochondrial envelope)|GO:0005741(mitochondrial outer membrane)|GO:0005813(centrosome)|GO:0005829(cytosol)|GO:0005856(cytos…
A_52_P512817	Shisa5	GO:0004871(signal transducer activity)|GO:0005634(nucleus)|GO:0005635(nuclear envelope)|GO:0005783(endoplasmic reticulum)|GO:0006915(apoptotic process)|GO:0006917(induction of apoptosis)|GO:0007165(signal transduction)|GO:0016020(membrane)|GO:0016021(integral to membrane)|GO:0043123(positive regulation of I-kappaB kinase/NF-kappaB cascade)|GO:0050699(WW domain binding)
A_52_P515036	Htatip2	GO:0000166(nucleotide binding)|GO:0001525(angiogenesis)|GO:0004674(protein serine/threonine kinase activity)|GO:0005634(nucleus)|GO:0005635(nuclear envelope)|GO:0005737(cytoplasm)|GO:0006915(apoptotic process)|GO:0007275(multicellular organismal development)|GO:0016491(oxidoreductase activity)|GO:0030154(cell differentiation)|GO:0042981(regulation of apoptotic process)|GO:0043068(positive regulat…
A_52_P517026	Dlc1	GO:0001725(stress fiber)|GO:0001843(neural tube closure)|GO:0003007(heart morphogenesis)|GO:0005096(GTPase activator activity)|GO:0005100(Rho GTPase activator activity)|GO:0005622(intracellular)|GO:0005634(nucleus)|GO:0005737(cytoplasm)|GO:0005884(actin filament)|GO:0005901(caveola)|GO:0005925(focal adhesion)|GO:0006917(induction of apoptosis)|GO:0006919(activation of cysteine-type endopeptidase …
A_52_P517730	Creb1	GO:0000785(chromatin)|GO:0000790(nuclear chromatin)|GO:0000980(RNA polymerase II distal enhancer sequence-specific DNA binding)|GO:0001102(RNA polymerase II activating transcription factor binding)|GO:0001190(RNA polymerase II transcription factor binding transcription factor activity involved in positive regulation of transcription)|GO:0003677(DNA binding)|GO:0003690(double-stranded DNA binding)…
A_52_P518922	Itga1	GO:0000187(activation of MAPK activity)|GO:0001669(acrosomal vesicle)|GO:0004872(receptor activity)|GO:0005178(integrin binding)|GO:0005515(protein binding)|GO:0005518(collagen binding)|GO:0005624(membrane fraction)|GO:0007155(cell adhesion)|GO:0007229(integrin-mediated signaling pathway)|GO:0008305(integrin complex)|GO:0009897(external side of plasma membrane)|GO:0016020(membrane)|GO:0016021(int…
A_52_P518997	Epha2	GO:0000166(nucleotide binding)|GO:0001501(skeletal system development)|GO:0001525(angiogenesis)|GO:0001568(blood vessel development)|GO:0001570(vasculogenesis)|GO:0001649(osteoblast differentiation)|GO:0004672(protein kinase activity)|GO:0004713(protein tyrosine kinase activity)|GO:0004714(transmembrane receptor protein tyrosine kinase activity)|GO:0004872(receptor activity)|GO:0005003(ephrin rec…
A_52_P519783	Ltk	GO:0000166(nucleotide binding)|GO:0004396(hexokinase activity)|GO:0004672(protein kinase activity)|GO:0004713(protein tyrosine kinase activity)|GO:0004714(transmembrane receptor protein tyrosine kinase activity)|GO:0004872(receptor activity)|GO:0005524(ATP binding)|GO:0005783(endoplasmic reticulum)|GO:0005886(plasma membrane)|GO:0006468(protein phosphorylation)|GO:0006915(apoptotic process)|GO:00…
A_52_P522427	Hsh2d	GO:0002903(negative regulation of B cell apoptotic process)|GO:0005070(SH3/SH2 adaptor activity)|GO:0005737(cytoplasm)|GO:0005739(mitochondrion)|GO:0005829(cytosol)|GO:0042110(T cell activation)|GO:0051902(negative regulation of mitochondrial depolarization)
A_52_P527625	Colec12	GO:0002221(pattern recognition receptor signaling pathway)|GO:0004872(receptor activity)|GO:0005581(collagen)|GO:0006910(phagocytosis, recognition)|GO:0006955(immune response)|GO:0008329(pattern recognition receptor activity)|GO:0016020(membrane)|GO:0016021(integral to membrane)|GO:0030169(low-density lipoprotein particle binding)|GO:0030246(carbohydrate binding)|GO:0046872(metal ion binding)
A_52_P530291	Pim1	GO:0000166(nucleotide binding)|GO:0004674(protein serine/threonine kinase activity)|GO:0005524(ATP binding)|GO:0005737(cytoplasm)|GO:0006468(protein phosphorylation)|GO:0008134(transcription factor binding)|GO:0008283(cell proliferation)|GO:0030145(manganese ion binding)|GO:0031659(positive regulation of cyclin-dependent protein kinase activity involved in G1/S)|GO:0043066(negative regulation of …
A_52_P532973	Pxn	GO:0000187(activation of MAPK activity)|GO:0005178(integrin binding)|GO:0005737(cytoplasm)|GO:0005856(cytoskeleton)|GO:0005886(plasma membrane)|GO:0005925(focal adhesion)|GO:0006928(cellular component movement)|GO:0007010(cytoskeleton organization)|GO:0007155(cell adhesion)|GO:0007160(cell-matrix adhesion)|GO:0007229(integrin-mediated signaling pathway)|GO:0008013(beta-catenin binding)|GO:0008270…
A_52_P533146	Ddit3	GO:0003677(DNA binding)|GO:0003700(sequence-specific DNA binding transcription factor activity)|GO:0005515(protein binding)|GO:0005634(nucleus)|GO:0005737(cytoplasm)|GO:0006351(transcription, DNA-dependent)|GO:0006355(regulation of transcription, DNA-dependent)|GO:0006983(ER overload response)|GO:0007049(cell cycle)|GO:0007050(cell cycle arrest)|GO:0008134(transcription factor binding)|GO:0030968…
A_52_P533280	Prm1	GO:0000786(nucleosome)|GO:0003677(DNA binding)|GO:0005634(nucleus)|GO:0005694(chromosome)|GO:0005737(cytoplasm)|GO:0006997(nucleus organization)|GO:0007275(multicellular organismal development)|GO:0007283(spermatogenesis)|GO:0007286(spermatid development)|GO:0030154(cell differentiation)|GO:0030261(chromosome condensation)
A_52_P542172	Rb1cc1	GO:0000045(autophagic vacuole assembly)|GO:0000407(pre-autophagosomal structure)|GO:0001889(liver development)|GO:0001934(positive regulation of protein phosphorylation)|GO:0005515(protein binding)|GO:0005634(nucleus)|GO:0005737(cytoplasm)|GO:0006351(transcription, DNA-dependent)|GO:0006355(regulation of transcription, DNA-dependent)|GO:0006914(autophagy)|GO:0007049(cell cycle)|GO:0007254(JNK cas…
A_52_P544476	Terc	GO:0000332(template for synthesis of G-rich strand of telomere DNA activity)|GO:0000723(telomere maintenance)|GO:0003720(telomerase activity)|GO:0005697(telomerase holoenzyme complex)|GO:0007004(telomere maintenance via telomerase)|GO:0008283(cell proliferation)|GO:0009791(post-embryonic development)|GO:0010259(multicellular organismal aging)|GO:0032212(positive regulation of telomere maintenance…
A_52_P55717	Adnp	GO:0003677(DNA binding)|GO:0003682(chromatin binding)|GO:0005507(copper ion binding)|GO:0005515(protein binding)|GO:0005615(extracellular space)|GO:0005634(nucleus)|GO:0005737(cytoplasm)|GO:0007614(short-term memory)|GO:0010629(negative regulation of gene expression)|GO:0010835(regulation of protein ADP-ribosylation)|GO:0010976(positive regulation of neuron projection development)|GO:0030424(axon…
A_52_P557293	Tmprss2	GO:0003824(catalytic activity)|GO:0004252(serine-type endopeptidase activity)|GO:0005044(scavenger receptor activity)|GO:0005576(extracellular region)|GO:0005737(cytoplasm)|GO:0005886(plasma membrane)|GO:0006508(proteolysis)|GO:0008233(peptidase activity)|GO:0008236(serine-type peptidase activity)|GO:0016020(membrane)|GO:0016021(integral to membrane)|GO:0016787(hydrolase activity)
A_52_P558382	Mapk8	GO:0000166(nucleotide binding)|GO:0001503(ossification)|GO:0004672(protein kinase activity)|GO:0004674(protein serine/threonine kinase activity)|GO:0004705(JUN kinase activity)|GO:0004707(MAP kinase activity)|GO:0005515(protein binding)|GO:0005524(ATP binding)|GO:0005622(intracellular)|GO:0005634(nucleus)|GO:0005737(cytoplasm)|GO:0005739(mitochondrion)|GO:0005829(cytosol)|GO:0006355(regulation of…
A_52_P559919	Eif2ak2	GO:0000166(nucleotide binding)|GO:0003723(RNA binding)|GO:0003725(double-stranded RNA binding)|GO:0004672(protein kinase activity)|GO:0004674(protein serine/threonine kinase activity)|GO:0004713(protein tyrosine kinase activity)|GO:0004715(non-membrane spanning protein tyrosine kinase activity)|GO:0005515(protein binding)|GO:0005524(ATP binding)|GO:0005622(intracellular)|GO:0005625(soluble fracti…
A_52_P559975	Cxcr2	GO:0004871(signal transducer activity)|GO:0004872(receptor activity)|GO:0004918(interleukin-8 receptor activity)|GO:0004930(G-protein coupled receptor activity)|GO:0004950(chemokine receptor activity)|GO:0005515(protein binding)|GO:0005622(intracellular)|GO:0005886(plasma membrane)|GO:0006915(apoptotic process)|GO:0006935(chemotaxis)|GO:0006968(cellular defense response)|GO:0007165(signal transdu…
A_52_P561671	Msx1	GO:0000122(negative regulation of transcription from RNA polymerase II promoter)|GO:0000902(cell morphogenesis)|GO:0000982(RNA polymerase II core promoter proximal region sequence-specific DNA binding transcription factor activity)|GO:0001701(in utero embryonic development)|GO:0002039(p53 binding)|GO:0003007(heart morphogenesis)|GO:0003198(epithelial to mesenchymal transition involved in endocard…
A_52_P56634	Map3k11	GO:0000080(G1 phase of mitotic cell cycle)|GO:0000166(nucleotide binding)|GO:0000187(activation of MAPK activity)|GO:0004672(protein kinase activity)|GO:0004674(protein serine/threonine kinase activity)|GO:0004706(JUN kinase kinase kinase activity)|GO:0004709(MAP kinase kinase kinase activity)|GO:0004713(protein tyrosine kinase activity)|GO:0005515(protein binding)|GO:0005524(ATP binding)|GO:0005…
A_52_P56636	Chia	GO:0000272(polysaccharide catabolic process)|GO:0002532(production of molecular mediator involved in inflammatory response)|GO:0003824(catalytic activity)|GO:0004553(hydrolase activity, hydrolyzing O-glycosyl compounds)|GO:0004568(chitinase activity)|GO:0005576(extracellular region)|GO:0005615(extracellular space)|GO:0005737(cytoplasm)|GO:0005975(carbohydrate metabolic process)|GO:0006030(chitin …
A_52_P569549	Lig4	GO:0000012(single strand break repair)|GO:0000166(nucleotide binding)|GO:0000793(condensed chromosome)|GO:0001701(in utero embryonic development)|GO:0002328(pro-B cell differentiation)|GO:0003677(DNA binding)|GO:0003909(DNA ligase activity)|GO:0003910(DNA ligase (ATP) activity)|GO:0005524(ATP binding)|GO:0005634(nucleus)|GO:0005694(chromosome)|GO:0005737(cytoplasm)|GO:0005886(plasma membrane)|GO:…
A_52_P573727	Rrm2b	GO:0001822(kidney development)|GO:0003014(renal system process)|GO:0004748(ribonucleoside-diphosphate reductase activity, thioredoxin disulfide as acceptor)|GO:0005625(soluble fraction)|GO:0005634(nucleus)|GO:0005737(cytoplasm)|GO:0005739(mitochondrion)|GO:0006260(DNA replication)|GO:0006264(mitochondrial DNA replication)|GO:0006281(DNA repair)|GO:0006974(response to DNA damage stimulus)|GO:00069…
A_52_P574653	Bid	GO:0001836(release of cytochrome c from mitochondria)|GO:0005515(protein binding)|GO:0005737(cytoplasm)|GO:0005739(mitochondrion)|GO:0005829(cytosol)|GO:0006626(protein targeting to mitochondrion)|GO:0006915(apoptotic process)|GO:0008637(apoptotic mitochondrial changes)|GO:0016020(membrane)|GO:0031625(ubiquitin protein ligase binding)|GO:0032461(positive regulation of protein oligomerization)|GO:…
A_52_P576442	Dap	GO:0005575(cellular_component)|GO:0006914(autophagy)|GO:0006915(apoptotic process)|GO:0006919(activation of cysteine-type endopeptidase activity involved in apoptotic process)|GO:0008624(induction of apoptosis by extracellular signals)|GO:0010507(negative regulation of autophagy)|GO:0032088(negative regulation of NF-kappaB transcription factor activity)|GO:0034198(cellular response to amino acid …
A_52_P577662	Ednrb	GO:0000122(negative regulation of transcription from RNA polymerase II promoter)|GO:0001755(neural crest cell migration)|GO:0001934(positive regulation of protein phosphorylation)|GO:0004871(signal transducer activity)|GO:0004872(receptor activity)|GO:0004930(G-protein coupled receptor activity)|GO:0004962(endothelin receptor activity)|GO:0005515(protein binding)|GO:0005624(membrane fraction)|GO:…
A_52_P578521	5730403B10Rik	GO:0005634(nucleus)|GO:0006915(apoptotic process)|GO:0006917(induction of apoptosis)|GO:0033209(tumor necrosis factor-mediated signaling pathway)|GO:0042771(DNA damage response, signal transduction by p53 class mediator resulting in induction of apoptosis)
A_52_P578732	Ccr5	GO:0001948(glycoprotein binding)|GO:0003779(actin binding)|GO:0004871(signal transducer activity)|GO:0004872(receptor activity)|GO:0004930(G-protein coupled receptor activity)|GO:0004950(chemokine receptor activity)|GO:0005737(cytoplasm)|GO:0005768(endosome)|GO:0005886(plasma membrane)|GO:0006816(calcium ion transport)|GO:0006952(defense response)|GO:0007165(signal transduction)|GO:0007186(G-prot…
A_52_P58145	Aldh1a2	GO:0001523(retinoid metabolic process)|GO:0001568(blood vessel development)|GO:0001758(retinal dehydrogenase activity)|GO:0001936(regulation of endothelial cell proliferation)|GO:0001947(heart looping)|GO:0003007(heart morphogenesis)|GO:0004028(3-chloroallyl aldehyde dehydrogenase activity)|GO:0005634(nucleus)|GO:0005737(cytoplasm)|GO:0005829(cytosol)|GO:0007507(heart development)|GO:0008152(meta…
A_52_P588559	Ube2d3	GO:0000166(nucleotide binding)|GO:0000209(protein polyubiquitination)|GO:0004842(ubiquitin-protein ligase activity)|GO:0005524(ATP binding)|GO:0005575(cellular_component)|GO:0005768(endosome)|GO:0005886(plasma membrane)|GO:0006281(DNA repair)|GO:0006511(ubiquitin-dependent protein catabolic process)|GO:0006513(protein monoubiquitination)|GO:0006915(apoptotic process)|GO:0006974(response to DNA da…
A_52_P590396	Sort1	GO:0001503(ossification)|GO:0004872(receptor activity)|GO:0005634(nucleus)|GO:0005764(lysosome)|GO:0005768(endosome)|GO:0005769(early endosome)|GO:0005783(endoplasmic reticulum)|GO:0005792(microsome)|GO:0005794(Golgi apparatus)|GO:0005886(plasma membrane)|GO:0005905(coated pit)|GO:0006810(transport)|GO:0006895(Golgi to endosome transport)|GO:0006897(endocytosis)|GO:0007186(G-protein coupled recep…
A_52_P593037	Acsl5	GO:0000166(nucleotide binding)|GO:0001676(long-chain fatty acid metabolic process)|GO:0003824(catalytic activity)|GO:0004467(long-chain fatty acid-CoA ligase activity)|GO:0005524(ATP binding)|GO:0005739(mitochondrion)|GO:0005741(mitochondrial outer membrane)|GO:0005743(mitochondrial inner membrane)|GO:0005783(endoplasmic reticulum)|GO:0006629(lipid metabolic process)|GO:0006631(fatty acid metabol…
A_52_P59579	Tmbim6	GO:0006915(apoptotic process)|GO:0016020(membrane)|GO:0016021(integral to membrane)|GO:0043066(negative regulation of apoptotic process)
A_52_P596375	Cckbr	GO:0001821(histamine secretion)|GO:0002209(behavioral defense response)|GO:0004871(signal transducer activity)|GO:0004872(receptor activity)|GO:0004930(G-protein coupled receptor activity)|GO:0005515(protein binding)|GO:0005634(nucleus)|GO:0005737(cytoplasm)|GO:0005886(plasma membrane)|GO:0006915(apoptotic process)|GO:0007165(signal transduction)|GO:0007186(G-protein coupled receptor signaling pa…
A_52_P597461	Skil	GO:0000122(negative regulation of transcription from RNA polymerase II promoter)|GO:0000166(nucleotide binding)|GO:0001669(acrosomal vesicle)|GO:0001825(blastocyst formation)|GO:0002260(lymphocyte homeostasis)|GO:0003682(chromatin binding)|GO:0003714(transcription corepressor activity)|GO:0005515(protein binding)|GO:0005634(nucleus)|GO:0005737(cytoplasm)|GO:0007050(cell cycle arrest)|GO:0007179(t…
A_52_P600822	Prkcz	GO:0000166(nucleotide binding)|GO:0000226(microtubule cytoskeleton organization)|GO:0001954(positive regulation of cell-matrix adhesion)|GO:0004672(protein kinase activity)|GO:0004674(protein serine/threonine kinase activity)|GO:0004697(protein kinase C activity)|GO:0005515(protein binding)|GO:0005524(ATP binding)|GO:0005624(membrane fraction)|GO:0005634(nucleus)|GO:0005635(nuclear envelope)|GO:0…
A_52_P602996	5730403B10Rik	GO:0005634(nucleus)|GO:0006915(apoptotic process)|GO:0006917(induction of apoptosis)|GO:0033209(tumor necrosis factor-mediated signaling pathway)|GO:0042771(DNA damage response, signal transduction by p53 class mediator resulting in induction of apoptosis)
A_52_P603976	Jtb	GO:0005737(cytoplasm)|GO:0005739(mitochondrion)|GO:0005856(cytoskeleton)|GO:0006915(apoptotic process)|GO:0007049(cell cycle)|GO:0007067(mitosis)|GO:0016020(membrane)|GO:0016021(integral to membrane)|GO:0019901(protein kinase binding)|GO:0030496(midbody)|GO:0033205(cell cycle cytokinesis)|GO:0042127(regulation of cell proliferation)|GO:0043066(negative regulation of apoptotic process)|GO:0045860(…
A_52_P604629	Csrnp1	GO:0003677(DNA binding)|GO:0003700(sequence-specific DNA binding transcription factor activity)|GO:0005634(nucleus)|GO:0006351(transcription, DNA-dependent)|GO:0006355(regulation of transcription, DNA-dependent)|GO:0006915(apoptotic process)|GO:0009791(post-embryonic development)|GO:0045944(positive regulation of transcription from RNA polymerase II promoter)|GO:0048008(platelet-derived growth fa…
A_52_P606774	Stk4	GO:0000166(nucleotide binding)|GO:0000287(magnesium ion binding)|GO:0000902(cell morphogenesis)|GO:0001569(patterning of blood vessels)|GO:0001841(neural tube formation)|GO:0003157(endocardium development)|GO:0004672(protein kinase activity)|GO:0004674(protein serine/threonine kinase activity)|GO:0005515(protein binding)|GO:0005524(ATP binding)|GO:0005634(nucleus)|GO:0005737(cytoplasm)|GO:0006468…
A_52_P607128	Msr1	GO:0004872(receptor activity)|GO:0005044(scavenger receptor activity)|GO:0005581(collagen)|GO:0005829(cytosol)|GO:0005886(plasma membrane)|GO:0006897(endocytosis)|GO:0006898(receptor-mediated endocytosis)|GO:0010744(positive regulation of macrophage derived foam cell differentiation)|GO:0010886(positive regulation of cholesterol storage)|GO:0016020(membrane)|GO:0016021(integral to membrane)|GO:00…
A_52_P608255	Pim2	GO:0000082(G1/S transition of mitotic cell cycle)|GO:0000166(nucleotide binding)|GO:0004672(protein kinase activity)|GO:0004674(protein serine/threonine kinase activity)|GO:0005515(protein binding)|GO:0005524(ATP binding)|GO:0006468(protein phosphorylation)|GO:0006915(apoptotic process)|GO:0006916(anti-apoptosis)|GO:0007049(cell cycle)|GO:0008285(negative regulation of cell proliferation)|GO:0008…
A_52_P611798	Ddx5	GO:0000122(negative regulation of transcription from RNA polymerase II promoter)|GO:0000166(nucleotide binding)|GO:0000381(regulation of alternative nuclear mRNA splicing, via spliceosome)|GO:0001701(in utero embryonic development)|GO:0003676(nucleic acid binding)|GO:0003712(transcription cofactor activity)|GO:0003713(transcription coactivator activity)|GO:0003723(RNA binding)|GO:0003724(RNA heli…
A_52_P612693	Polb	GO:0000795(synaptonemal complex)|GO:0003677(DNA binding)|GO:0003684(damaged DNA binding)|GO:0003824(catalytic activity)|GO:0003887(DNA-directed DNA polymerase activity)|GO:0005634(nucleus)|GO:0005737(cytoplasm)|GO:0005874(microtubule)|GO:0005876(spindle microtubule)|GO:0006260(DNA replication)|GO:0006281(DNA repair)|GO:0006284(base-excision repair)|GO:0006287(base-excision repair, gap-filling)|GO…
A_52_P612803	Ccng1	GO:0005634(nucleus)|GO:0006949(syncytium formation)|GO:0007049(cell cycle)|GO:0007067(mitosis)|GO:0007095(mitotic cell cycle G2/M transition DNA damage checkpoint)|GO:0019904(protein domain specific binding)|GO:0030425(dendrite)|GO:0043025(neuronal cell body)|GO:0043066(negative regulation of apoptotic process)|GO:0048471(perinuclear region of cytoplasm)|GO:0051301(cell division)
A_52_P616404	Bard1	GO:0003723(RNA binding)|GO:0005634(nucleus)|GO:0005737(cytoplasm)|GO:0006281(DNA repair)|GO:0006974(response to DNA damage stimulus)|GO:0008270(zinc ion binding)|GO:0016874(ligase activity)|GO:0031436(BRCA1-BARD1 complex)|GO:0042325(regulation of phosphorylation)|GO:0042803(protein homodimerization activity)|GO:0043065(positive regulation of apoptotic process)|GO:0043066(negative regulation of ap…
A_52_P61703	Zfp369	GO:0003676(nucleic acid binding)|GO:0003677(DNA binding)|GO:0003700(sequence-specific DNA binding transcription factor activity)|GO:0005166(neurotrophin p75 receptor binding)|GO:0005515(protein binding)|GO:0005622(intracellular)|GO:0005634(nucleus)|GO:0005737(cytoplasm)|GO:0006351(transcription, DNA-dependent)|GO:0006355(regulation of transcription, DNA-dependent)|GO:0006915(apoptotic process)|GO…
A_52_P622442	Pdcl3	GO:0003674(molecular_function)|GO:0005737(cytoplasm)|GO:0006915(apoptotic process)|GO:0008150(biological_process)
A_52_P623751	Fem1b	GO:0002070(epithelial cell maturation)|GO:0004842(ubiquitin-protein ligase activity)|GO:0005123(death receptor binding)|GO:0005515(protein binding)|GO:0005634(nucleus)|GO:0005737(cytoplasm)|GO:0006915(apoptotic process)|GO:0016567(protein ubiquitination)|GO:0042981(regulation of apoptotic process)|GO:0051438(regulation of ubiquitin-protein ligase activity)|GO:0060442(branching involved in prostat…
A_52_P630493	Dnajb6	GO:0001671(ATPase activator activity)|GO:0003677(DNA binding)|GO:0005515(protein binding)|GO:0005634(nucleus)|GO:0005737(cytoplasm)|GO:0006457(protein folding)|GO:0030018(Z disc)|GO:0031072(heat shock protein binding)|GO:0032781(positive regulation of ATPase activity)|GO:0043154(negative regulation of cysteine-type endopeptidase activity involved in apoptotic process)|GO:0045109(intermediate fila…
A_52_P632742	Shisa5	GO:0004871(signal transducer activity)|GO:0005634(nucleus)|GO:0005635(nuclear envelope)|GO:0005783(endoplasmic reticulum)|GO:0006915(apoptotic process)|GO:0006917(induction of apoptosis)|GO:0007165(signal transduction)|GO:0016020(membrane)|GO:0016021(integral to membrane)|GO:0043123(positive regulation of I-kappaB kinase/NF-kappaB cascade)|GO:0050699(WW domain binding)
A_52_P633560	Nodal	GO:0000122(negative regulation of transcription from RNA polymerase II promoter)|GO:0001701(in utero embryonic development)|GO:0001702(gastrulation with mouth forming second)|GO:0001707(mesoderm formation)|GO:0001829(trophectodermal cell differentiation)|GO:0001831(trophectodermal cellular morphogenesis)|GO:0001842(neural fold formation)|GO:0001889(liver development)|GO:0001892(embryonic placenta…
A_52_P633752	Apc	GO:0000281(cytokinesis after mitosis)|GO:0000776(kinetochore)|GO:0001822(kidney development)|GO:0001942(hair follicle development)|GO:0005515(protein binding)|GO:0005634(nucleus)|GO:0005737(cytoplasm)|GO:0005813(centrosome)|GO:0005874(microtubule)|GO:0005881(cytoplasmic microtubule)|GO:0005886(plasma membrane)|GO:0005923(tight junction)|GO:0006461(protein complex assembly)|GO:0006974(response to …
A_52_P638895	Vegfa	GO:0001525(angiogenesis)|GO:0001541(ovarian follicle development)|GO:0001568(blood vessel development)|GO:0001569(patterning of blood vessels)|GO:0001666(response to hypoxia)|GO:0001701(in utero embryonic development)|GO:0001822(kidney development)|GO:0001938(positive regulation of endothelial cell proliferation)|GO:0001944(vasculature development)|GO:0001968(fibronectin binding)|GO:0001974(blood…
A_52_P641716	Themis	GO:0005515(protein binding)|GO:0005634(nucleus)|GO:0005737(cytoplasm)|GO:0007275(multicellular organismal development)|GO:0043368(positive T cell selection)|GO:0043383(negative T cell selection)|GO:0050852(T cell receptor signaling pathway)
A_52_P641758	Ggct	GO:0001836(release of cytochrome c from mitochondria)|GO:0003839(gamma-glutamylcyclotransferase activity)|GO:0005829(cytosol)|GO:0008152(metabolic process)|GO:0016740(transferase activity)|GO:0016746(transferase activity, transferring acyl groups)|GO:0042803(protein homodimerization activity)
A_52_P645862	Agtr1a	GO:0001568(blood vessel development)|GO:0001596(angiotensin type I receptor activity)|GO:0001822(kidney development)|GO:0001921(positive regulation of receptor recycling)|GO:0001965(G-protein alpha-subunit binding)|GO:0001991(regulation of systemic arterial blood pressure by circulatory renin-angiotensin)|GO:0002001(renin secretion into blood stream)|GO:0002018(renin-angiotensin regulation of ald…
A_52_P647291	Cecr2	GO:0003674(molecular_function)|GO:0005634(nucleus)|GO:0005719(nuclear euchromatin)|GO:0006915(apoptotic process)
A_52_P650108	C80913	GO:0000122(negative regulation of transcription from RNA polymerase II promoter)|GO:0001106(RNA polymerase II transcription corepressor activity)|GO:0001558(regulation of cell growth)|GO:0003682(chromatin binding)|GO:0004864(protein phosphatase inhibitor activity)|GO:0005634(nucleus)|GO:0005665(DNA-directed RNA polymerase II, core complex)|GO:0005737(cytoplasm)|GO:0005739(mitochondrion)|GO:000635…
A_52_P650540	Nlrp3	GO:0000166(nucleotide binding)|GO:0005524(ATP binding)|GO:0005737(cytoplasm)|GO:0006915(apoptotic process)|GO:0006919(activation of cysteine-type endopeptidase activity involved in apoptotic process)|GO:0006954(inflammatory response)|GO:0032088(negative regulation of NF-kappaB transcription factor activity)|GO:0032621(interleukin-18 production)|GO:0042347(negative regulation of NF-kappaB import i…
A_52_P65084	Barhl1	GO:0001077(RNA polymerase II core promoter proximal region sequence-specific DNA binding transcription factor activity involved in positive regulation of transcription)|GO:0001764(neuron migration)|GO:0003677(DNA binding)|GO:0003700(sequence-specific DNA binding transcription factor activity)|GO:0005634(nucleus)|GO:0006351(transcription, DNA-dependent)|GO:0006355(regulation of transcription, DNA-…
A_52_P654703	Trim69	GO:0005634(nucleus)|GO:0006915(apoptotic process)|GO:0008270(zinc ion binding)|GO:0046872(metal ion binding)
A_52_P655136	Nlrc4	GO:0005524(ATP binding)|GO:0006919(activation of cysteine-type endopeptidase activity involved in apoptotic process)|GO:0006954(inflammatory response)|GO:0016045(detection of bacterium)|GO:0042742(defense response to bacterium)|GO:0042803(protein homodimerization activity)|GO:0042981(regulation of apoptotic process)|GO:0043065(positive regulation of apoptotic process)|GO:0043281(regulation of cys…
A_52_P656714	Map3k5	GO:0000165(MAPK cascade)|GO:0000166(nucleotide binding)|GO:0000186(activation of MAPKK activity)|GO:0000187(activation of MAPK activity)|GO:0000287(magnesium ion binding)|GO:0004672(protein kinase activity)|GO:0004674(protein serine/threonine kinase activity)|GO:0004709(MAP kinase kinase kinase activity)|GO:0005515(protein binding)|GO:0005524(ATP binding)|GO:0005737(cytoplasm)|GO:0005783(endoplas…
A_52_P660922	Dock1	GO:0005085(guanyl-nucleotide exchange factor activity)|GO:0005515(protein binding)|GO:0005525(GTP binding)|GO:0005737(cytoplasm)|GO:0006909(phagocytosis)|GO:0006915(apoptotic process)|GO:0016020(membrane)|GO:0016477(cell migration)|GO:0017124(SH3 domain binding)|GO:0051020(GTPase binding)
A_52_P662013	Plg	GO:0003824(catalytic activity)|GO:0004175(endopeptidase activity)|GO:0004252(serine-type endopeptidase activity)|GO:0005576(extracellular region)|GO:0005615(extracellular space)|GO:0005792(microsome)|GO:0006508(proteolysis)|GO:0006915(apoptotic process)|GO:0006917(induction of apoptosis)|GO:0007596(blood coagulation)|GO:0007599(hemostasis)|GO:0008233(peptidase activity)|GO:0008236(serine-type pep…
A_52_P662098	Net1	GO:0005085(guanyl-nucleotide exchange factor activity)|GO:0005089(Rho guanyl-nucleotide exchange factor activity)|GO:0005543(phospholipid binding)|GO:0005622(intracellular)|GO:0005634(nucleus)|GO:0005737(cytoplasm)|GO:0032321(positive regulation of Rho GTPase activity)|GO:0035023(regulation of Rho protein signal transduction)|GO:0035556(intracellular signal transduction)|GO:0043065(positive regul…
A_52_P662752	Xrcc2	GO:0000724(double-strand break repair via homologous recombination)|GO:0001701(in utero embryonic development)|GO:0003677(DNA binding)|GO:0005524(ATP binding)|GO:0005634(nucleus)|GO:0006259(DNA metabolic process)|GO:0006281(DNA repair)|GO:0006310(DNA recombination)|GO:0006974(response to DNA damage stimulus)|GO:0008094(DNA-dependent ATPase activity)|GO:0010165(response to X-ray)|GO:0010332(respon…
A_52_P664699	Cul1	GO:0004842(ubiquitin-protein ligase activity)|GO:0005515(protein binding)|GO:0006511(ubiquitin-dependent protein catabolic process)|GO:0006513(protein monoubiquitination)|GO:0006915(apoptotic process)|GO:0008283(cell proliferation)|GO:0009887(organ morphogenesis)|GO:0016567(protein ubiquitination)|GO:0019005(SCF ubiquitin ligase complex)|GO:0031146(SCF-dependent proteasomal ubiquitin-dependent pr…
A_52_P665386	Ube2m	GO:0000166(nucleotide binding)|GO:0004842(ubiquitin-protein ligase activity)|GO:0005524(ATP binding)|GO:0006464(cellular protein modification process)|GO:0008152(metabolic process)|GO:0016567(protein ubiquitination)|GO:0016874(ligase activity)|GO:0016881(acid-amino acid ligase activity)|GO:0018169(ribosomal S6-glutamic acid ligase activity)|GO:0019788(NEDD8 ligase activity)|GO:0043525(positive re…
A_52_P665675	Abca1	GO:0000166(nucleotide binding)|GO:0002790(peptide secretion)|GO:0005515(protein binding)|GO:0005524(ATP binding)|GO:0005548(phospholipid transporter activity)|GO:0005622(intracellular)|GO:0005624(membrane fraction)|GO:0005794(Golgi apparatus)|GO:0005886(plasma membrane)|GO:0005887(integral to plasma membrane)|GO:0006497(protein lipidation)|GO:0006810(transport)|GO:0006911(phagocytosis, engulfment…
A_52_P670874	Ebag9	GO:0005794(Golgi apparatus)|GO:0005886(plasma membrane)|GO:0005925(focal adhesion)|GO:0006915(apoptotic process)|GO:0016020(membrane)|GO:0016021(integral to membrane)|GO:0030141(secretory granule)
A_52_P672689	Btc	GO:0005154(epidermal growth factor receptor binding)|GO:0005576(extracellular region)|GO:0005886(plasma membrane)|GO:0007173(epidermal growth factor receptor signaling pathway)|GO:0008083(growth factor activity)|GO:0008284(positive regulation of cell proliferation)|GO:0016020(membrane)|GO:0016021(integral to membrane)|GO:0035810(positive regulation of urine volume)|GO:0043066(negative regulation …
A_52_P673863	Cdkn1b	GO:0000082(G1/S transition of mitotic cell cycle)|GO:0004860(protein kinase inhibitor activity)|GO:0004861(cyclin-dependent protein kinase inhibitor activity)|GO:0005515(protein binding)|GO:0005634(nucleus)|GO:0005737(cytoplasm)|GO:0005768(endosome)|GO:0005829(cytosol)|GO:0006813(potassium ion transport)|GO:0006917(induction of apoptosis)|GO:0006919(activation of cysteine-type endopeptidase activ…
A_52_P675395	Cxcr7	GO:0004871(signal transducer activity)|GO:0004872(receptor activity)|GO:0004930(G-protein coupled receptor activity)|GO:0005737(cytoplasm)|GO:0005768(endosome)|GO:0005886(plasma membrane)|GO:0007155(cell adhesion)|GO:0007165(signal transduction)|GO:0007186(G-protein coupled receptor signaling pathway)|GO:0007275(multicellular organismal development)|GO:0016020(membrane)|GO:0016021(integral to mem…
A_52_P678183	Faf1	GO:0005515(protein binding)|GO:0005634(nucleus)|GO:0005635(nuclear envelope)|GO:0005737(cytoplasm)|GO:0005829(cytosol)|GO:0006915(apoptotic process)|GO:0007253(cytoplasmic sequestering of NF-kappaB)|GO:0008219(cell death)|GO:0019901(protein kinase binding)|GO:0019904(protein domain specific binding)|GO:0030155(regulation of cell adhesion)|GO:0031072(heat shock protein binding)|GO:0031334(positive…
A_52_P678895	Dynlt3	GO:0000775(chromosome, centromeric region)|GO:0000776(kinetochore)|GO:0003774(motor activity)|GO:0005634(nucleus)|GO:0005694(chromosome)|GO:0005737(cytoplasm)|GO:0005856(cytoskeleton)|GO:0005868(cytoplasmic dynein complex)|GO:0005874(microtubule)|GO:0005886(plasma membrane)|GO:0006810(transport)|GO:0007049(cell cycle)|GO:0007067(mitosis)|GO:0007346(regulation of mitotic cell cycle)|GO:0030286(dyn…
A_52_P68028	Ace	GO:0001822(kidney development)|GO:0002446(neutrophil mediated immunity)|GO:0003779(actin binding)|GO:0004175(endopeptidase activity)|GO:0004180(carboxypeptidase activity)|GO:0005576(extracellular region)|GO:0005615(extracellular space)|GO:0005624(membrane fraction)|GO:0005768(endosome)|GO:0005886(plasma membrane)|GO:0006508(proteolysis)|GO:0006518(peptide metabolic process)|GO:0008144(drug bindin…
A_52_P680495	Pdcd10	GO:0001525(angiogenesis)|GO:0005737(cytoplasm)|GO:0005794(Golgi apparatus)|GO:0005829(cytosol)|GO:0005886(plasma membrane)|GO:0006915(apoptotic process)|GO:0008284(positive regulation of cell proliferation)|GO:0016020(membrane)|GO:0042803(protein homodimerization activity)|GO:0043066(negative regulation of apoptotic process)|GO:0043406(positive regulation of MAP kinase activity)|GO:0047485(protei…
A_52_P681310	Plaur	GO:0004872(receptor activity)|GO:0005515(protein binding)|GO:0005576(extracellular region)|GO:0005886(plasma membrane)|GO:0005887(integral to plasma membrane)|GO:0009986(cell surface)|GO:0010628(positive regulation of gene expression)|GO:0010629(negative regulation of gene expression)|GO:0016020(membrane)|GO:0016301(kinase activity)|GO:0016310(phosphorylation)|GO:0019899(enzyme binding)|GO:003037…
A_52_P681391	G0s2	GO:0005739(mitochondrion)|GO:0006915(apoptotic process)|GO:0043065(positive regulation of apoptotic process)
A_52_P682990	Timm50	GO:0001836(release of cytochrome c from mitochondria)|GO:0004721(phosphoprotein phosphatase activity)|GO:0004722(protein serine/threonine phosphatase activity)|GO:0004725(protein tyrosine phosphatase activity)|GO:0005134(interleukin-2 receptor binding)|GO:0005739(mitochondrion)|GO:0005743(mitochondrial inner membrane)|GO:0005744(mitochondrial inner membrane presequence translocase complex)|GO:000…
A_52_P684378	Gpx1	GO:0000302(response to reactive oxygen species)|GO:0001659(temperature homeostasis)|GO:0001836(release of cytochrome c from mitochondria)|GO:0001885(endothelial cell development)|GO:0002862(negative regulation of inflammatory response to antigenic stimulus)|GO:0004601(peroxidase activity)|GO:0004602(glutathione peroxidase activity)|GO:0004866(endopeptidase inhibitor activity)|GO:0005625(soluble f…
A_52_P68893	Ifng	GO:0000060(protein import into nucleus, translocation)|GO:0000122(negative regulation of transcription from RNA polymerase II promoter)|GO:0001781(neutrophil apoptotic process)|GO:0002026(regulation of the force of heart contraction)|GO:0002053(positive regulation of mesenchymal cell proliferation)|GO:0002250(adaptive immune response)|GO:0002302(CD8-positive, alpha-beta T cell differentiation inv…
A_52_P72587	Prkcq	GO:0000166(nucleotide binding)|GO:0001772(immunological synapse)|GO:0004672(protein kinase activity)|GO:0004674(protein serine/threonine kinase activity)|GO:0004697(protein kinase C activity)|GO:0005515(protein binding)|GO:0005524(ATP binding)|GO:0005624(membrane fraction)|GO:0005625(soluble fraction)|GO:0005634(nucleus)|GO:0005737(cytoplasm)|GO:0005886(plasma membrane)|GO:0006355(regulation of t…
A_52_P79782	Wnt7a	GO:0000122(negative regulation of transcription from RNA polymerase II promoter)|GO:0000578(embryonic axis specification)|GO:0005102(receptor binding)|GO:0005109(frizzled binding)|GO:0005125(cytokine activity)|GO:0005515(protein binding)|GO:0005576(extracellular region)|GO:0005578(proteinaceous extracellular matrix)|GO:0005615(extracellular space)|GO:0005886(plasma membrane)|GO:0007165(signal tra…
A_52_P819011	Cbl	GO:0001784(phosphotyrosine binding)|GO:0004842(ubiquitin-protein ligase activity)|GO:0004871(signal transducer activity)|GO:0005509(calcium ion binding)|GO:0005515(protein binding)|GO:0005634(nucleus)|GO:0005737(cytoplasm)|GO:0005886(plasma membrane)|GO:0007166(cell surface receptor signaling pathway)|GO:0008152(metabolic process)|GO:0008270(zinc ion binding)|GO:0014068(positive regulation of pho…
A_52_P82247	Cycs	GO:0005625(soluble fraction)|GO:0005634(nucleus)|GO:0005739(mitochondrion)|GO:0005829(cytosol)|GO:0006123(mitochondrial electron transport, cytochrome c to oxygen)|GO:0006309(apoptotic DNA fragmentation)|GO:0006915(apoptotic process)|GO:0006979(response to oxidative stress)|GO:0008635(activation of cysteine-type endopeptidase activity involved in apoptotic process by cytochrome c)|GO:0009055(elec…
A_52_P87843	Aldh1a3	GO:0002072(optic cup morphogenesis involved in camera-type eye development)|GO:0002138(retinoic acid biosynthetic process)|GO:0004028(3-chloroallyl aldehyde dehydrogenase activity)|GO:0004029(aldehyde dehydrogenase (NAD) activity)|GO:0004030(aldehyde dehydrogenase [NAD(P)+] activity)|GO:0005737(cytoplasm)|GO:0008152(metabolic process)|GO:0016491(oxidoreductase activity)|GO:0016620(oxidoreductase …
A_52_P88091	Dsg2	GO:0005509(calcium ion binding)|GO:0005886(plasma membrane)|GO:0006915(apoptotic process)|GO:0007155(cell adhesion)|GO:0007156(homophilic cell adhesion)|GO:0016020(membrane)|GO:0016021(integral to membrane)|GO:0016324(apical plasma membrane)|GO:0016328(lateral plasma membrane)|GO:0030054(cell junction)|GO:0030057(desmosome)|GO:0097194(execution phase of apoptosis)
A_52_P89425	Pcnt	GO:0000226(microtubule cytoskeleton organization)|GO:0001701(in utero embryonic development)|GO:0001764(neuron migration)|GO:0005515(protein binding)|GO:0005516(calmodulin binding)|GO:0005737(cytoplasm)|GO:0005813(centrosome)|GO:0005814(centriole)|GO:0005815(microtubule organizing center)|GO:0005856(cytoskeleton)|GO:0005874(microtubule)|GO:0006915(apoptotic process)|GO:0007051(spindle organizatio…
A_52_P89567	Rhob	GO:0000166(nucleotide binding)|GO:0001525(angiogenesis)|GO:0005515(protein binding)|GO:0005525(GTP binding)|GO:0005622(intracellular)|GO:0005634(nucleus)|GO:0005768(endosome)|GO:0005886(plasma membrane)|GO:0006810(transport)|GO:0006915(apoptotic process)|GO:0006927(transformed cell apoptotic process)|GO:0007155(cell adhesion)|GO:0007264(small GTPase mediated signal transduction)|GO:0007275(multic…
A_52_P925277	Bcl11b	GO:0000978(RNA polymerase II core promoter proximal region sequence-specific DNA binding)|GO:0001077(RNA polymerase II core promoter proximal region sequence-specific DNA binding transcription factor activity involved in positive regulation of transcription)|GO:0003334(keratinocyte development)|GO:0003382(epithelial cell morphogenesis)|GO:0003676(nucleic acid binding)|GO:0005515(protein binding)|…
A_52_P93933	Mcl1	GO:0005515(protein binding)|GO:0005634(nucleus)|GO:0005737(cytoplasm)|GO:0005739(mitochondrion)|GO:0005759(mitochondrial matrix)|GO:0006915(apoptotic process)|GO:0006916(anti-apoptosis)|GO:0007275(multicellular organismal development)|GO:0016020(membrane)|GO:0016021(integral to membrane)|GO:0030154(cell differentiation)|GO:0034097(response to cytokine stimulus)|GO:0042981(regulation of apoptotic …
A_52_P96159	Dsg2	GO:0005509(calcium ion binding)|GO:0005886(plasma membrane)|GO:0006915(apoptotic process)|GO:0007155(cell adhesion)|GO:0007156(homophilic cell adhesion)|GO:0016020(membrane)|GO:0016021(integral to membrane)|GO:0016324(apical plasma membrane)|GO:0016328(lateral plasma membrane)|GO:0030054(cell junction)|GO:0030057(desmosome)|GO:0097194(execution phase of apoptosis)
A_52_P99411	Itm2b	GO:0001540(beta-amyloid binding)|GO:0005515(protein binding)|GO:0005524(ATP binding)|GO:0005576(extracellular region)|GO:0005615(extracellular space)|GO:0005634(nucleus)|GO:0005768(endosome)|GO:0005792(microsome)|GO:0005794(Golgi apparatus)|GO:0005886(plasma membrane)|GO:0006915(apoptotic process)|GO:0006917(induction of apoptosis)|GO:0016020(membrane)|GO:0016021(integral to membrane)|GO:0030660(…
A_52_P99810	Cx3cr1	GO:0002282(microglial cell activation involved in immune response)|GO:0004871(signal transducer activity)|GO:0004872(receptor activity)|GO:0004896(cytokine receptor activity)|GO:0004930(G-protein coupled receptor activity)|GO:0004950(chemokine receptor activity)|GO:0005886(plasma membrane)|GO:0007165(signal transduction)|GO:0007186(G-protein coupled receptor signaling pathway)|GO:0016020(membrane…
A_52_P99888	Cxcl16	GO:0005041(low-density lipoprotein receptor activity)|GO:0005044(scavenger receptor activity)|GO:0005125(cytokine activity)|GO:0005615(extracellular space)|GO:0006935(chemotaxis)|GO:0008009(chemokine activity)|GO:0016020(membrane)|GO:0016021(integral to membrane)|GO:0030307(positive regulation of cell growth)|GO:0030335(positive regulation of cell migration)|GO:0034097(response to cytokine stimul…
A_55_P1952056	Trp63	GO:0000122(negative regulation of transcription from RNA polymerase II promoter)|GO:0000785(chromatin)|GO:0001077(RNA polymerase II core promoter proximal region sequence-specific DNA binding transcription factor activity involved in positive regulation of transcription)|GO:0001302(replicative cell aging)|GO:0001501(skeletal system development)|GO:0001736(establishment of planar polarity)|GO:0001…
A_55_P1952206	Nkx3-1	GO:0000976(transcription regulatory region sequence-specific DNA binding)|GO:0000983(RNA polymerase II core promoter sequence-specific DNA binding transcription factor activity)|GO:0000988(protein binding transcription factor activity)|GO:0001047(core promoter binding)|GO:0001655(urogenital system development)|GO:0001934(positive regulation of protein phosphorylation)|GO:0003677(DNA binding)|GO:0…
A_55_P1952251	Spry2	GO:0005515(protein binding)|GO:0005737(cytoplasm)|GO:0005856(cytoskeleton)|GO:0005874(microtubule)|GO:0005886(plasma membrane)|GO:0007275(multicellular organismal development)|GO:0007605(sensory perception of sound)|GO:0008285(negative regulation of cell proliferation)|GO:0009966(regulation of signal transduction)|GO:0010628(positive regulation of gene expression)|GO:0010801(negative regulation o…
A_55_P1952256	Ccnb1	GO:0000079(regulation of cyclin-dependent protein kinase activity)|GO:0000236(mitotic prometaphase)|GO:0000922(spindle pole)|GO:0000942(condensed nuclear chromosome outer kinetochore)|GO:0001556(oocyte maturation)|GO:0001701(in utero embryonic development)|GO:0001933(negative regulation of protein phosphorylation)|GO:0005113(patched binding)|GO:0005515(protein binding)|GO:0005634(nucleus)|GO:0005…
A_55_P1952434	Tm2d1	GO:0001540(beta-amyloid binding)|GO:0004930(G-protein coupled receptor activity)|GO:0005887(integral to plasma membrane)|GO:0006915(apoptotic process)|GO:0007186(G-protein coupled receptor signaling pathway)|GO:0008624(induction of apoptosis by extracellular signals)|GO:0016020(membrane)|GO:0016021(integral to membrane)
A_55_P1952502	Mapk7	GO:0000165(MAPK cascade)|GO:0000166(nucleotide binding)|GO:0004672(protein kinase activity)|GO:0004674(protein serine/threonine kinase activity)|GO:0004707(MAP kinase activity)|GO:0005515(protein binding)|GO:0005524(ATP binding)|GO:0005634(nucleus)|GO:0005737(cytoplasm)|GO:0005829(cytosol)|GO:0006468(protein phosphorylation)|GO:0006915(apoptotic process)|GO:0007049(cell cycle)|GO:0016301(kinase a…
A_55_P1952533	Fis1	GO:0000266(mitochondrial fission)|GO:0000422(mitochondrion degradation)|GO:0001836(release of cytochrome c from mitochondria)|GO:0005102(receptor binding)|GO:0005739(mitochondrion)|GO:0005741(mitochondrial outer membrane)|GO:0005777(peroxisome)|GO:0005779(integral to peroxisomal membrane)|GO:0006915(apoptotic process)|GO:0007204(elevation of cytosolic calcium ion concentration)|GO:0010821(regulat…
A_55_P1952543	Sh3rf1	GO:0005078(MAP-kinase scaffold activity)|GO:0005515(protein binding)|GO:0005737(cytoplasm)|GO:0005794(Golgi apparatus)|GO:0005829(cytosol)|GO:0006917(induction of apoptosis)|GO:0008270(zinc ion binding)|GO:0016874(ligase activity)|GO:0030027(lamellipodium)|GO:0042995(cell projection)|GO:0043066(negative regulation of apoptotic process)|GO:0043154(negative regulation of cysteine-type endopeptidase…
A_55_P1952547	Sh3rf1	GO:0005078(MAP-kinase scaffold activity)|GO:0005515(protein binding)|GO:0005737(cytoplasm)|GO:0005794(Golgi apparatus)|GO:0005829(cytosol)|GO:0006917(induction of apoptosis)|GO:0008270(zinc ion binding)|GO:0016874(ligase activity)|GO:0030027(lamellipodium)|GO:0042995(cell projection)|GO:0043066(negative regulation of apoptotic process)|GO:0043154(negative regulation of cysteine-type endopeptidase…
A_55_P1952905	Dnm1l	GO:0000166(nucleotide binding)|GO:0000266(mitochondrial fission)|GO:0003374(dynamin polymerization involved in mitochondrial fission)|GO:0003924(GTPase activity)|GO:0005525(GTP binding)|GO:0005737(cytoplasm)|GO:0005739(mitochondrion)|GO:0005741(mitochondrial outer membrane)|GO:0005777(peroxisome)|GO:0005792(microsome)|GO:0005794(Golgi apparatus)|GO:0005829(cytosol)|GO:0010821(regulation of mitoch…
A_55_P1952981	Rps6ka3	GO:0000166(nucleotide binding)|GO:0000287(magnesium ion binding)|GO:0002224(toll-like receptor signaling pathway)|GO:0004672(protein kinase activity)|GO:0004674(protein serine/threonine kinase activity)|GO:0005524(ATP binding)|GO:0005634(nucleus)|GO:0005737(cytoplasm)|GO:0005840(ribosome)|GO:0006468(protein phosphorylation)|GO:0006950(response to stress)|GO:0007049(cell cycle)|GO:0007243(intracel…
A_55_P1953028	Tnfsf12	GO:0001525(angiogenesis)|GO:0005125(cytokine activity)|GO:0005164(tumor necrosis factor receptor binding)|GO:0005576(extracellular region)|GO:0005615(extracellular space)|GO:0005886(plasma membrane)|GO:0006915(apoptotic process)|GO:0006955(immune response)|GO:0007275(multicellular organismal development)|GO:0008219(cell death)|GO:0016020(membrane)|GO:0016021(integral to membrane)|GO:0030154(cell …
A_55_P1953030	Tnfsf12	GO:0001525(angiogenesis)|GO:0005125(cytokine activity)|GO:0005164(tumor necrosis factor receptor binding)|GO:0005576(extracellular region)|GO:0005615(extracellular space)|GO:0005886(plasma membrane)|GO:0006915(apoptotic process)|GO:0006955(immune response)|GO:0007275(multicellular organismal development)|GO:0008219(cell death)|GO:0016020(membrane)|GO:0016021(integral to membrane)|GO:0030154(cell …
A_55_P1953107	Adamts20	GO:0004175(endopeptidase activity)|GO:0004222(metalloendopeptidase activity)|GO:0005576(extracellular region)|GO:0005578(proteinaceous extracellular matrix)|GO:0005615(extracellular space)|GO:0006508(proteolysis)|GO:0008233(peptidase activity)|GO:0008237(metallopeptidase activity)|GO:0008270(zinc ion binding)|GO:0009967(positive regulation of signal transduction)|GO:0016787(hydrolase activity)|GO…
A_55_P1953143	Wt1	GO:0000122(negative regulation of transcription from RNA polymerase II promoter)|GO:0001077(RNA polymerase II core promoter proximal region sequence-specific DNA binding transcription factor activity involved in positive regulation of transcription)|GO:0001570(vasculogenesis)|GO:0001656(metanephros development)|GO:0001657(ureteric bud development)|GO:0001658(branching involved in ureteric bud mor…
A_55_P1953231	Map2k5	GO:0000122(negative regulation of transcription from RNA polymerase II promoter)|GO:0000165(MAPK cascade)|GO:0000166(nucleotide binding)|GO:0000187(activation of MAPK activity)|GO:0004672(protein kinase activity)|GO:0004674(protein serine/threonine kinase activity)|GO:0004713(protein tyrosine kinase activity)|GO:0005515(protein binding)|GO:0005524(ATP binding)|GO:0005634(nucleus)|GO:0005737(cytop…
A_55_P1953459	Yap1	GO:0001076(RNA polymerase II transcription factor binding transcription factor activity)|GO:0001570(vasculogenesis)|GO:0003143(embryonic heart tube morphogenesis)|GO:0003682(chromatin binding)|GO:0003713(transcription coactivator activity)|GO:0003714(transcription corepressor activity)|GO:0005515(protein binding)|GO:0005634(nucleus)|GO:0005667(transcription factor complex)|GO:0005737(cytoplasm)|G…
A_55_P1953588	Etv2	GO:0001701(in utero embryonic development)|GO:0001707(mesoderm formation)|GO:0001824(blastocyst development)|GO:0001890(placenta development)|GO:0003677(DNA binding)|GO:0003700(sequence-specific DNA binding transcription factor activity)|GO:0005634(nucleus)|GO:0006355(regulation of transcription, DNA-dependent)|GO:0006915(apoptotic process)|GO:0007219(Notch signaling pathway)|GO:0010628(positive …
A_55_P1953663	Stk4	GO:0000166(nucleotide binding)|GO:0000287(magnesium ion binding)|GO:0000902(cell morphogenesis)|GO:0001569(patterning of blood vessels)|GO:0001841(neural tube formation)|GO:0003157(endocardium development)|GO:0004672(protein kinase activity)|GO:0004674(protein serine/threonine kinase activity)|GO:0005515(protein binding)|GO:0005524(ATP binding)|GO:0005634(nucleus)|GO:0005737(cytoplasm)|GO:0006468…
A_55_P1953728	Nes	GO:0000086(G2/M transition of mitotic cell cycle)|GO:0005198(structural molecule activity)|GO:0005622(intracellular)|GO:0005737(cytoplasm)|GO:0005882(intermediate filament)|GO:0007275(multicellular organismal development)|GO:0007399(nervous system development)|GO:0030844(positive regulation of intermediate filament depolymerization)|GO:0031730(CCR5 chemokine receptor binding)|GO:0043066(negative …
A_55_P1953753	Cnr1	GO:0002866(positive regulation of acute inflammatory response to antigenic stimulus)|GO:0004871(signal transducer activity)|GO:0004872(receptor activity)|GO:0004930(G-protein coupled receptor activity)|GO:0004949(cannabinoid receptor activity)|GO:0005792(microsome)|GO:0005886(plasma membrane)|GO:0007165(signal transduction)|GO:0007186(G-protein coupled receptor signaling pathway)|GO:0007188(adeny…
A_55_P1953819	Btk	GO:0000166(nucleotide binding)|GO:0000302(response to reactive oxygen species)|GO:0002553(histamine secretion by mast cell)|GO:0004672(protein kinase activity)|GO:0004713(protein tyrosine kinase activity)|GO:0004715(non-membrane spanning protein tyrosine kinase activity)|GO:0005515(protein binding)|GO:0005524(ATP binding)|GO:0005543(phospholipid binding)|GO:0005547(phosphatidylinositol-3,4,5-tris…
A_55_P1954021	Scarb1	GO:0001530(lipopolysaccharide binding)|GO:0001786(phosphatidylserine binding)|GO:0001875(lipopolysaccharide receptor activity)|GO:0001935(endothelial cell proliferation)|GO:0004872(receptor activity)|GO:0005737(cytoplasm)|GO:0005886(plasma membrane)|GO:0005887(integral to plasma membrane)|GO:0005901(caveola)|GO:0006702(androgen biosynthetic process)|GO:0006707(cholesterol catabolic process)|GO:00…
A_55_P1954486	Mapt	GO:0000226(microtubule cytoskeleton organization)|GO:0001764(neuron migration)|GO:0005515(protein binding)|GO:0005634(nucleus)|GO:0005737(cytoplasm)|GO:0005856(cytoskeleton)|GO:0005874(microtubule)|GO:0005886(plasma membrane)|GO:0006915(apoptotic process)|GO:0007409(axonogenesis)|GO:0007584(response to nutrient)|GO:0007628(adult walking behavior)|GO:0008017(microtubule binding)|GO:0008088(axon ca…
A_55_P1954990	Trpv1	GO:0000166(nucleotide binding)|GO:0001659(temperature homeostasis)|GO:0001660(fever generation)|GO:0001774(microglial cell activation)|GO:0002024(diet induced thermogenesis)|GO:0002790(peptide secretion)|GO:0004698(calcium-dependent protein kinase C activity)|GO:0005216(ion channel activity)|GO:0005227(calcium activated cation channel activity)|GO:0005261(cation channel activity)|GO:0005262(calci…
A_55_P1955147	Camk1d	GO:0000166(nucleotide binding)|GO:0003824(catalytic activity)|GO:0004672(protein kinase activity)|GO:0004674(protein serine/threonine kinase activity)|GO:0004683(calmodulin-dependent protein kinase activity)|GO:0005516(calmodulin binding)|GO:0005524(ATP binding)|GO:0005634(nucleus)|GO:0005737(cytoplasm)|GO:0006468(protein phosphorylation)|GO:0006954(inflammatory response)|GO:0007399(nervous syste…
A_55_P1955239	Rps6	GO:0000028(ribosomal small subunit assembly)|GO:0000082(G1/S transition of mitotic cell cycle)|GO:0001890(placenta development)|GO:0002309(T cell proliferation involved in immune response)|GO:0003735(structural constituent of ribosome)|GO:0005634(nucleus)|GO:0005730(nucleolus)|GO:0005737(cytoplasm)|GO:0005840(ribosome)|GO:0005844(polysome)|GO:0006364(rRNA processing)|GO:0006924(activation-induced…
A_55_P1955417	Atad3a	GO:0000166(nucleotide binding)|GO:0003674(molecular_function)|GO:0005524(ATP binding)|GO:0005739(mitochondrion)|GO:0005743(mitochondrial inner membrane)|GO:0016049(cell growth)|GO:0017111(nucleoside-triphosphatase activity)|GO:0043066(negative regulation of apoptotic process)
A_55_P1955587	Hspd1	GO:0000166(nucleotide binding)|GO:0001530(lipopolysaccharide binding)|GO:0002020(protease binding)|GO:0002039(p53 binding)|GO:0002236(detection of misfolded protein)|GO:0002368(B cell cytokine production)|GO:0002755(MyD88-dependent toll-like receptor signaling pathway)|GO:0002842(positive regulation of T cell mediated immune response to tumor cell)|GO:0005524(ATP binding)|GO:0005615(extracellular…
A_55_P1955998	Nlrp1a	GO:0005515(protein binding)|GO:0005524(ATP binding)|GO:0005634(nucleus)|GO:0006917(induction of apoptosis)|GO:0006919(activation of cysteine-type endopeptidase activity involved in apoptotic process)|GO:0008219(cell death)|GO:0019899(enzyme binding)|GO:0019904(protein domain specific binding)|GO:0032495(response to muramyl dipeptide)|GO:0042742(defense response to bacterium)|GO:0050718(positive r…
A_55_P1956762	Sgms1	GO:0000138(Golgi trans cisterna)|GO:0005634(nucleus)|GO:0005783(endoplasmic reticulum)|GO:0005794(Golgi apparatus)|GO:0005886(plasma membrane)|GO:0006629(lipid metabolic process)|GO:0006665(sphingolipid metabolic process)|GO:0006686(sphingomyelin biosynthetic process)|GO:0006915(apoptotic process)|GO:0006954(inflammatory response)|GO:0008152(metabolic process)|GO:0010628(positive regulation of ge…
A_55_P1956862	Egfr	GO:0000166(nucleotide binding)|GO:0000186(activation of MAPKK activity)|GO:0000902(cell morphogenesis)|GO:0001892(embryonic placenta development)|GO:0001942(hair follicle development)|GO:0001948(glycoprotein binding)|GO:0004672(protein kinase activity)|GO:0004713(protein tyrosine kinase activity)|GO:0004714(transmembrane receptor protein tyrosine kinase activity)|GO:0004716(receptor signaling pro…
A_55_P1956863	Egfr	GO:0000166(nucleotide binding)|GO:0000186(activation of MAPKK activity)|GO:0000902(cell morphogenesis)|GO:0001892(embryonic placenta development)|GO:0001942(hair follicle development)|GO:0001948(glycoprotein binding)|GO:0004672(protein kinase activity)|GO:0004713(protein tyrosine kinase activity)|GO:0004714(transmembrane receptor protein tyrosine kinase activity)|GO:0004716(receptor signaling pro…
A_55_P1957144	Tns4	GO:0003674(molecular_function)|GO:0003779(actin binding)|GO:0005737(cytoplasm)|GO:0005856(cytoskeleton)|GO:0005925(focal adhesion)|GO:0006915(apoptotic process)|GO:0008104(protein localization)|GO:0030054(cell junction)
A_55_P1957219	Ptma	GO:0005634(nucleus)|GO:0006916(anti-apoptosis)|GO:0043154(negative regulation of cysteine-type endopeptidase activity involved in apoptotic process)
A_55_P1957413	Lsp1	GO:0003779(actin binding)|GO:0004871(signal transducer activity)|GO:0005794(Golgi apparatus)|GO:0005886(plasma membrane)|GO:0006915(apoptotic process)|GO:0006935(chemotaxis)|GO:0006952(defense response)|GO:0007010(cytoskeleton organization)|GO:0007165(signal transduction)|GO:0016020(membrane)
A_55_P1957424	Sulf1	GO:0001822(kidney development)|GO:0001937(negative regulation of endothelial cell proliferation)|GO:0002063(chondrocyte development)|GO:0003094(glomerular filtration)|GO:0003824(catalytic activity)|GO:0004065(arylsulfatase activity)|GO:0005509(calcium ion binding)|GO:0005615(extracellular space)|GO:0005783(endoplasmic reticulum)|GO:0005794(Golgi apparatus)|GO:0005886(plasma membrane)|GO:0006790(s…
A_55_P1958062	Itsn1	GO:0005085(guanyl-nucleotide exchange factor activity)|GO:0005089(Rho guanyl-nucleotide exchange factor activity)|GO:0005509(calcium ion binding)|GO:0005515(protein binding)|GO:0005543(phospholipid binding)|GO:0005622(intracellular)|GO:0005886(plasma membrane)|GO:0005905(coated pit)|GO:0006897(endocytosis)|GO:0007264(small GTPase mediated signal transduction)|GO:0016020(membrane)|GO:0019209(kinas…
A_55_P1958088	Lyn	GO:0000166(nucleotide binding)|GO:0001782(B cell homeostasis)|GO:0001817(regulation of cytokine production)|GO:0001933(negative regulation of protein phosphorylation)|GO:0002431(Fc receptor mediated stimulatory signaling pathway)|GO:0002513(tolerance induction to self antigen)|GO:0002553(histamine secretion by mast cell)|GO:0002576(platelet degranulation)|GO:0002762(negative regulation of myeloid…
A_55_P1958200	P2rx1	GO:0001614(purinergic nucleotide receptor activity)|GO:0002554(serotonin secretion by platelet)|GO:0003056(regulation of vascular smooth muscle contraction)|GO:0004872(receptor activity)|GO:0004931(extracellular ATP-gated cation channel activity)|GO:0005216(ion channel activity)|GO:0005261(cation channel activity)|GO:0005524(ATP binding)|GO:0005886(plasma membrane)|GO:0006810(transport)|GO:000681…
A_55_P1958230	Dhodh	GO:0003824(catalytic activity)|GO:0004152(dihydroorotate dehydrogenase activity)|GO:0004158(dihydroorotate oxidase activity)|GO:0005739(mitochondrion)|GO:0005743(mitochondrial inner membrane)|GO:0006207('de novo' pyrimidine base biosynthetic process)|GO:0006221(pyrimidine nucleotide biosynthetic process)|GO:0006222(UMP biosynthetic process)|GO:0008144(drug binding)|GO:0010181(FMN binding)|GO:0016…
A_55_P1958394	Slit2	GO:0001656(metanephros development)|GO:0001657(ureteric bud development)|GO:0001701(in utero embryonic development)|GO:0001933(negative regulation of protein phosphorylation)|GO:0002042(cell migration involved in sprouting angiogenesis)|GO:0002689(negative regulation of leukocyte chemotaxis)|GO:0005095(GTPase inhibitor activity)|GO:0005102(receptor binding)|GO:0005509(calcium ion binding)|GO:0005…
A_55_P1958554	Ar	GO:0000790(nuclear chromatin)|GO:0001085(RNA polymerase II transcription factor binding)|GO:0001701(in utero embryonic development)|GO:0003677(DNA binding)|GO:0003682(chromatin binding)|GO:0003700(sequence-specific DNA binding transcription factor activity)|GO:0003707(steroid hormone receptor activity)|GO:0004872(receptor activity)|GO:0004879(ligand-activated sequence-specific DNA binding RNA pol…
A_55_P1958840	Itga6	GO:0004872(receptor activity)|GO:0005178(integrin binding)|GO:0005604(basement membrane)|GO:0005886(plasma membrane)|GO:0005913(cell-cell adherens junction)|GO:0007155(cell adhesion)|GO:0007160(cell-matrix adhesion)|GO:0007229(integrin-mediated signaling pathway)|GO:0008305(integrin complex)|GO:0009897(external side of plasma membrane)|GO:0009925(basal plasma membrane)|GO:0009986(cell surface)|GO…
A_55_P1958857	Nek6	GO:0000166(nucleotide binding)|GO:0000287(magnesium ion binding)|GO:0004672(protein kinase activity)|GO:0004674(protein serine/threonine kinase activity)|GO:0004871(signal transducer activity)|GO:0005524(ATP binding)|GO:0005634(nucleus)|GO:0005737(cytoplasm)|GO:0005856(cytoskeleton)|GO:0006468(protein phosphorylation)|GO:0006915(apoptotic process)|GO:0007049(cell cycle)|GO:0007059(chromosome segr…
A_55_P1958867	Higd1a	GO:0003674(molecular_function)|GO:0005739(mitochondrion)|GO:0005743(mitochondrial inner membrane)|GO:0006950(response to stress)|GO:0016020(membrane)|GO:0016021(integral to membrane)|GO:0042149(cellular response to glucose starvation)|GO:0043066(negative regulation of apoptotic process)|GO:0043234(protein complex)|GO:0071456(cellular response to hypoxia)
A_55_P1958976	Scarf1	GO:0004872(receptor activity)|GO:0005044(scavenger receptor activity)|GO:0005515(protein binding)|GO:0007155(cell adhesion)|GO:0010976(positive regulation of neuron projection development)|GO:0016020(membrane)|GO:0016021(integral to membrane)|GO:0016322(neuron remodeling)|GO:0016358(dendrite development)|GO:0030169(low-density lipoprotein particle binding)|GO:0048680(positive regulation of axon r…
A_55_P1959748	Asns	GO:0000166(nucleotide binding)|GO:0004066(asparagine synthase (glutamine-hydrolyzing) activity)|GO:0005524(ATP binding)|GO:0005625(soluble fraction)|GO:0006529(asparagine biosynthetic process)|GO:0006541(glutamine metabolic process)|GO:0008652(cellular amino acid biosynthetic process)|GO:0016874(ligase activity)|GO:0042149(cellular response to glucose starvation)|GO:0042803(protein homodimerizati…
A_55_P1960436	Il12a	GO:0001916(positive regulation of T cell mediated cytotoxicity)|GO:0002860(positive regulation of natural killer cell mediated cytotoxicity directed against tumor cell target)|GO:0005125(cytokine activity)|GO:0005143(interleukin-12 receptor binding)|GO:0005576(extracellular region)|GO:0005615(extracellular space)|GO:0005737(cytoplasm)|GO:0006955(immune response)|GO:0007050(cell cycle arrest)|GO:0…
A_55_P1960566	Csda	GO:0000122(negative regulation of transcription from RNA polymerase II promoter)|GO:0001701(in utero embryonic development)|GO:0003676(nucleic acid binding)|GO:0003677(DNA binding)|GO:0003697(single-stranded DNA binding)|GO:0003723(RNA binding)|GO:0003730(mRNA 3'-UTR binding)|GO:0005515(protein binding)|GO:0005634(nucleus)|GO:0005737(cytoplasm)|GO:0005844(polysome)|GO:0005921(gap junction)|GO:000…
A_55_P1960901	Tgfbr1	GO:0000166(nucleotide binding)|GO:0000186(activation of MAPKK activity)|GO:0001501(skeletal system development)|GO:0001525(angiogenesis)|GO:0001701(in utero embryonic development)|GO:0001822(kidney development)|GO:0001824(blastocyst development)|GO:0001837(epithelial to mesenchymal transition)|GO:0002088(lens development in camera-type eye)|GO:0004672(protein kinase activity)|GO:0004674(protein s…
A_55_P1960906	Tgfbr1	GO:0000166(nucleotide binding)|GO:0000186(activation of MAPKK activity)|GO:0001501(skeletal system development)|GO:0001525(angiogenesis)|GO:0001701(in utero embryonic development)|GO:0001822(kidney development)|GO:0001824(blastocyst development)|GO:0001837(epithelial to mesenchymal transition)|GO:0002088(lens development in camera-type eye)|GO:0004672(protein kinase activity)|GO:0004674(protein s…
A_55_P1960916	Egln3	GO:0001666(response to hypoxia)|GO:0005506(iron ion binding)|GO:0005634(nucleus)|GO:0005737(cytoplasm)|GO:0005829(cytosol)|GO:0006915(apoptotic process)|GO:0016491(oxidoreductase activity)|GO:0016702(oxidoreductase activity, acting on single donors with incorporation of molecular oxygen, incorporation of two atoms of oxygen)|GO:0016705(oxidoreductase activity, acting on paired donors, with incorp…
A_55_P1960924	Egln2	GO:0001666(response to hypoxia)|GO:0005506(iron ion binding)|GO:0005634(nucleus)|GO:0005829(cytosol)|GO:0016491(oxidoreductase activity)|GO:0016702(oxidoreductase activity, acting on single donors with incorporation of molecular oxygen, incorporation of two atoms of oxygen)|GO:0016705(oxidoreductase activity, acting on paired donors, with incorporation or reduction of molecular oxygen)|GO:0016706…
A_55_P1961084	Map3k1	GO:0000165(MAPK cascade)|GO:0000166(nucleotide binding)|GO:0000186(activation of MAPKK activity)|GO:0000209(protein polyubiquitination)|GO:0004672(protein kinase activity)|GO:0004706(JUN kinase kinase kinase activity)|GO:0004709(MAP kinase kinase kinase activity)|GO:0004842(ubiquitin-protein ligase activity)|GO:0005515(protein binding)|GO:0005524(ATP binding)|GO:0005624(membrane fraction)|GO:0005…
A_55_P1961436	Prkca	GO:0000166(nucleotide binding)|GO:0000188(inactivation of MAPK activity)|GO:0000302(response to reactive oxygen species)|GO:0001525(angiogenesis)|GO:0001750(photoreceptor outer segment)|GO:0001933(negative regulation of protein phosphorylation)|GO:0001934(positive regulation of protein phosphorylation)|GO:0001938(positive regulation of endothelial cell proliferation)|GO:0002026(regulation of the …
A_55_P1961461	Bnip3l	GO:0005515(protein binding)|GO:0005521(lamin binding)|GO:0005634(nucleus)|GO:0005635(nuclear envelope)|GO:0005739(mitochondrion)|GO:0005740(mitochondrial envelope)|GO:0005741(mitochondrial outer membrane)|GO:0005783(endoplasmic reticulum)|GO:0006915(apoptotic process)|GO:0006917(induction of apoptosis)|GO:0008634(negative regulation of survival gene product expression)|GO:0016020(membrane)|GO:001…
A_55_P1961463	Bnip3l	GO:0005515(protein binding)|GO:0005521(lamin binding)|GO:0005634(nucleus)|GO:0005635(nuclear envelope)|GO:0005739(mitochondrion)|GO:0005740(mitochondrial envelope)|GO:0005741(mitochondrial outer membrane)|GO:0005783(endoplasmic reticulum)|GO:0006915(apoptotic process)|GO:0006917(induction of apoptosis)|GO:0008634(negative regulation of survival gene product expression)|GO:0016020(membrane)|GO:001…
A_55_P1961567	Ypel3	GO:0003674(molecular_function)|GO:0005575(cellular_component)|GO:0005634(nucleus)|GO:0006915(apoptotic process)|GO:0008150(biological_process)
A_55_P1961645	Vcp	GO:0000166(nucleotide binding)|GO:0000502(proteasome complex)|GO:0005102(receptor binding)|GO:0005515(protein binding)|GO:0005524(ATP binding)|GO:0005634(nucleus)|GO:0005737(cytoplasm)|GO:0005783(endoplasmic reticulum)|GO:0005792(microsome)|GO:0005829(cytosol)|GO:0006200(ATP catabolic process)|GO:0006302(double-strand break repair)|GO:0006511(ubiquitin-dependent protein catabolic process)|GO:0006…
A_55_P1962139	Mff	GO:0000266(mitochondrial fission)|GO:0001836(release of cytochrome c from mitochondria)|GO:0005515(protein binding)|GO:0005737(cytoplasm)|GO:0005739(mitochondrion)|GO:0005741(mitochondrial outer membrane)|GO:0005777(peroxisome)|GO:0006626(protein targeting to mitochondrion)|GO:0010821(regulation of mitochondrion organization)|GO:0016020(membrane)|GO:0016021(integral to membrane)|GO:0016559(peroxi…
A_55_P1962154	Rarb	GO:0000122(negative regulation of transcription from RNA polymerase II promoter)|GO:0001657(ureteric bud development)|GO:0003417(growth plate cartilage development)|GO:0003677(DNA binding)|GO:0003700(sequence-specific DNA binding transcription factor activity)|GO:0003707(steroid hormone receptor activity)|GO:0003708(retinoic acid receptor activity)|GO:0004872(receptor activity)|GO:0005634(nucleus…
A_55_P1962234	Bad	GO:0005515(protein binding)|GO:0005543(phospholipid binding)|GO:0005737(cytoplasm)|GO:0005739(mitochondrion)|GO:0005741(mitochondrial outer membrane)|GO:0005829(cytosol)|GO:0006007(glucose catabolic process)|GO:0006915(apoptotic process)|GO:0006917(induction of apoptosis)|GO:0006919(activation of cysteine-type endopeptidase activity involved in apoptotic process)|GO:0008283(cell proliferation)|GO…
A_55_P1962304	Plac8	GO:0003682(chromatin binding)|GO:0005515(protein binding)|GO:0005634(nucleus)|GO:0008284(positive regulation of cell proliferation)|GO:0009409(response to cold)|GO:0040015(negative regulation of multicellular organism growth)|GO:0042742(defense response to bacterium)|GO:0043066(negative regulation of apoptotic process)|GO:0045944(positive regulation of transcription from RNA polymerase II promote…
A_55_P1962305	Plac8	GO:0003682(chromatin binding)|GO:0005515(protein binding)|GO:0005634(nucleus)|GO:0008284(positive regulation of cell proliferation)|GO:0009409(response to cold)|GO:0040015(negative regulation of multicellular organism growth)|GO:0042742(defense response to bacterium)|GO:0043066(negative regulation of apoptotic process)|GO:0045944(positive regulation of transcription from RNA polymerase II promote…
A_55_P1962400	Il1rn	GO:0001960(negative regulation of cytokine-mediated signaling pathway)|GO:0004872(receptor activity)|GO:0005149(interleukin-1 receptor binding)|GO:0005150(interleukin-1, Type I receptor binding)|GO:0005151(interleukin-1, Type II receptor binding)|GO:0005152(interleukin-1 receptor antagonist activity)|GO:0005576(extracellular region)|GO:0005615(extracellular space)|GO:0005634(nucleus)|GO:0005737(c…
A_55_P1962419	Ccar1	GO:0003676(nucleic acid binding)|GO:0005509(calcium ion binding)|GO:0005641(nuclear envelope lumen)|GO:0005737(cytoplasm)|GO:0006351(transcription, DNA-dependent)|GO:0006355(regulation of transcription, DNA-dependent)|GO:0006915(apoptotic process)|GO:0007049(cell cycle)|GO:0030374(ligand-dependent nuclear receptor transcription coactivator activity)|GO:0043065(positive regulation of apoptotic pro…
A_55_P1962771	Cyfip2	GO:0005515(protein binding)|GO:0005737(cytoplasm)|GO:0006915(apoptotic process)|GO:0007155(cell adhesion)|GO:0016337(cell-cell adhesion)|GO:0019717(synaptosome)|GO:0030054(cell junction)|GO:0045202(synapse)|GO:0048471(perinuclear region of cytoplasm)
A_55_P1962901	Osr1	GO:0000122(negative regulation of transcription from RNA polymerase II promoter)|GO:0001655(urogenital system development)|GO:0001656(metanephros development)|GO:0001657(ureteric bud development)|GO:0001823(mesonephros development)|GO:0002062(chondrocyte differentiation)|GO:0003676(nucleic acid binding)|GO:0005622(intracellular)|GO:0005634(nucleus)|GO:0005730(nucleolus)|GO:0006351(transcription, …
A_55_P1962946	Syk	GO:0000166(nucleotide binding)|GO:0000187(activation of MAPK activity)|GO:0001525(angiogenesis)|GO:0001820(serotonin secretion)|GO:0001945(lymph vessel development)|GO:0002281(macrophage activation involved in immune response)|GO:0002283(neutrophil activation involved in immune response)|GO:0002366(leukocyte activation involved in immune response)|GO:0002554(serotonin secretion by platelet)|GO:00…
A_55_P1963491	Ptma	GO:0005634(nucleus)|GO:0006916(anti-apoptosis)|GO:0043154(negative regulation of cysteine-type endopeptidase activity involved in apoptotic process)
A_55_P1963737	Aktip	GO:0001934(positive regulation of protein phosphorylation)|GO:0005737(cytoplasm)|GO:0005886(plasma membrane)|GO:0006810(transport)|GO:0006915(apoptotic process)|GO:0007032(endosome organization)|GO:0007040(lysosome organization)|GO:0008152(metabolic process)|GO:0008333(endosome to lysosome transport)|GO:0015031(protein transport)|GO:0016020(membrane)|GO:0016881(acid-amino acid ligase activity)|GO…
A_55_P1963817	Rps6	GO:0000028(ribosomal small subunit assembly)|GO:0000082(G1/S transition of mitotic cell cycle)|GO:0001890(placenta development)|GO:0002309(T cell proliferation involved in immune response)|GO:0003735(structural constituent of ribosome)|GO:0005634(nucleus)|GO:0005730(nucleolus)|GO:0005737(cytoplasm)|GO:0005840(ribosome)|GO:0005844(polysome)|GO:0006364(rRNA processing)|GO:0006924(activation-induced…
A_55_P1964076	Dnajb6	GO:0001671(ATPase activator activity)|GO:0003677(DNA binding)|GO:0005515(protein binding)|GO:0005634(nucleus)|GO:0005737(cytoplasm)|GO:0006457(protein folding)|GO:0030018(Z disc)|GO:0031072(heat shock protein binding)|GO:0032781(positive regulation of ATPase activity)|GO:0043154(negative regulation of cysteine-type endopeptidase activity involved in apoptotic process)|GO:0045109(intermediate fila…
A_55_P1964408	Cryab	GO:0001666(response to hypoxia)|GO:0002088(lens development in camera-type eye)|GO:0005212(structural constituent of eye lens)|GO:0005515(protein binding)|GO:0005634(nucleus)|GO:0005737(cytoplasm)|GO:0005739(mitochondrion)|GO:0005794(Golgi apparatus)|GO:0005829(cytosol)|GO:0005886(plasma membrane)|GO:0006006(glucose metabolic process)|GO:0006457(protein folding)|GO:0006916(anti-apoptosis)|GO:0007…
A_55_P1964568	Megf10	GO:0001891(phagocytic cup)|GO:0003674(molecular_function)|GO:0005886(plasma membrane)|GO:0006909(phagocytosis)|GO:0007155(cell adhesion)|GO:0007517(muscle organ development)|GO:0014719(satellite cell activation)|GO:0014816(satellite cell differentiation)|GO:0014841(satellite cell proliferation)|GO:0016020(membrane)|GO:0016021(integral to membrane)|GO:0034109(homotypic cell-cell adhesion)|GO:00429…
A_55_P1964812	Tfap2a	GO:0000122(negative regulation of transcription from RNA polymerase II promoter)|GO:0000976(transcription regulatory region sequence-specific DNA binding)|GO:0000978(RNA polymerase II core promoter proximal region sequence-specific DNA binding)|GO:0000979(RNA polymerase II core promoter sequence-specific DNA binding)|GO:0000980(RNA polymerase II distal enhancer sequence-specific DNA binding)|GO:0…
A_55_P1964842	Opa1	GO:0000166(nucleotide binding)|GO:0001843(neural tube closure)|GO:0003924(GTPase activity)|GO:0005515(protein binding)|GO:0005525(GTP binding)|GO:0005739(mitochondrion)|GO:0005741(mitochondrial outer membrane)|GO:0005743(mitochondrial inner membrane)|GO:0005758(mitochondrial intermembrane space)|GO:0006915(apoptotic process)|GO:0007005(mitochondrion organization)|GO:0007007(inner mitochondrial me…
A_55_P1966204	Cxcl12	GO:0001569(patterning of blood vessels)|GO:0001667(ameboidal cell migration)|GO:0001764(neuron migration)|GO:0001938(positive regulation of endothelial cell proliferation)|GO:0005125(cytokine activity)|GO:0005576(extracellular region)|GO:0005615(extracellular space)|GO:0005886(plasma membrane)|GO:0006935(chemotaxis)|GO:0006955(immune response)|GO:0007281(germ cell development)|GO:0007420(brain de…
A_55_P1966833	Xaf1	GO:0005634(nucleus)|GO:0005737(cytoplasm)|GO:0005739(mitochondrion)|GO:0006915(apoptotic process)|GO:0031333(negative regulation of protein complex assembly)|GO:0046872(metal ion binding)
A_55_P1966838	Xaf1	GO:0005634(nucleus)|GO:0005737(cytoplasm)|GO:0005739(mitochondrion)|GO:0006915(apoptotic process)|GO:0031333(negative regulation of protein complex assembly)|GO:0046872(metal ion binding)
A_55_P1966958	Mef2d	GO:0000977(RNA polymerase II regulatory region sequence-specific DNA binding)|GO:0000981(sequence-specific DNA binding RNA polymerase II transcription factor activity)|GO:0001649(osteoblast differentiation)|GO:0001958(endochondral ossification)|GO:0002062(chondrocyte differentiation)|GO:0003677(DNA binding)|GO:0003700(sequence-specific DNA binding transcription factor activity)|GO:0005634(nucleus…
A_55_P1967015	Fgfr1	GO:0000122(negative regulation of transcription from RNA polymerase II promoter)|GO:0000166(nucleotide binding)|GO:0001525(angiogenesis)|GO:0001657(ureteric bud development)|GO:0001701(in utero embryonic development)|GO:0001759(organ induction)|GO:0001948(glycoprotein binding)|GO:0002053(positive regulation of mesenchymal cell proliferation)|GO:0002062(chondrocyte differentiation)|GO:0004672(prot…
A_55_P1967022	Fgfr1	GO:0000122(negative regulation of transcription from RNA polymerase II promoter)|GO:0000166(nucleotide binding)|GO:0001525(angiogenesis)|GO:0001657(ureteric bud development)|GO:0001701(in utero embryonic development)|GO:0001759(organ induction)|GO:0001948(glycoprotein binding)|GO:0002053(positive regulation of mesenchymal cell proliferation)|GO:0002062(chondrocyte differentiation)|GO:0004672(prot…
A_55_P1967119	Trim39	GO:0005622(intracellular)|GO:0005737(cytoplasm)|GO:0005739(mitochondrion)|GO:0006915(apoptotic process)|GO:0008270(zinc ion binding)|GO:0042802(identical protein binding)|GO:0046872(metal ion binding)
A_55_P1967291	Ncaph	GO:0000796(condensin complex)|GO:0005634(nucleus)|GO:0005694(chromosome)|GO:0005737(cytoplasm)|GO:0007049(cell cycle)|GO:0007067(mitosis)|GO:0007076(mitotic chromosome condensation)|GO:0015630(microtubule cytoskeleton)|GO:0030261(chromosome condensation)|GO:0051301(cell division)
A_55_P1967867	Xpa	GO:0000166(nucleotide binding)|GO:0003677(DNA binding)|GO:0003684(damaged DNA binding)|GO:0005634(nucleus)|GO:0006281(DNA repair)|GO:0006289(nucleotide-excision repair)|GO:0006974(response to DNA damage stimulus)|GO:0006979(response to oxidative stress)|GO:0008630(DNA damage response, signal transduction resulting in induction of apoptosis)|GO:0009411(response to UV)|GO:0009636(response to toxin)…
A_55_P1967885	Nr3c1	GO:0001012(RNA polymerase II regulatory region DNA binding)|GO:0003677(DNA binding)|GO:0003682(chromatin binding)|GO:0003690(double-stranded DNA binding)|GO:0003700(sequence-specific DNA binding transcription factor activity)|GO:0003713(transcription coactivator activity)|GO:0004872(receptor activity)|GO:0004883(glucocorticoid receptor activity)|GO:0005496(steroid binding)|GO:0005515(protein bind…
A_55_P1968028	Tdgf1	GO:0000187(activation of MAPK activity)|GO:0001570(vasculogenesis)|GO:0001701(in utero embryonic development)|GO:0001954(positive regulation of cell-matrix adhesion)|GO:0002042(cell migration involved in sprouting angiogenesis)|GO:0005102(receptor binding)|GO:0005515(protein binding)|GO:0005615(extracellular space)|GO:0005634(nucleus)|GO:0005737(cytoplasm)|GO:0005794(Golgi apparatus)|GO:0007173(e…
A_55_P1968068	Trp53	GO:0000060(protein import into nucleus, translocation)|GO:0000122(negative regulation of transcription from RNA polymerase II promoter)|GO:0000733(DNA strand renaturation)|GO:0000739(DNA strand annealing activity)|GO:0000785(chromatin)|GO:0000790(nuclear chromatin)|GO:0001077(RNA polymerase II core promoter proximal region sequence-specific DNA binding transcription factor activity involved in po…
A_55_P1968143	Rbm25	GO:0000166(nucleotide binding)|GO:0000381(regulation of alternative nuclear mRNA splicing, via spliceosome)|GO:0003676(nucleic acid binding)|GO:0003723(RNA binding)|GO:0003729(mRNA binding)|GO:0005634(nucleus)|GO:0005737(cytoplasm)|GO:0006397(mRNA processing)|GO:0006915(apoptotic process)|GO:0008380(RNA splicing)|GO:0016607(nuclear speck)
A_55_P1968153	Pcgf2	GO:0000122(negative regulation of transcription from RNA polymerase II promoter)|GO:0000790(nuclear chromatin)|GO:0001701(in utero embryonic development)|GO:0001739(sex chromatin)|GO:0003677(DNA binding)|GO:0003682(chromatin binding)|GO:0004842(ubiquitin-protein ligase activity)|GO:0005515(protein binding)|GO:0005634(nucleus)|GO:0006351(transcription, DNA-dependent)|GO:0006355(regulation of trans…
A_55_P1968395	Cradd	GO:0002020(protease binding)|GO:0005622(intracellular)|GO:0006915(apoptotic process)|GO:0006917(induction of apoptosis)|GO:0006977(DNA damage response, signal transduction by p53 class mediator resulting in cell cycle arrest)|GO:0007165(signal transduction)|GO:0030674(protein binding, bridging)|GO:0042981(regulation of apoptotic process)|GO:0070513(death domain binding)
A_55_P1968738	Nfkb1	GO:0000122(negative regulation of transcription from RNA polymerase II promoter)|GO:0000975(regulatory region DNA binding)|GO:0000976(transcription regulatory region sequence-specific DNA binding)|GO:0001071(nucleic acid binding transcription factor activity)|GO:0001818(negative regulation of cytokine production)|GO:0003677(DNA binding)|GO:0003690(double-stranded DNA binding)|GO:0003700(sequence-…
A_55_P1968743	Nfkb1	GO:0000122(negative regulation of transcription from RNA polymerase II promoter)|GO:0000975(regulatory region DNA binding)|GO:0000976(transcription regulatory region sequence-specific DNA binding)|GO:0001071(nucleic acid binding transcription factor activity)|GO:0001818(negative regulation of cytokine production)|GO:0003677(DNA binding)|GO:0003690(double-stranded DNA binding)|GO:0003700(sequence-…
A_55_P1968774	Ptk2b	GO:0000165(MAPK cascade)|GO:0001525(angiogenesis)|GO:0001556(oocyte maturation)|GO:0001954(positive regulation of cell-matrix adhesion)|GO:0004672(protein kinase activity)|GO:0004715(non-membrane spanning protein tyrosine kinase activity)|GO:0005515(protein binding)|GO:0005634(nucleus)|GO:0005737(cytoplasm)|GO:0005925(focal adhesion)|GO:0005938(cell cortex)|GO:0006468(protein phosphorylation)|GO:…
A_55_P1968778	Rasa1	GO:0001570(vasculogenesis)|GO:0001726(ruffle)|GO:0001948(glycoprotein binding)|GO:0001953(negative regulation of cell-matrix adhesion)|GO:0005096(GTPase activator activity)|GO:0005099(Ras GTPase activator activity)|GO:0005102(receptor binding)|GO:0005515(protein binding)|GO:0005737(cytoplasm)|GO:0005886(plasma membrane)|GO:0007162(negative regulation of cell adhesion)|GO:0007165(signal transducti…
A_55_P1968953	Mycs	GO:0003677(DNA binding)|GO:0003700(sequence-specific DNA binding transcription factor activity)|GO:0005634(nucleus)|GO:0006355(regulation of transcription, DNA-dependent)|GO:0006915(apoptotic process)
A_55_P1968958	Cycs	GO:0005625(soluble fraction)|GO:0005634(nucleus)|GO:0005739(mitochondrion)|GO:0005829(cytosol)|GO:0006123(mitochondrial electron transport, cytochrome c to oxygen)|GO:0006309(apoptotic DNA fragmentation)|GO:0006915(apoptotic process)|GO:0006979(response to oxidative stress)|GO:0008635(activation of cysteine-type endopeptidase activity involved in apoptotic process by cytochrome c)|GO:0009055(elec…
A_55_P1969002	Tbx3	GO:0000122(negative regulation of transcription from RNA polymerase II promoter)|GO:0001501(skeletal system development)|GO:0001568(blood vessel development)|GO:0001701(in utero embryonic development)|GO:0001947(heart looping)|GO:0003007(heart morphogenesis)|GO:0003151(outflow tract morphogenesis)|GO:0003167(atrioventricular bundle cell differentiation)|GO:0003677(DNA binding)|GO:0003700(sequence…
A_55_P1969058	Epha7	GO:0000166(nucleotide binding)|GO:0004672(protein kinase activity)|GO:0004713(protein tyrosine kinase activity)|GO:0004714(transmembrane receptor protein tyrosine kinase activity)|GO:0004872(receptor activity)|GO:0005003(ephrin receptor activity)|GO:0005004(GPI-linked ephrin receptor activity)|GO:0005515(protein binding)|GO:0005524(ATP binding)|GO:0005886(plasma membrane)|GO:0005887(integral to p…
A_55_P1969078	Adar	GO:0003677(DNA binding)|GO:0003692(left-handed Z-DNA binding)|GO:0003723(RNA binding)|GO:0003725(double-stranded RNA binding)|GO:0003726(double-stranded RNA adenosine deaminase activity)|GO:0004000(adenosine deaminase activity)|GO:0005622(intracellular)|GO:0005634(nucleus)|GO:0005730(nucleolus)|GO:0005737(cytoplasm)|GO:0006351(transcription, DNA-dependent)|GO:0006355(regulation of transcription, …
A_55_P1969128	Cidec	GO:0005622(intracellular)|GO:0005634(nucleus)|GO:0005737(cytoplasm)|GO:0005829(cytosol)|GO:0005925(focal adhesion)|GO:0006915(apoptotic process)|GO:0006917(induction of apoptosis)
A_55_P1969131	Cidec	GO:0005622(intracellular)|GO:0005634(nucleus)|GO:0005737(cytoplasm)|GO:0005829(cytosol)|GO:0005925(focal adhesion)|GO:0006915(apoptotic process)|GO:0006917(induction of apoptosis)
A_55_P1969221	Mrpl41	GO:0003735(structural constituent of ribosome)|GO:0005739(mitochondrion)|GO:0005762(mitochondrial large ribosomal subunit)|GO:0005840(ribosome)|GO:0006412(translation)|GO:0006915(apoptotic process)|GO:0007049(cell cycle)|GO:0030529(ribonucleoprotein complex)
A_55_P1969861	Zap70	GO:0000166(nucleotide binding)|GO:0001772(immunological synapse)|GO:0001784(phosphotyrosine binding)|GO:0004672(protein kinase activity)|GO:0004713(protein tyrosine kinase activity)|GO:0004715(non-membrane spanning protein tyrosine kinase activity)|GO:0005515(protein binding)|GO:0005524(ATP binding)|GO:0005737(cytoplasm)|GO:0005829(cytosol)|GO:0005886(plasma membrane)|GO:0006468(protein phosphory…
A_55_P1969997	Sh3kbp1	GO:0005515(protein binding)|GO:0005634(nucleus)|GO:0005737(cytoplasm)|GO:0005856(cytoskeleton)|GO:0006897(endocytosis)|GO:0006915(apoptotic process)|GO:0007010(cytoskeleton organization)|GO:0008360(regulation of cell shape)|GO:0016020(membrane)|GO:0016301(kinase activity)|GO:0016310(phosphorylation)|GO:0016477(cell migration)|GO:0017124(SH3 domain binding)|GO:0019717(synaptosome)|GO:0030054(cell …
A_55_P1970002	Sh3kbp1	GO:0005515(protein binding)|GO:0005634(nucleus)|GO:0005737(cytoplasm)|GO:0005856(cytoskeleton)|GO:0006897(endocytosis)|GO:0006915(apoptotic process)|GO:0007010(cytoskeleton organization)|GO:0008360(regulation of cell shape)|GO:0016020(membrane)|GO:0016301(kinase activity)|GO:0016310(phosphorylation)|GO:0016477(cell migration)|GO:0017124(SH3 domain binding)|GO:0019717(synaptosome)|GO:0030054(cell …
A_55_P1970027	Itch	GO:0000151(ubiquitin ligase complex)|GO:0000209(protein polyubiquitination)|GO:0002669(positive regulation of T cell anergy)|GO:0004842(ubiquitin-protein ligase activity)|GO:0005515(protein binding)|GO:0005622(intracellular)|GO:0005634(nucleus)|GO:0005737(cytoplasm)|GO:0005886(plasma membrane)|GO:0005938(cell cortex)|GO:0006464(cellular protein modification process)|GO:0006511(ubiquitin-dependent…
A_55_P1970075	Hoxa13	GO:0001570(vasculogenesis)|GO:0001886(endothelial cell morphogenesis)|GO:0001894(tissue homeostasis)|GO:0003281(ventricular septum development)|GO:0003677(DNA binding)|GO:0003700(sequence-specific DNA binding transcription factor activity)|GO:0005515(protein binding)|GO:0005634(nucleus)|GO:0006351(transcription, DNA-dependent)|GO:0006355(regulation of transcription, DNA-dependent)|GO:0007275(mult…
A_55_P1970578	1810020D17Rik	GO:0003674(molecular_function)|GO:0005575(cellular_component)|GO:0005737(cytoplasm)|GO:0043066(negative regulation of apoptotic process)|GO:0045600(positive regulation of fat cell differentiation)
A_55_P1970775	Hdac1	GO:0000118(histone deacetylase complex)|GO:0000122(negative regulation of transcription from RNA polymerase II promoter)|GO:0000785(chromatin)|GO:0000790(nuclear chromatin)|GO:0000792(heterochromatin)|GO:0001047(core promoter binding)|GO:0001103(RNA polymerase II repressing transcription factor binding)|GO:0001106(RNA polymerase II transcription corepressor activity)|GO:0003677(DNA binding)|GO:00…
A_55_P1970806	Mif	GO:0001516(prostaglandin biosynthetic process)|GO:0001934(positive regulation of protein phosphorylation)|GO:0002035(brain renin-angiotensin system)|GO:0002675(positive regulation of acute inflammatory response)|GO:0002821(positive regulation of adaptive immune response)|GO:0002906(negative regulation of mature B cell apoptotic process)|GO:0004167(dopachrome isomerase activity)|GO:0005102(recepto…
A_55_P1971179	Cd1d1	GO:0001916(positive regulation of T cell mediated cytotoxicity)|GO:0005515(protein binding)|GO:0005737(cytoplasm)|GO:0005764(lysosome)|GO:0005768(endosome)|GO:0005769(early endosome)|GO:0005770(late endosome)|GO:0005886(plasma membrane)|GO:0006955(immune response)|GO:0009897(external side of plasma membrane)|GO:0009986(cell surface)|GO:0016020(membrane)|GO:0016021(integral to membrane)|GO:0019882…
A_55_P1971373	Nlrp12	GO:0000166(nucleotide binding)|GO:0003674(molecular_function)|GO:0005524(ATP binding)|GO:0005634(nucleus)|GO:0005737(cytoplasm)|GO:0008588(release of cytoplasmic sequestered NF-kappaB)|GO:0009968(negative regulation of signal transduction)|GO:0031953(negative regulation of protein autophosphorylation)|GO:0043122(regulation of I-kappaB kinase/NF-kappaB cascade)|GO:0043124(negative regulation of I-…
A_55_P1971378	Nlrp12	GO:0000166(nucleotide binding)|GO:0003674(molecular_function)|GO:0005524(ATP binding)|GO:0005634(nucleus)|GO:0005737(cytoplasm)|GO:0008588(release of cytoplasmic sequestered NF-kappaB)|GO:0009968(negative regulation of signal transduction)|GO:0031953(negative regulation of protein autophosphorylation)|GO:0043122(regulation of I-kappaB kinase/NF-kappaB cascade)|GO:0043124(negative regulation of I-…
A_55_P1971458	Jak2	GO:0000166(nucleotide binding)|GO:0000186(activation of MAPKK activity)|GO:0004672(protein kinase activity)|GO:0004713(protein tyrosine kinase activity)|GO:0004715(non-membrane spanning protein tyrosine kinase activity)|GO:0005102(receptor binding)|GO:0005131(growth hormone receptor binding)|GO:0005143(interleukin-12 receptor binding)|GO:0005515(protein binding)|GO:0005524(ATP binding)|GO:0005624…
A_55_P1971828	Csnk2a1	GO:0000166(nucleotide binding)|GO:0004672(protein kinase activity)|GO:0004674(protein serine/threonine kinase activity)|GO:0005515(protein binding)|GO:0005524(ATP binding)|GO:0005634(nucleus)|GO:0005956(protein kinase CK2 complex)|GO:0006351(transcription, DNA-dependent)|GO:0006355(regulation of transcription, DNA-dependent)|GO:0006468(protein phosphorylation)|GO:0006915(apoptotic process)|GO:000…
A_55_P1971889	F3	GO:0001938(positive regulation of endothelial cell proliferation)|GO:0002020(protease binding)|GO:0002541(activation of plasma proteins involved in acute inflammatory response)|GO:0005543(phospholipid binding)|GO:0005615(extracellular space)|GO:0005737(cytoplasm)|GO:0006919(activation of cysteine-type endopeptidase activity involved in apoptotic process)|GO:0007596(blood coagulation)|GO:0007599(h…
A_55_P1972039	Nox4	GO:0000902(cell morphogenesis)|GO:0001725(stress fiber)|GO:0005739(mitochondrion)|GO:0005783(endoplasmic reticulum)|GO:0005886(plasma membrane)|GO:0005925(focal adhesion)|GO:0006801(superoxide metabolic process)|GO:0007569(cell aging)|GO:0008285(negative regulation of cell proliferation)|GO:0014911(positive regulation of smooth muscle cell migration)|GO:0016020(membrane)|GO:0016021(integral to me…
A_55_P1972040	Nox4	GO:0000902(cell morphogenesis)|GO:0001725(stress fiber)|GO:0005739(mitochondrion)|GO:0005783(endoplasmic reticulum)|GO:0005886(plasma membrane)|GO:0005925(focal adhesion)|GO:0006801(superoxide metabolic process)|GO:0007569(cell aging)|GO:0008285(negative regulation of cell proliferation)|GO:0014911(positive regulation of smooth muscle cell migration)|GO:0016020(membrane)|GO:0016021(integral to me…
A_55_P1972054	Capn10	GO:0000149(SNARE binding)|GO:0004198(calcium-dependent cysteine-type endopeptidase activity)|GO:0005622(intracellular)|GO:0005623(cell)|GO:0005634(nucleus)|GO:0005737(cytoplasm)|GO:0005741(mitochondrial outer membrane)|GO:0005743(mitochondrial inner membrane)|GO:0005758(mitochondrial intermembrane space)|GO:0005759(mitochondrial matrix)|GO:0005792(microsome)|GO:0005829(cytosol)|GO:0005856(cytoske…
A_55_P1972297	Plk5	GO:0000166(nucleotide binding)|GO:0002357(defense response to tumor cell)|GO:0004672(protein kinase activity)|GO:0004674(protein serine/threonine kinase activity)|GO:0005524(ATP binding)|GO:0005634(nucleus)|GO:0005730(nucleolus)|GO:0005737(cytoplasm)|GO:0006468(protein phosphorylation)|GO:0006927(transformed cell apoptotic process)|GO:0006974(response to DNA damage stimulus)|GO:0007049(cell cycle…
A_55_P1972436	Themis	GO:0005515(protein binding)|GO:0005634(nucleus)|GO:0005737(cytoplasm)|GO:0007275(multicellular organismal development)|GO:0043368(positive T cell selection)|GO:0043383(negative T cell selection)|GO:0050852(T cell receptor signaling pathway)
A_55_P1972792	Stil	GO:0000578(embryonic axis specification)|GO:0001701(in utero embryonic development)|GO:0001843(neural tube closure)|GO:0001947(heart looping)|GO:0005737(cytoplasm)|GO:0005813(centrosome)|GO:0007224(smoothened signaling pathway)|GO:0007275(multicellular organismal development)|GO:0007368(determination of left/right symmetry)|GO:0021915(neural tube development)|GO:0030900(forebrain development)|GO:…
A_55_P1973006	Bag1	GO:0005515(protein binding)|GO:0005634(nucleus)|GO:0005737(cytoplasm)|GO:0005739(mitochondrion)|GO:0005829(cytosol)|GO:0006915(apoptotic process)|GO:0006916(anti-apoptosis)|GO:0030182(neuron differentiation)|GO:0042981(regulation of apoptotic process)|GO:0043066(negative regulation of apoptotic process)|GO:0043525(positive regulation of neuron apoptotic process)|GO:0045111(intermediate filament c…
A_55_P1973289	Mapk9	GO:0000166(nucleotide binding)|GO:0001836(release of cytochrome c from mitochondria)|GO:0001934(positive regulation of protein phosphorylation)|GO:0004672(protein kinase activity)|GO:0004674(protein serine/threonine kinase activity)|GO:0004705(JUN kinase activity)|GO:0004707(MAP kinase activity)|GO:0005515(protein binding)|GO:0005524(ATP binding)|GO:0005622(intracellular)|GO:0005634(nucleus)|GO:0…
A_55_P1973299	Mapk8	GO:0000166(nucleotide binding)|GO:0001503(ossification)|GO:0004672(protein kinase activity)|GO:0004674(protein serine/threonine kinase activity)|GO:0004705(JUN kinase activity)|GO:0004707(MAP kinase activity)|GO:0005515(protein binding)|GO:0005524(ATP binding)|GO:0005622(intracellular)|GO:0005634(nucleus)|GO:0005737(cytoplasm)|GO:0005739(mitochondrion)|GO:0005829(cytosol)|GO:0006355(regulation of…
A_55_P1973334	Mapk1	GO:0000165(MAPK cascade)|GO:0000166(nucleotide binding)|GO:0000189(MAPK import into nucleus)|GO:0001784(phosphotyrosine binding)|GO:0004672(protein kinase activity)|GO:0004674(protein serine/threonine kinase activity)|GO:0004707(MAP kinase activity)|GO:0005515(protein binding)|GO:0005524(ATP binding)|GO:0005622(intracellular)|GO:0005625(soluble fraction)|GO:0005626(insoluble fraction)|GO:0005634(…
A_55_P1973339	Mapk1	GO:0000165(MAPK cascade)|GO:0000166(nucleotide binding)|GO:0000189(MAPK import into nucleus)|GO:0001784(phosphotyrosine binding)|GO:0004672(protein kinase activity)|GO:0004674(protein serine/threonine kinase activity)|GO:0004707(MAP kinase activity)|GO:0005515(protein binding)|GO:0005524(ATP binding)|GO:0005622(intracellular)|GO:0005625(soluble fraction)|GO:0005626(insoluble fraction)|GO:0005634(…
A_55_P1973521	Rnf7	GO:0005515(protein binding)|GO:0005634(nucleus)|GO:0005737(cytoplasm)|GO:0006916(anti-apoptosis)|GO:0006919(activation of cysteine-type endopeptidase activity involved in apoptotic process)|GO:0008270(zinc ion binding)|GO:0008631(induction of apoptosis by oxidative stress)|GO:0008637(apoptotic mitochondrial changes)|GO:0019788(NEDD8 ligase activity)|GO:0045116(protein neddylation)|GO:0046872(meta…
A_55_P1973573	Spn	GO:0001562(response to protozoan)|GO:0001808(negative regulation of type IV hypersensitivity)|GO:0001931(uropod)|GO:0005515(protein binding)|GO:0005604(basement membrane)|GO:0005615(extracellular space)|GO:0005887(integral to plasma membrane)|GO:0005902(microvillus)|GO:0007162(negative regulation of cell adhesion)|GO:0007166(cell surface receptor signaling pathway)|GO:0008624(induction of apoptos…
A_55_P1973583	Hpn	GO:0003824(catalytic activity)|GO:0004252(serine-type endopeptidase activity)|GO:0005044(scavenger receptor activity)|GO:0005737(cytoplasm)|GO:0005789(endoplasmic reticulum membrane)|GO:0005886(plasma membrane)|GO:0005887(integral to plasma membrane)|GO:0005911(cell-cell junction)|GO:0006508(proteolysis)|GO:0008152(metabolic process)|GO:0008233(peptidase activity)|GO:0008236(serine-type peptidase…
A_55_P1973623	Dlx1	GO:0000122(negative regulation of transcription from RNA polymerase II promoter)|GO:0000976(transcription regulatory region sequence-specific DNA binding)|GO:0003677(DNA binding)|GO:0003682(chromatin binding)|GO:0003700(sequence-specific DNA binding transcription factor activity)|GO:0005634(nucleus)|GO:0006355(regulation of transcription, DNA-dependent)|GO:0007275(multicellular organismal develop…
A_55_P1973643	Raf1	GO:0000165(MAPK cascade)|GO:0000166(nucleotide binding)|GO:0000186(activation of MAPKK activity)|GO:0001666(response to hypoxia)|GO:0004672(protein kinase activity)|GO:0004674(protein serine/threonine kinase activity)|GO:0004709(MAP kinase kinase kinase activity)|GO:0005057(receptor signaling protein activity)|GO:0005515(protein binding)|GO:0005524(ATP binding)|GO:0005626(insoluble fraction)|GO:0…
A_55_P1973698	Htra2	GO:0003824(catalytic activity)|GO:0004252(serine-type endopeptidase activity)|GO:0005515(protein binding)|GO:0005739(mitochondrion)|GO:0005758(mitochondrial intermembrane space)|GO:0005829(cytosol)|GO:0006508(proteolysis)|GO:0006915(apoptotic process)|GO:0007005(mitochondrion organization)|GO:0007628(adult walking behavior)|GO:0008233(peptidase activity)|GO:0008236(serine-type peptidase activity)…
A_55_P1973699	Htra2	GO:0003824(catalytic activity)|GO:0004252(serine-type endopeptidase activity)|GO:0005515(protein binding)|GO:0005739(mitochondrion)|GO:0005758(mitochondrial intermembrane space)|GO:0005829(cytosol)|GO:0006508(proteolysis)|GO:0006915(apoptotic process)|GO:0007005(mitochondrion organization)|GO:0007628(adult walking behavior)|GO:0008233(peptidase activity)|GO:0008236(serine-type peptidase activity)…
A_55_P1973770	Unc5b	GO:0004872(receptor activity)|GO:0005042(netrin receptor activity)|GO:0005515(protein binding)|GO:0006915(apoptotic process)|GO:0007165(signal transduction)|GO:0007275(multicellular organismal development)|GO:0007411(axon guidance)|GO:0016020(membrane)|GO:0016021(integral to membrane)|GO:0038007(netrin-activated signaling pathway)|GO:2001240(negative regulation of extrinsic apoptotic signaling pa…
A_55_P1973906	Trp53inp1	GO:0005634(nucleus)|GO:0005730(nucleolus)|GO:0005737(cytoplasm)|GO:0005776(autophagic vacuole)|GO:0005829(cytosol)|GO:0006915(apoptotic process)|GO:0006917(induction of apoptosis)|GO:0006950(response to stress)|GO:0007050(cell cycle arrest)|GO:0008285(negative regulation of cell proliferation)|GO:0010508(positive regulation of autophagy)|GO:0016209(antioxidant activity)|GO:0030336(negative regula…
A_55_P1973965	Ppp1r13b	GO:0005634(nucleus)|GO:0005737(cytoplasm)|GO:0005886(plasma membrane)|GO:0006915(apoptotic process)|GO:0006917(induction of apoptosis)
A_55_P1974019	Dapk1	GO:0000166(nucleotide binding)|GO:0004672(protein kinase activity)|GO:0004674(protein serine/threonine kinase activity)|GO:0005515(protein binding)|GO:0005516(calmodulin binding)|GO:0005524(ATP binding)|GO:0005737(cytoplasm)|GO:0006468(protein phosphorylation)|GO:0006915(apoptotic process)|GO:0006916(anti-apoptosis)|GO:0006917(induction of apoptosis)|GO:0007165(signal transduction)|GO:0007243(int…
A_55_P1974028	Stab2	GO:0004872(receptor activity)|GO:0005041(low-density lipoprotein receptor activity)|GO:0005044(scavenger receptor activity)|GO:0005540(hyaluronic acid binding)|GO:0005737(cytoplasm)|GO:0005886(plasma membrane)|GO:0005887(integral to plasma membrane)|GO:0006897(endocytosis)|GO:0007155(cell adhesion)|GO:0016020(membrane)|GO:0016021(integral to membrane)|GO:0030169(low-density lipoprotein particle b…
A_55_P1974035	Grin2a	GO:0001508(regulation of action potential)|GO:0001964(startle response)|GO:0001975(response to amphetamine)|GO:0004872(receptor activity)|GO:0004970(ionotropic glutamate receptor activity)|GO:0004972(N-methyl-D-aspartate selective glutamate receptor activity)|GO:0005215(transporter activity)|GO:0005216(ion channel activity)|GO:0005234(extracellular-glutamate-gated ion channel activity)|GO:0005261…
A_55_P1974243	Dbh	GO:0001816(cytokine production)|GO:0001974(blood vessel remodeling)|GO:0001975(response to amphetamine)|GO:0002443(leukocyte mediated immunity)|GO:0004500(dopamine beta-monooxygenase activity)|GO:0005507(copper ion binding)|GO:0005737(cytoplasm)|GO:0007613(memory)|GO:0007626(locomotory behavior)|GO:0008306(associative learning)|GO:0008542(visual learning)|GO:0016023(cytoplasmic membrane-bounded v…
A_55_P1974288	Rela	GO:0001889(liver development)|GO:0001942(hair follicle development)|GO:0003677(DNA binding)|GO:0003682(chromatin binding)|GO:0003700(sequence-specific DNA binding transcription factor activity)|GO:0003705(RNA polymerase II distal enhancer sequence-specific DNA binding transcription factor activity)|GO:0005515(protein binding)|GO:0005634(nucleus)|GO:0005667(transcription factor complex)|GO:0005737…
A_55_P1974412	Kat2a	GO:0000123(histone acetyltransferase complex)|GO:0001701(in utero embryonic development)|GO:0001756(somitogenesis)|GO:0001843(neural tube closure)|GO:0003682(chromatin binding)|GO:0003713(transcription coactivator activity)|GO:0004402(histone acetyltransferase activity)|GO:0005515(protein binding)|GO:0005634(nucleus)|GO:0005671(Ada2/Gcn5/Ada3 transcription activator complex)|GO:0006351(transcript…
A_55_P1974602	Map2k7	GO:0000166(nucleotide binding)|GO:0000187(activation of MAPK activity)|GO:0000287(magnesium ion binding)|GO:0004672(protein kinase activity)|GO:0004674(protein serine/threonine kinase activity)|GO:0004708(MAP kinase kinase activity)|GO:0004713(protein tyrosine kinase activity)|GO:0005515(protein binding)|GO:0005524(ATP binding)|GO:0005634(nucleus)|GO:0005737(cytoplasm)|GO:0005829(cytosol)|GO:0006…
A_55_P1974845	Pde1a	GO:0003824(catalytic activity)|GO:0004114(3',5'-cyclic-nucleotide phosphodiesterase activity)|GO:0004115(3',5'-cyclic-AMP phosphodiesterase activity)|GO:0004117(calmodulin-dependent cyclic-nucleotide phosphodiesterase activity)|GO:0005516(calmodulin binding)|GO:0005634(nucleus)|GO:0005737(cytoplasm)|GO:0006198(cAMP catabolic process)|GO:0007165(signal transduction)|GO:0008081(phosphoric diester h…
A_55_P1974877	Bcl2l1	GO:0000910(cytokinesis)|GO:0001541(ovarian follicle development)|GO:0001701(in utero embryonic development)|GO:0001836(release of cytochrome c from mitochondria)|GO:0005515(protein binding)|GO:0005622(intracellular)|GO:0005737(cytoplasm)|GO:0005739(mitochondrion)|GO:0005740(mitochondrial envelope)|GO:0005741(mitochondrial outer membrane)|GO:0005813(centrosome)|GO:0005829(cytosol)|GO:0005856(cytos…
A_55_P1975140	Acvr1c	GO:0000166(nucleotide binding)|GO:0001701(in utero embryonic development)|GO:0001834(trophectodermal cell proliferation)|GO:0002021(response to dietary excess)|GO:0004672(protein kinase activity)|GO:0004674(protein serine/threonine kinase activity)|GO:0004675(transmembrane receptor protein serine/threonine kinase activity)|GO:0004872(receptor activity)|GO:0005024(transforming growth factor beta-a…
A_55_P1975170	Agtr1b	GO:0001568(blood vessel development)|GO:0001596(angiotensin type I receptor activity)|GO:0001822(kidney development)|GO:0001991(regulation of systemic arterial blood pressure by circulatory renin-angiotensin)|GO:0002035(brain renin-angiotensin system)|GO:0004871(signal transducer activity)|GO:0004872(receptor activity)|GO:0004930(G-protein coupled receptor activity)|GO:0004945(angiotensin type II…
A_55_P1975385	Dctn1	GO:0000776(kinetochore)|GO:0000922(spindle pole)|GO:0003774(motor activity)|GO:0005515(protein binding)|GO:0005737(cytoplasm)|GO:0005813(centrosome)|GO:0005856(cytoskeleton)|GO:0005868(cytoplasmic dynein complex)|GO:0005874(microtubule)|GO:0006810(transport)|GO:0030286(dynein complex)|GO:0031252(cell leading edge)
A_55_P1975475	Mdm2	GO:0000122(negative regulation of transcription from RNA polymerase II promoter)|GO:0002039(p53 binding)|GO:0004842(ubiquitin-protein ligase activity)|GO:0005515(protein binding)|GO:0005622(intracellular)|GO:0005625(soluble fraction)|GO:0005626(insoluble fraction)|GO:0005634(nucleus)|GO:0005654(nucleoplasm)|GO:0005730(nucleolus)|GO:0005737(cytoplasm)|GO:0005829(cytosol)|GO:0005886(plasma membrane…
A_55_P1975560	Ifi204	GO:0003690(double-stranded DNA binding)|GO:0003712(transcription cofactor activity)|GO:0005515(protein binding)|GO:0005634(nucleus)|GO:0005654(nucleoplasm)|GO:0005730(nucleolus)|GO:0005737(cytoplasm)|GO:0006357(regulation of transcription from RNA polymerase II promoter)|GO:0016607(nuclear speck)|GO:0030224(monocyte differentiation)|GO:0035458(cellular response to interferon-beta)|GO:0042771(DNA …
A_55_P1975742	Dap3	GO:0005634(nucleus)|GO:0005730(nucleolus)|GO:0005739(mitochondrion)|GO:0005759(mitochondrial matrix)|GO:0005761(mitochondrial ribosome)|GO:0005840(ribosome)|GO:0006915(apoptotic process)|GO:0008637(apoptotic mitochondrial changes)|GO:0015935(small ribosomal subunit)|GO:0030529(ribonucleoprotein complex)|GO:0042981(regulation of apoptotic process)
A_55_P1975743	Dap3	GO:0005634(nucleus)|GO:0005730(nucleolus)|GO:0005739(mitochondrion)|GO:0005759(mitochondrial matrix)|GO:0005761(mitochondrial ribosome)|GO:0005840(ribosome)|GO:0006915(apoptotic process)|GO:0008637(apoptotic mitochondrial changes)|GO:0015935(small ribosomal subunit)|GO:0030529(ribonucleoprotein complex)|GO:0042981(regulation of apoptotic process)
A_55_P1976127	Ect2	GO:0000902(cell morphogenesis)|GO:0004871(signal transducer activity)|GO:0005085(guanyl-nucleotide exchange factor activity)|GO:0005089(Rho guanyl-nucleotide exchange factor activity)|GO:0005096(GTPase activator activity)|GO:0005515(protein binding)|GO:0005622(intracellular)|GO:0005634(nucleus)|GO:0005737(cytoplasm)|GO:0005856(cytoskeleton)|GO:0005911(cell-cell junction)|GO:0005923(tight junction…
A_55_P1976204	Cdkn1a	GO:0000079(regulation of cyclin-dependent protein kinase activity)|GO:0000082(G1/S transition of mitotic cell cycle)|GO:0000086(G2/M transition of mitotic cell cycle)|GO:0000307(cyclin-dependent protein kinase holoenzyme complex)|GO:0001934(positive regulation of protein phosphorylation)|GO:0004860(protein kinase inhibitor activity)|GO:0004861(cyclin-dependent protein kinase inhibitor activity)|G…
A_55_P1976242	Arhgef7	GO:0005085(guanyl-nucleotide exchange factor activity)|GO:0005089(Rho guanyl-nucleotide exchange factor activity)|GO:0005515(protein binding)|GO:0005543(phospholipid binding)|GO:0005622(intracellular)|GO:0005737(cytoplasm)|GO:0005925(focal adhesion)|GO:0007264(small GTPase mediated signal transduction)|GO:0007399(nervous system development)|GO:0019901(protein kinase binding)|GO:0030054(cell junct…
A_55_P1976278	Prkcb	GO:0000166(nucleotide binding)|GO:0003682(chromatin binding)|GO:0004672(protein kinase activity)|GO:0004674(protein serine/threonine kinase activity)|GO:0004697(protein kinase C activity)|GO:0005080(protein kinase C binding)|GO:0005246(calcium channel regulator activity)|GO:0005515(protein binding)|GO:0005524(ATP binding)|GO:0005624(membrane fraction)|GO:0005625(soluble fraction)|GO:0005626(insol…
A_55_P1976282	Prkcg	GO:0000166(nucleotide binding)|GO:0004672(protein kinase activity)|GO:0004674(protein serine/threonine kinase activity)|GO:0004697(protein kinase C activity)|GO:0004698(calcium-dependent protein kinase C activity)|GO:0005524(ATP binding)|GO:0005624(membrane fraction)|GO:0005634(nucleus)|GO:0005737(cytoplasm)|GO:0005829(cytosol)|GO:0005886(plasma membrane)|GO:0006468(protein phosphorylation)|GO:00…
A_55_P1977431	Cck	GO:0001662(behavioral fear response)|GO:0001764(neuron migration)|GO:0001836(release of cytochrome c from mitochondria)|GO:0003677(DNA binding)|GO:0005179(hormone activity)|GO:0005184(neuropeptide hormone activity)|GO:0005515(protein binding)|GO:0005576(extracellular region)|GO:0005615(extracellular space)|GO:0006915(apoptotic process)|GO:0006919(activation of cysteine-type endopeptidase activity…
A_55_P1977464	Dab2ip	GO:0000122(negative regulation of transcription from RNA polymerase II promoter)|GO:0005096(GTPase activator activity)|GO:0005099(Ras GTPase activator activity)|GO:0005123(death receptor binding)|GO:0005515(protein binding)|GO:0005543(phospholipid binding)|GO:0005622(intracellular)|GO:0005737(cytoplasm)|GO:0005886(plasma membrane)|GO:0007165(signal transduction)|GO:0007257(activation of JUN kinas…
A_55_P1977468	Dab2ip	GO:0000122(negative regulation of transcription from RNA polymerase II promoter)|GO:0005096(GTPase activator activity)|GO:0005099(Ras GTPase activator activity)|GO:0005123(death receptor binding)|GO:0005515(protein binding)|GO:0005543(phospholipid binding)|GO:0005622(intracellular)|GO:0005737(cytoplasm)|GO:0005886(plasma membrane)|GO:0007165(signal transduction)|GO:0007257(activation of JUN kinas…
A_55_P1977498	Htr2b	GO:0001755(neural crest cell migration)|GO:0001819(positive regulation of cytokine production)|GO:0001938(positive regulation of endothelial cell proliferation)|GO:0001965(G-protein alpha-subunit binding)|GO:0002031(G-protein coupled receptor internalization)|GO:0003007(heart morphogenesis)|GO:0003300(cardiac muscle hypertrophy)|GO:0004435(phosphatidylinositol phospholipase C activity)|GO:0004871…
A_55_P1977548	Mapk1	GO:0000165(MAPK cascade)|GO:0000166(nucleotide binding)|GO:0000189(MAPK import into nucleus)|GO:0001784(phosphotyrosine binding)|GO:0004672(protein kinase activity)|GO:0004674(protein serine/threonine kinase activity)|GO:0004707(MAP kinase activity)|GO:0005515(protein binding)|GO:0005524(ATP binding)|GO:0005622(intracellular)|GO:0005625(soluble fraction)|GO:0005626(insoluble fraction)|GO:0005634(…
A_55_P1977917	Cln3	GO:0000046(autophagic vacuole fusion)|GO:0000139(Golgi membrane)|GO:0001508(regulation of action potential)|GO:0001575(globoside metabolic process)|GO:0005515(protein binding)|GO:0005624(membrane fraction)|GO:0005634(nucleus)|GO:0005737(cytoplasm)|GO:0005764(lysosome)|GO:0005765(lysosomal membrane)|GO:0005769(early endosome)|GO:0005770(late endosome)|GO:0005776(autophagic vacuole)|GO:0005783(endo…
A_55_P1978047	Aven	GO:0003674(molecular_function)|GO:0005622(intracellular)|GO:0005624(membrane fraction)|GO:0006915(apoptotic process)|GO:0006916(anti-apoptosis)|GO:0016020(membrane)
A_55_P1978050	Aven	GO:0003674(molecular_function)|GO:0005622(intracellular)|GO:0005624(membrane fraction)|GO:0006915(apoptotic process)|GO:0006916(anti-apoptosis)|GO:0016020(membrane)
A_55_P1978136	Tnip2	GO:0005515(protein binding)|GO:0005737(cytoplasm)|GO:0007249(I-kappaB kinase/NF-kappaB cascade)|GO:0019901(protein kinase binding)|GO:0031593(polyubiquitin binding)|GO:0043123(positive regulation of I-kappaB kinase/NF-kappaB cascade)|GO:0045944(positive regulation of transcription from RNA polymerase II promoter)|GO:2000352(negative regulation of endothelial cell apoptotic process)
A_55_P1978226	Park2	GO:0000139(Golgi membrane)|GO:0000209(protein polyubiquitination)|GO:0000422(mitochondrion degradation)|GO:0001933(negative regulation of protein phosphorylation)|GO:0001963(synaptic transmission, dopaminergic)|GO:0001964(startle response)|GO:0004842(ubiquitin-protein ligase activity)|GO:0005515(protein binding)|GO:0005622(intracellular)|GO:0005634(nucleus)|GO:0005737(cytoplasm)|GO:0005739(mitoch…
A_55_P1978424	Bcl2a1d	GO:0005575(cellular_component)|GO:0030217(T cell differentiation)|GO:0043027(cysteine-type endopeptidase inhibitor activity involved in apoptotic process)|GO:0043154(negative regulation of cysteine-type endopeptidase activity involved in apoptotic process)|GO:0046982(protein heterodimerization activity)|GO:0050852(T cell receptor signaling pathway)|GO:0051400(BH domain binding)
A_55_P1978860	Trp53bp2	GO:0005634(nucleus)|GO:0005737(cytoplasm)|GO:0006915(apoptotic process)|GO:0006917(induction of apoptosis)|GO:0007049(cell cycle)|GO:0007417(central nervous system development)|GO:0007507(heart development)|GO:0009792(embryo development ending in birth or egg hatching)|GO:0010212(response to ionizing radiation)|GO:0017124(SH3 domain binding)|GO:0051059(NF-kappaB binding)
A_55_P1978987	Ifih1	GO:0000166(nucleotide binding)|GO:0003676(nucleic acid binding)|GO:0003677(DNA binding)|GO:0003723(RNA binding)|GO:0003725(double-stranded RNA binding)|GO:0003727(single-stranded RNA binding)|GO:0004386(helicase activity)|GO:0005515(protein binding)|GO:0005524(ATP binding)|GO:0005622(intracellular)|GO:0005634(nucleus)|GO:0005737(cytoplasm)|GO:0008270(zinc ion binding)|GO:0009615(response to virus…
A_55_P1979092	Naip1	GO:0000166(nucleotide binding)|GO:0004869(cysteine-type endopeptidase inhibitor activity)|GO:0005524(ATP binding)|GO:0005622(intracellular)|GO:0005737(cytoplasm)|GO:0006915(apoptotic process)|GO:0006916(anti-apoptosis)|GO:0010466(negative regulation of peptidase activity)|GO:0016323(basolateral plasma membrane)|GO:0017111(nucleoside-triphosphatase activity)|GO:0030414(peptidase inhibitor activity…
A_55_P1979432	Prdx2	GO:0000187(activation of MAPK activity)|GO:0002536(respiratory burst involved in inflammatory response)|GO:0004601(peroxidase activity)|GO:0005515(protein binding)|GO:0005737(cytoplasm)|GO:0005739(mitochondrion)|GO:0005829(cytosol)|GO:0006916(anti-apoptosis)|GO:0006979(response to oxidative stress)|GO:0008379(thioredoxin peroxidase activity)|GO:0008430(selenium binding)|GO:0010310(regulation of h…
A_55_P1979463	Prdx5	GO:0001016(RNA polymerase III regulatory region DNA binding)|GO:0004601(peroxidase activity)|GO:0005102(receptor binding)|GO:0005634(nucleus)|GO:0005737(cytoplasm)|GO:0005739(mitochondrion)|GO:0005777(peroxisome)|GO:0005782(peroxisomal matrix)|GO:0006979(response to oxidative stress)|GO:0016209(antioxidant activity)|GO:0016480(negative regulation of transcription from RNA polymerase III promoter)…
A_55_P1979536	Hras1	GO:0000166(nucleotide binding)|GO:0001934(positive regulation of protein phosphorylation)|GO:0003924(GTPase activity)|GO:0005515(protein binding)|GO:0005525(GTP binding)|GO:0005625(soluble fraction)|GO:0005792(microsome)|GO:0005794(Golgi apparatus)|GO:0005886(plasma membrane)|GO:0006184(GTP catabolic process)|GO:0006897(endocytosis)|GO:0006915(apoptotic process)|GO:0006917(induction of apoptosis)…
A_55_P1979833	Cited1	GO:0001570(vasculogenesis)|GO:0001658(branching involved in ureteric bud morphogenesis)|GO:0001822(kidney development)|GO:0001890(placenta development)|GO:0002009(morphogenesis of an epithelium)|GO:0003682(chromatin binding)|GO:0003700(sequence-specific DNA binding transcription factor activity)|GO:0003713(transcription coactivator activity)|GO:0005515(protein binding)|GO:0005634(nucleus)|GO:0005…
A_55_P1979973	Nuak2	GO:0000166(nucleotide binding)|GO:0000287(magnesium ion binding)|GO:0004672(protein kinase activity)|GO:0004674(protein serine/threonine kinase activity)|GO:0005524(ATP binding)|GO:0006468(protein phosphorylation)|GO:0006915(apoptotic process)|GO:0016301(kinase activity)|GO:0016310(phosphorylation)|GO:0016740(transferase activity)|GO:0016772(transferase activity, transferring phosphorus-containin…
A_55_P1980287	Birc3	GO:0004842(ubiquitin-protein ligase activity)|GO:0005515(protein binding)|GO:0005622(intracellular)|GO:0005634(nucleus)|GO:0005737(cytoplasm)|GO:0006915(apoptotic process)|GO:0008270(zinc ion binding)|GO:0016567(protein ubiquitination)|GO:0016874(ligase activity)|GO:0042326(negative regulation of phosphorylation)|GO:0042981(regulation of apoptotic process)|GO:0043234(protein complex)|GO:0045121(m…
A_55_P1980292	Purb	GO:0000900(translation repressor activity, nucleic acid binding)|GO:0003677(DNA binding)|GO:0003690(double-stranded DNA binding)|GO:0003697(single-stranded DNA binding)|GO:0003700(sequence-specific DNA binding transcription factor activity)|GO:0003729(mRNA binding)|GO:0005515(protein binding)|GO:0005634(nucleus)|GO:0005662(DNA replication factor A complex)|GO:0006351(transcription, DNA-dependent)…
A_55_P1980481	Grin2a	GO:0001508(regulation of action potential)|GO:0001964(startle response)|GO:0001975(response to amphetamine)|GO:0004872(receptor activity)|GO:0004970(ionotropic glutamate receptor activity)|GO:0004972(N-methyl-D-aspartate selective glutamate receptor activity)|GO:0005215(transporter activity)|GO:0005216(ion channel activity)|GO:0005234(extracellular-glutamate-gated ion channel activity)|GO:0005261…
A_55_P1980631	Aurkb	GO:0000122(negative regulation of transcription from RNA polymerase II promoter)|GO:0000166(nucleotide binding)|GO:0000775(chromosome, centromeric region)|GO:0000779(condensed chromosome, centromeric region)|GO:0000780(condensed nuclear chromosome, centromeric region)|GO:0000910(cytokinesis)|GO:0002903(negative regulation of B cell apoptotic process)|GO:0004672(protein kinase activity)|GO:0004674…
A_55_P1980746	Dram2	GO:0003674(molecular_function)|GO:0005764(lysosome)|GO:0005794(Golgi apparatus)|GO:0006915(apoptotic process)|GO:0006917(induction of apoptosis)|GO:0016020(membrane)|GO:0016021(integral to membrane)|GO:0043231(intracellular membrane-bounded organelle)
A_55_P1980796	Il2ra	GO:0002437(inflammatory response to antigenic stimulus)|GO:0004872(receptor activity)|GO:0004911(interleukin-2 receptor activity)|GO:0005515(protein binding)|GO:0006924(activation-induced cell death of T cells)|GO:0007219(Notch signaling pathway)|GO:0008144(drug binding)|GO:0009897(external side of plasma membrane)|GO:0009986(cell surface)|GO:0016020(membrane)|GO:0016021(integral to membrane)|GO:…
A_55_P1981205	Xrcc4	GO:0001701(in utero embryonic development)|GO:0002328(pro-B cell differentiation)|GO:0003677(DNA binding)|GO:0005634(nucleus)|GO:0005829(cytosol)|GO:0005958(DNA-dependent protein kinase-DNA ligase 4 complex)|GO:0006266(DNA ligation)|GO:0006281(DNA repair)|GO:0006302(double-strand break repair)|GO:0006303(double-strand break repair via nonhomologous end joining)|GO:0006310(DNA recombination)|GO:00…
A_55_P1981224	Il24	GO:0005125(cytokine activity)|GO:0005576(extracellular region)|GO:0005615(extracellular space)|GO:0006915(apoptotic process)|GO:0008284(positive regulation of cell proliferation)|GO:0008285(negative regulation of cell proliferation)|GO:0030336(negative regulation of cell migration)|GO:0033136(serine phosphorylation of STAT3 protein)|GO:0042517(positive regulation of tyrosine phosphorylation of St…
A_55_P1981415	Gsk3b	GO:0000166(nucleotide binding)|GO:0000320(re-entry into mitotic cell cycle)|GO:0001085(RNA polymerase II transcription factor binding)|GO:0001837(epithelial to mesenchymal transition)|GO:0001954(positive regulation of cell-matrix adhesion)|GO:0002039(p53 binding)|GO:0004672(protein kinase activity)|GO:0004674(protein serine/threonine kinase activity)|GO:0005178(integrin binding)|GO:0005515(protei…
A_55_P1981550	Park7	GO:0001963(synaptic transmission, dopaminergic)|GO:0003723(RNA binding)|GO:0003729(mRNA binding)|GO:0004601(peroxidase activity)|GO:0005634(nucleus)|GO:0005737(cytoplasm)|GO:0005739(mitochondrion)|GO:0005829(cytosol)|GO:0006508(proteolysis)|GO:0006914(autophagy)|GO:0006950(response to stress)|GO:0006954(inflammatory response)|GO:0006979(response to oxidative stress)|GO:0007005(mitochondrion organ…
A_55_P1981639	Mecom	GO:0001701(in utero embryonic development)|GO:0001780(neutrophil homeostasis)|GO:0003676(nucleic acid binding)|GO:0003677(DNA binding)|GO:0003700(sequence-specific DNA binding transcription factor activity)|GO:0005515(protein binding)|GO:0005622(intracellular)|GO:0005634(nucleus)|GO:0006351(transcription, DNA-dependent)|GO:0006355(regulation of transcription, DNA-dependent)|GO:0006915(apoptotic p…
A_55_P1981789	Rrp8	GO:0000183(chromatin silencing at rDNA)|GO:0005634(nucleus)|GO:0005677(chromatin silencing complex)|GO:0005730(nucleolus)|GO:0005737(cytoplasm)|GO:0005886(plasma membrane)|GO:0006351(transcription, DNA-dependent)|GO:0006355(regulation of transcription, DNA-dependent)|GO:0006364(rRNA processing)|GO:0008168(methyltransferase activity)|GO:0016568(chromatin modification)|GO:0016740(transferase activi…
A_55_P1982239	Ctrb1	GO:0003824(catalytic activity)|GO:0004252(serine-type endopeptidase activity)|GO:0005576(extracellular region)|GO:0005737(cytoplasm)|GO:0005764(lysosome)|GO:0006508(proteolysis)|GO:0007586(digestion)|GO:0008233(peptidase activity)|GO:0008236(serine-type peptidase activity)|GO:0016787(hydrolase activity)|GO:0030163(protein catabolic process)|GO:0034097(response to cytokine stimulus)|GO:0043065(pos…
A_55_P1982400	Scara5	GO:0004872(receptor activity)|GO:0005044(scavenger receptor activity)|GO:0005515(protein binding)|GO:0005886(plasma membrane)|GO:0005887(integral to plasma membrane)|GO:0006810(transport)|GO:0006811(ion transport)|GO:0006879(cellular iron ion homeostasis)|GO:0006897(endocytosis)|GO:0009986(cell surface)|GO:0016020(membrane)|GO:0016021(integral to membrane)|GO:0034605(cellular response to heat)|GO…
A_55_P1982568	Blcap	GO:0006915(apoptotic process)|GO:0007049(cell cycle)|GO:0016020(membrane)|GO:0016021(integral to membrane)
A_55_P1982683	Cib1	GO:0005509(calcium ion binding)|GO:0005634(nucleus)|GO:0005654(nucleoplasm)|GO:0005737(cytoplasm)|GO:0005783(endoplasmic reticulum)|GO:0005886(plasma membrane)|GO:0006915(apoptotic process)|GO:0006974(response to DNA damage stimulus)|GO:0007113(endomitotic cell cycle)|GO:0007229(integrin-mediated signaling pathway)|GO:0008285(negative regulation of cell proliferation)|GO:0016020(membrane)|GO:0042…
A_55_P1982732	Dnajc5	GO:0001948(glycoprotein binding)|GO:0005886(plasma membrane)|GO:0006457(protein folding)|GO:0008021(synaptic vesicle)|GO:0016020(membrane)|GO:0031072(heat shock protein binding)|GO:0043008(ATP-dependent protein binding)|GO:0043524(negative regulation of neuron apoptotic process)|GO:0051082(unfolded protein binding)
A_55_P1982733	Dnajc5	GO:0001948(glycoprotein binding)|GO:0005886(plasma membrane)|GO:0006457(protein folding)|GO:0008021(synaptic vesicle)|GO:0016020(membrane)|GO:0031072(heat shock protein binding)|GO:0043008(ATP-dependent protein binding)|GO:0043524(negative regulation of neuron apoptotic process)|GO:0051082(unfolded protein binding)
A_55_P1982737	Dnajc5	GO:0001948(glycoprotein binding)|GO:0005886(plasma membrane)|GO:0006457(protein folding)|GO:0008021(synaptic vesicle)|GO:0016020(membrane)|GO:0031072(heat shock protein binding)|GO:0043008(ATP-dependent protein binding)|GO:0043524(negative regulation of neuron apoptotic process)|GO:0051082(unfolded protein binding)
A_55_P1982793	Notch2	GO:0001709(cell fate determination)|GO:0002011(morphogenesis of an epithelial sheet)|GO:0002437(inflammatory response to antigenic stimulus)|GO:0004872(receptor activity)|GO:0005509(calcium ion binding)|GO:0005515(protein binding)|GO:0005634(nucleus)|GO:0005886(plasma membrane)|GO:0005887(integral to plasma membrane)|GO:0006351(transcription, DNA-dependent)|GO:0006355(regulation of transcription,…
A_55_P1983152	Gramd4	GO:0003674(molecular_function)|GO:0005575(cellular_component)|GO:0005739(mitochondrion)|GO:0006915(apoptotic process)|GO:0008150(biological_process)|GO:0016020(membrane)|GO:0016021(integral to membrane)
A_55_P1983459	Cflar	GO:0004197(cysteine-type endopeptidase activity)|GO:0005737(cytoplasm)|GO:0006508(proteolysis)|GO:0006915(apoptotic process)|GO:0006916(anti-apoptosis)|GO:0008234(cysteine-type peptidase activity)|GO:0031264(death-inducing signaling complex)|GO:0031265(CD95 death-inducing signaling complex)|GO:0042981(regulation of apoptotic process)|GO:0043066(negative regulation of apoptotic process)|GO:0043154…
A_55_P1983468	Cflar	GO:0004197(cysteine-type endopeptidase activity)|GO:0005737(cytoplasm)|GO:0006508(proteolysis)|GO:0006915(apoptotic process)|GO:0006916(anti-apoptosis)|GO:0008234(cysteine-type peptidase activity)|GO:0031264(death-inducing signaling complex)|GO:0031265(CD95 death-inducing signaling complex)|GO:0042981(regulation of apoptotic process)|GO:0043066(negative regulation of apoptotic process)|GO:0043154…
A_55_P1983508	Nr4a2	GO:0001666(response to hypoxia)|GO:0001764(neuron migration)|GO:0001975(response to amphetamine)|GO:0003677(DNA binding)|GO:0003700(sequence-specific DNA binding transcription factor activity)|GO:0003707(steroid hormone receptor activity)|GO:0004872(receptor activity)|GO:0004879(ligand-activated sequence-specific DNA binding RNA polymerase II transcription factor activity)|GO:0005515(protein bind…
A_55_P1983768	Birc5	GO:0000086(G2/M transition of mitotic cell cycle)|GO:0000226(microtubule cytoskeleton organization)|GO:0000228(nuclear chromosome)|GO:0000775(chromosome, centromeric region)|GO:0000776(kinetochore)|GO:0000777(condensed chromosome kinetochore)|GO:0000910(cytokinesis)|GO:0004869(cysteine-type endopeptidase inhibitor activity)|GO:0005515(protein binding)|GO:0005622(intracellular)|GO:0005634(nucleus)…
A_55_P1983769	Birc5	GO:0000086(G2/M transition of mitotic cell cycle)|GO:0000226(microtubule cytoskeleton organization)|GO:0000228(nuclear chromosome)|GO:0000775(chromosome, centromeric region)|GO:0000776(kinetochore)|GO:0000777(condensed chromosome kinetochore)|GO:0000910(cytokinesis)|GO:0004869(cysteine-type endopeptidase inhibitor activity)|GO:0005515(protein binding)|GO:0005622(intracellular)|GO:0005634(nucleus)…
A_55_P1983773	Birc5	GO:0000086(G2/M transition of mitotic cell cycle)|GO:0000226(microtubule cytoskeleton organization)|GO:0000228(nuclear chromosome)|GO:0000775(chromosome, centromeric region)|GO:0000776(kinetochore)|GO:0000777(condensed chromosome kinetochore)|GO:0000910(cytokinesis)|GO:0004869(cysteine-type endopeptidase inhibitor activity)|GO:0005515(protein binding)|GO:0005622(intracellular)|GO:0005634(nucleus)…
A_55_P1983853	Casp12	GO:0002020(protease binding)|GO:0004175(endopeptidase activity)|GO:0004197(cysteine-type endopeptidase activity)|GO:0005515(protein binding)|GO:0005622(intracellular)|GO:0005634(nucleus)|GO:0005783(endoplasmic reticulum)|GO:0005792(microsome)|GO:0005829(cytosol)|GO:0006508(proteolysis)|GO:0006915(apoptotic process)|GO:0006917(induction of apoptosis)|GO:0006926(virus-infected cell apoptotic proces…
A_55_P1984023	Arrb2	GO:0001664(G-protein coupled receptor binding)|GO:0001932(regulation of protein phosphorylation)|GO:0001934(positive regulation of protein phosphorylation)|GO:0002031(G-protein coupled receptor internalization)|GO:0002032(desensitization of G-protein coupled receptor protein signaling pathway by arrestin)|GO:0002092(positive regulation of receptor internalization)|GO:0005102(receptor binding)|GO:…
A_55_P1984035	Litaf	GO:0004871(signal transducer activity)|GO:0005515(protein binding)|GO:0005764(lysosome)|GO:0005794(Golgi apparatus)|GO:0006351(transcription, DNA-dependent)|GO:0006355(regulation of transcription, DNA-dependent)|GO:0006915(apoptotic process)|GO:0007165(signal transduction)|GO:0016020(membrane)|GO:0043123(positive regulation of I-kappaB kinase/NF-kappaB cascade)|GO:0050699(WW domain binding)
A_55_P1984043	Pdcd4	GO:0003723(RNA binding)|GO:0005515(protein binding)|GO:0005634(nucleus)|GO:0005737(cytoplasm)|GO:0005829(cytosol)|GO:0006915(apoptotic process)|GO:0007569(cell aging)|GO:0045892(negative regulation of transcription, DNA-dependent)
[truncated: 937 more rows]
