# Supplementary material for: Transcriptomic analysis reveals sex-specific differences in the expression of Dcl1 and Fis1 genes in the radio-adaptive response of thymocytes to TRP53-mediated apoptosis
Source: BMC Genomics. 2016 Aug 31;17(1):698. doi: 10.1186/s12864-016-3036-0 (PMC5007679; doi:10.1186/s12864-016-3036-0)
Supplement: Additional file 2: — Listing of GO-IDs related with apoptosis in the Gene Ontology database. (XLSX 52 kb) [file 12864_2016_3036_MOESM2_ESM.xlsx]

## Sheet: Sheet1
Supplemental table 2
GOID	SECON	ONTO	TERM	DEF	SYN
GO:0001781	#N/A	BP	neutrophil apoptotic process	Any apoptotic process in a neutrophil, any of the immature or mature forms of a granular leukocyte that in its mature form has a nucleus with three to five lobes connected by slender threads of chromatin, and cytoplasm containing fine inconspicuous granules and stainable by neutral dyes.	apoptosis of neutrophils;neutrophil apoptosis;neutrophil programmed cell death by apoptosis;programmed cell death of neutrophils by apoptosis;programmed cell death, neutrophils
GO:0001783	#N/A	BP	B cell apoptotic process	Any apoptotic process in a B cell, a lymphocyte of B lineage with the phenotype CD19-positive and capable of B cell mediated immunity.	apoptosis of B cells;apoptosis of B lymphocytes;apoptosis of B-cells;apoptosis of B-lymphocytes;B cell apoptosis;B cell programmed cell death by apoptosis;B lymphocyte apoptosis;B lymphocyte programmed cell death by apoptosis;B-cell apoptosis;B-cell programmed cell death by apoptosis;B-lymphocyte apoptosis;B-lymphocyte programmed cell death by apoptosis;programmed cell death of B cells by apoptos…
GO:0001844	#N/A	BP	protein insertion into mitochondrial membrane involved in apoptotic signaling pathway	The process in which a protein is incorporated into a mitochondrial membrane as the initial phase of the mitochondrial membrane permeabilization that takes place in the apoptotic signaling pathway.	insertion of proteins into mitochondrial membranes during the induction of apoptosis;protein insertion into mitochondrial membrane during induction of apoptosis;protein insertion into mitochondrial membrane involved in induction of apoptosis;protein insertion into mitochondrion membrane during induction of apoptosis
GO:0002901	#N/A	BP	mature B cell apoptotic process	Any apoptotic process in a B cell that is mature, having left the bone marrow.	apoptosis of mature B cells;apoptosis of mature B lymphocytes;apoptosis of mature B-cells;apoptosis of mature B-lymphocytes;mature B cell apoptosis;mature B cell programmed cell death by apoptosis;mature B lymphocyte apoptosis;mature B lymphocyte programmed cell death by apoptosis;mature B-cell apoptosis;mature B-cell programmed cell death by apoptosis;mature B-lymphocyte apoptosis;mature B-lymph…
GO:0002902	#N/A	BP	regulation of B cell apoptotic process	Any process that modulates the frequency, rate, or extent of B cell apoptotic process.	regulation of B cell apoptosis
GO:0002903	#N/A	BP	negative regulation of B cell apoptotic process	Any process that stops, prevents, or reduces the frequency, rate, or extent of B cell apoptotic process.	down regulation of B cell apoptosis;down-regulation of B cell apoptosis;downregulation of B cell apoptosis;inhibition of B cell apoptosis;negative regulation of B cell apoptosis
GO:0002904	#N/A	BP	positive regulation of B cell apoptotic process	Any process that activates or increases the frequency, rate, or extent of B cell apoptotic process.	activation of B cell apoptosis;positive regulation of B cell apoptosis;stimulation of B cell apoptosis;up regulation of B cell apoptosis;up-regulation of B cell apoptosis;upregulation of B cell apoptosis
GO:0002905	#N/A	BP	regulation of mature B cell apoptotic process	Any process that modulates the frequency, rate, or extent of mature B cell apoptotic process.	regulation of mature B cell apoptosis
GO:0002906	#N/A	BP	negative regulation of mature B cell apoptotic process	Any process that stops, prevents, or reduces the frequency, rate, or extent of mature B cell apoptotic process.	down regulation of mature B cell apoptosis;down-regulation of mature B cell apoptosis;downregulation of mature B cell apoptosis;inhibition of mature B cell apoptosis;negative regulation of mature B cell apoptosis
GO:0002907	#N/A	BP	positive regulation of mature B cell apoptotic process	Any process that activates or increases the frequency, rate, or extent of mature B cell apoptotic process.	activation of mature B cell apoptosis;positive regulation of mature B cell apoptosis;stimulation of mature B cell apoptosis;up regulation of mature B cell apoptosis;up-regulation of mature B cell apoptosis;upregulation of mature B cell apoptosis
GO:0003275	#N/A	BP	apoptotic process involved in outflow tract morphogenesis	Any apoptotic process that contributes to the shaping of the outflow tract. The outflow tract is the portion of the heart through which blood flows into the arteries.	apoptosis involved in outflow tract morphogenesis
GO:0003276	#N/A	BP	apoptotic process involved in heart valve morphogenesis	Any apoptotic process that contributes to the shaping of a heart valve.	apoptosis involved in heart valve morphogenesis
GO:0003277	#N/A	BP	apoptotic process involved in endocardial cushion morphogenesis	Any apoptotic process that contributes to the shaping of an endocardial cushion. The endocardial cushion is a specialized region of mesenchymal cells that will give rise to the heart septa and valves.	apoptosis involved in endocardial cushion morphogenesis
GO:0003278	#N/A	BP	apoptotic process involved in heart morphogenesis	Any apoptotic process that contributes to the shaping of the heart.	apoptosis involved in heart morphogenesis
GO:0003296	#N/A	BP	apoptotic process involved in atrial ventricular junction remodeling	Any apoptotic process that contributes to the reorganization of tissue resulting in the maturation of the atrial ventricular junction.	apoptosis involved in atrial ventricular junction remodeling;apoptosis involved in atrio-ventricular junction remodeling;apoptosis involved in atrioventricular junction remodeling
GO:0003377	#N/A	BP	regulation of apoptosis by sphingosine-1-phosphate signaling pathway	A sphingosine-1-phosphate signaling pathway that modulates the rate, frequency, or extent of apoptosis.	regulation of apoptosis by sphingolipid signaling pathway;regulation of apoptosis by sphingolipid signalling pathway
GO:0006309	GO:0008178	BP	apoptotic DNA fragmentation	The cleavage of DNA during apoptosis, which usually occurs in two stages: cleavage into fragments of about 50 kbp followed by cleavage between nucleosomes to yield 200 bp fragments.	chromatinolysis;DNA catabolic process during apoptosis;DNA catabolism during apoptosis;DNA fragmentation;DNA fragmentation involved in apoptotic nuclear change;endonucleolytic DNA catabolic process involved in apoptosis;GO:0008178
GO:0006915	GO:0006917;GO:0008632	BP	apoptotic process	A programmed cell death process which begins when a cell receives an internal (e.g. DNA damage) or external signal (e.g. an extracellular death ligand), and proceeds through a series of biochemical events (signaling pathways) which typically lead to rounding-up of the cell, retraction of pseudopodes, reduction of cellular volume (pyknosis), chromatin condensation, nuclear fragmentation (karyorrhe…	activation of apoptosis;apoptosis;apoptosis activator activity;apoptosis signaling;apoptotic cell death;apoptotic program;apoptotic programmed cell death;cell suicide;cellular suicide;commitment to apoptosis;induction of apoptosis;induction of apoptosis by p53;programmed cell death by apoptosis;signaling (initiator) caspase activity;type I programmed cell death;GO:0006917;GO:0008632
GO:0006919	#N/A	BP	activation of cysteine-type endopeptidase activity involved in apoptotic process	Any process that initiates the activity of the inactive enzyme cysteine-type endopeptidase in the context of an apoptotic process.	activation of caspase activity;activation of metacaspase activity;caspase activation
GO:0006921	#N/A	BP	cellular component disassembly involved in execution phase of apoptosis	The breakdown of structures such as organelles, proteins, or other macromolecular structures during apoptosis.	cellular component disassembly involved in apoptosis;cellular component disassembly involved in apoptotic process;disassembly of cell structures
GO:0006922	#N/A	BP	cleavage of lamin involved in execution phase of apoptosis	The proteolytic degradation of lamins during apoptosis, leading to the irreversible breakdown of the nuclear lamina.	cleavage of lamin
GO:0006923	#N/A	BP	cleavage of cytoskeletal proteins involved in execution phase of apoptosis	The proteolytic degradation of cytoskeletal proteins that contributes to apoptosis, leading to the collapse of cytoskeletal structures.	apoptotic cleavage of cytoskeletal proteins;cleavage of cytoskeletal proteins involved in apoptosis
GO:0006925	#N/A	BP	inflammatory cell apoptotic process	Any apoptotic process in an inflammatory cell, any cell participating in the inflammatory response to a foreign substance e.g. neutrophil, macrophage.	apoptosis of inflammatory cells;inflammatory cell apoptosis;inflammatory cell programmed cell death by apoptosis;killing of inflammatory cells;programmed cell death of inflammatory cells by apoptosis;programmed cell death, inflammatory cells
GO:0006926	#N/A	BP	virus-infected cell apoptotic process	Any apoptotic process in a cell infected with a virus.	apoptosis of virus-infected cells;killing virus-infected cells;programmed cell death of virus-infected cells by apoptosis;programmed cell death, virus-infected cells;virus-infected cell apoptosis;virus-infected cell programmed cell death by apoptosis
GO:0006927	#N/A	BP	transformed cell apoptotic process	Any apoptotic process in a transformed cell, a cell that has undergone changes manifested by escape from control mechanisms, increased growth potential, alterations in the cell surface, karyotypic abnormalities, morphological and biochemical deviations from the norm.	apoptosis of transformed cells;killing transformed cells;programmed cell death of transformed cells by apoptosis;programmed cell death, transformed cells;transformed cell apoptosis;transformed cell programmed cell death by apoptosis
GO:0008625	#N/A	BP	extrinsic apoptotic signaling pathway via death domain receptors	A series of molecular signals in which a signal is conveyed from the cell surface to trigger the apoptotic death of a cell. The pathway starts with a ligand binding to a death domain receptor on the cell surface, and ends when the execution phase of apoptosis is triggered.	death receptor-mediated apoptosis;induction of apoptosis via death domain receptors;induction of apoptosis via death receptors
GO:0008626	#N/A	BP	granzyme-mediated apoptotic signaling pathway	A series of molecular signals induced by granzymes which triggers the apoptotic death of a cell. The pathway starts with reception of a granzyme signal, and ends when the execution phase of apoptosis is triggered. Granzymes are serine proteases that are secreted by cytotoxic T cells and natural killer cells to induce apoptosis in target cells.	apoptotic signaling pathway in response to granzyme;induction of apoptosis by granzyme
GO:0008627	#N/A	BP	intrinsic apoptotic signaling pathway in response to osmotic stress	A series of molecular signals in which an intracellular signal is conveyed to trigger the apoptotic death of a cell. The pathway is induced in response to changes in intracellular ion homeostasis, and ends when the execution phase of apoptosis is triggered.	induction of apoptosis by ionic changes
GO:0008628	#N/A	BP	hormone-mediated apoptotic signaling pathway	A series of molecular signals mediated by the detection of a hormone, and which triggers the apoptotic signaling pathway in a cell. The pathway starts with reception of a hormone signal, and ends when the execution phase of apoptosis is triggered.	apoptotic signaling pathway in response to hormone;induction of apoptosis by hormones
GO:0008630	#N/A	BP	intrinsic apoptotic signaling pathway in response to DNA damage	A series of molecular signals in which an intracellular signal is conveyed to trigger the apoptotic death of a cell. The pathway is induced by the detection of DNA damage, and ends when the execution phase of apoptosis is triggered.	DNA damage response, signal transduction resulting in induction of apoptosis
GO:0008631	#N/A	BP	intrinsic apoptotic signaling pathway in response to oxidative stress	A series of molecular signals in which an intracellular signal is conveyed to trigger the apoptotic death of a cell. The pathway is induced in response to oxidative stress, a state often resulting from exposure to high levels of reactive oxygen species, and ends when the execution phase of apoptosis is triggered.	induction of apoptosis by oxidative stress
GO:0008635	#N/A	BP	activation of cysteine-type endopeptidase activity involved in apoptotic process by cytochrome c	Any process that initiates the activity of the inactive enzyme cysteine-type endopeptidase in the context of an apoptotic process and is mediated by cytochrome c.	activation of caspase activity by cytochrome c;caspase activation via cytochrome c
GO:0008637	#N/A	BP	apoptotic mitochondrial changes	The morphological and physiological alterations undergone by mitochondria during apoptosis.	#N/A
GO:0008656	#N/A	MF	cysteine-type endopeptidase activator activity involved in apoptotic process	Increases the rate of proteolysis catalyzed by a cysteine-type endopeptidase involved in the apoptotic process.	caspase activator activity
GO:0010656	#N/A	BP	negative regulation of muscle cell apoptotic process	Any process that decreases the rate or frequency of muscle cell apoptotic process, a form of programmed cell death induced by external or internal signals that trigger the activity of proteolytic caspases whose actions dismantle a muscle cell and result in its death.	negative regulation of muscle cell apoptosis
GO:0010657	#N/A	BP	muscle cell apoptotic process	A form of programmed cell death induced by external or internal signals that trigger the activity of proteolytic caspases, whose actions dismantle a muscle cell and result in its death. A muscle cell is a mature contractile cell, commonly known as a myocyte, that forms one of three kinds of muscle.	muscle cell apoptosis
GO:0010658	#N/A	BP	striated muscle cell apoptotic process	A form of programmed cell death induced by external or internal signals that trigger the activity of proteolytic caspases, whose actions dismantle a striated muscle cell and result in its death. Striated muscle cells make up striated muscle fibers which are divided by transverse bands into striations.	striated muscle cell apoptosis
GO:0010659	#N/A	BP	cardiac muscle cell apoptotic process	A form of programmed cell death induced by external or internal signals that trigger the activity of proteolytic caspases, whose actions dismantle a cardiac muscle cell and result in its death. Cardiac muscle cells are striated muscle cells that are responsible for heart contraction.	cardiac muscle cell apoptosis
GO:0010660	#N/A	BP	regulation of muscle cell apoptotic process	Any process that modulates the rate or frequency of muscle cell apoptotic process, a form of programmed cell death induced by external or internal signals that trigger the activity of proteolytic caspases whose actions dismantle a muscle cell and result in its death.	regulation of muscle cell apoptosis
GO:0010661	#N/A	BP	positive regulation of muscle cell apoptotic process	Any process that increases the rate or frequency of muscle cell apoptotic process, a form of programmed cell death induced by external or internal signals that trigger the activity of proteolytic caspases whose actions dismantle a muscle cell and result in its death.	positive regulation of muscle cell apoptosis
GO:0010662	#N/A	BP	regulation of striated muscle cell apoptotic process	Any process that modulates the rate or extent of striated muscle cell apoptotic process, a form of programmed cell death induced by external or internal signals that trigger the activity of proteolytic caspases whose actions dismantle a striated muscle cell and result in its death.	regulation of striated muscle cell apoptosis
GO:0010663	#N/A	BP	positive regulation of striated muscle cell apoptotic process	Any process that increases the rate or extent of striated muscle cell apoptotic process, a form of programmed cell death induced by external or internal signals that trigger the activity of proteolytic caspases whose actions dismantle a striated muscle cell and result in its death.	positive regulation of striated muscle cell apoptosis
GO:0010664	#N/A	BP	negative regulation of striated muscle cell apoptotic process	Any process that increases the rate or extent of striated muscle cell apoptotic process, a form of programmed cell death induced by external or internal signals that trigger the activity of proteolytic caspases whose actions dismantle a striated muscle cell and result in its death.	down regulation of striated muscle cell apoptosis;down-regulation of striated muscle cell apoptosis;downregulation of striated muscle cell apoptosis;inhibition of striated muscle cell apoptosis;negative regulation of striated muscle cell apoptosis
GO:0010665	#N/A	BP	regulation of cardiac muscle cell apoptotic process	Any process that modulates the rate or extent of cardiac cell apoptotic process, a form of programmed cell death induced by external or internal signals that trigger the activity of proteolytic caspases whose actions dismantle a cardiac muscle cell and result in its death.	regulation of cardiac muscle cell apoptosis
GO:0010666	#N/A	BP	positive regulation of cardiac muscle cell apoptotic process	Any process that increases the rate or extent of cardiac cell apoptotic process, a form of programmed cell death induced by external or internal signals that trigger the activity of proteolytic caspases whose actions dismantle a cardiac muscle cell and result in its death.	positive regulation of cardiac muscle cell apoptosis
GO:0010667	#N/A	BP	negative regulation of cardiac muscle cell apoptotic process	Any process that decreases the rate or extent of cardiac cell apoptotic process, a form of programmed cell death induced by external or internal signals that trigger the activity of proteolytic caspases whose actions dismantle a cardiac muscle cell and result in its death.	down regulation of cardiac muscle cell apoptosis;down-regulation of cardiac muscle cell apoptosis;downregulation of cardiac muscle cell apoptosis;inhibition of cardiac muscle cell apoptosis;negative regulation of cardiac muscle cell apoptosis
GO:0016505	#N/A	MF	peptidase activator activity involved in apoptotic process	Increases the activity of a peptidase that is involved in the apoptotic process.	apoptotic protease activator activity
GO:0019050	#N/A	BP	suppression by virus of host apoptotic process	Any viral process that inhibits apoptosis of infected host cells, facilitating prolonged cell survival during viral replication.	negative regulation by virus of host apoptosis;negative regulation of apoptosis by virus;suppression by virus of host apoptosis;suppression of apoptosis in host by virus
GO:0019051	#N/A	BP	induction by virus of host apoptotic process	The set of viral processes that induce an apoptotic process in infected host cells, facilitating release and spread of progeny virions.	activation by virus of host apoptosis;activation by virus of host apoptotic programmed cell death;activation of apoptosis in host by virus;induction by virus of host apoptosis;induction by virus of host apoptotic programmed cell death;induction of apoptosis in host by virus
GO:0030262	#N/A	BP	apoptotic nuclear changes	Alterations undergone by nuclei at the molecular and morphological level and that contribute to the execution phase of apoptosis.	apoptotic nuclear change
GO:0030263	#N/A	BP	apoptotic chromosome condensation	The compaction of chromatin during apoptosis.	pyknosis
GO:0030264	#N/A	BP	nuclear fragmentation involved in apoptotic nuclear change	The breakdown of the nucleus into small membrane-bounded compartments, or blebs, each of which contain compacted DNA.	apoptotic nuclear fragmentation;nuclear fragmentation during apoptosis;nucleus fragmentation
GO:0030972	#N/A	BP	cleavage of cytosolic proteins involved in execution phase of apoptosis	The proteolytic degradation of proteins in the cytosol that contributes to apoptosis.	apoptotic cleavage of cytosolic proteins;cleavage of cytosolic proteins involved in apoptosis
GO:0033024	#N/A	BP	mast cell apoptotic process	Any apoptotic process in a mast cell, a cell that is found in almost all tissues containing numerous basophilic granules and capable of releasing large amounts of histamine and heparin upon activation.	apoptosis of mast cells;mast cell apoptosis
GO:0033025	#N/A	BP	regulation of mast cell apoptotic process	Any process that modulates the frequency, rate, or extent of mast cell apoptotic process.	regulation of mast cell apoptosis
GO:0033026	#N/A	BP	negative regulation of mast cell apoptotic process	Any process that stops, prevents, or reduces the frequency, rate, or extent of mast cell apoptotic process.	down regulation of mast cell apoptosis;down-regulation of mast cell apoptosis;downregulation of mast cell apoptosis;inhibition of mast cell apoptosis;negative regulation of mast cell apoptosis
GO:0033027	#N/A	BP	positive regulation of mast cell apoptotic process	Any process that activates or increases the frequency, rate, or extent of mast cell apoptotic process.	activation of mast cell apoptosis;positive regulation of mast cell apoptosis;stimulation of mast cell apoptosis;up regulation of mast cell apoptosis;up-regulation of mast cell apoptosis;upregulation of mast cell apoptosis
GO:0033028	#N/A	BP	myeloid cell apoptotic process	Any apoptotic process in a myeloid cell, a cell of the monocyte, granulocyte, mast cell, megakaryocyte, or erythroid lineage.	apoptosis of myeloid cells;myeloid cell apoptosis
GO:0033029	#N/A	BP	regulation of neutrophil apoptotic process	Any process that modulates the frequency, rate, or extent of neutrophil apoptotic process.	regulation of neutrophil apoptosis
GO:0033030	#N/A	BP	negative regulation of neutrophil apoptotic process	Any process that stops, prevents, or reduces the frequency, rate, or extent of neutrophil apoptotic process.	down regulation of neutrophil apoptosis;down-regulation of neutrophil apoptosis;downregulation of neutrophil apoptosis;inhibition of neutrophil apoptosis;negative regulation of neutrophil apoptosis
GO:0033031	#N/A	BP	positive regulation of neutrophil apoptotic process	Any process that activates or increases the frequency, rate, or extent of neutrophil apoptotic process.	activation of neutrophil apoptosis;positive regulation of neutrophil apoptosis;stimulation of neutrophil apoptosis;up regulation of neutrophil apoptosis;up-regulation of neutrophil apoptosis;upregulation of neutrophil apoptosis
GO:0033032	#N/A	BP	regulation of myeloid cell apoptotic process	Any process that modulates the frequency, rate, or extent of myeloid cell apoptotic process.	regulation of myeloid cell apoptosis
GO:0033033	#N/A	BP	negative regulation of myeloid cell apoptotic process	Any process that stops, prevents, or reduces the frequency, rate, or extent of a myeloid cell apoptotic process.	down regulation of myeloid cell apoptosis;down-regulation of myeloid cell apoptosis;downregulation of myeloid cell apoptosis;inhibition of myeloid cell apoptosis;negative regulation of myeloid cell apoptosis
GO:0033034	#N/A	BP	positive regulation of myeloid cell apoptotic process	Any process that activates or increases the frequency, rate, or extent of myeloid cell apoptotic process.	activation of myeloid cell apoptosis;positive regulation of myeloid cell apoptosis;stimulation of myeloid cell apoptosis;up regulation of myeloid cell apoptosis;up-regulation of myeloid cell apoptosis;upregulation of myeloid cell apoptosis
GO:0033668	#N/A	BP	negative regulation by symbiont of host apoptotic process	Any process in which an organism stops, prevents, or reduces the frequency, rate or extent of programmed cell death in the host, where programmed cell death proceeds by apoptosis. The host is defined as the larger of the organisms involved in a symbiotic interaction.	down regulation by organism of host apoptotic programmed cell death;down-regulation by organism of host apoptotic programmed cell death;downregulation by organism of host apoptotic programmed cell death;inhibition by organism of host apoptotic programmed cell death;negative regulation by symbiont of host apoptosis
GO:0034349	#N/A	BP	glial cell apoptotic process	Any apoptotic process in a glial cell, a non-neuronal cell of the nervous system.	apoptosis of glia;apoptosis of glial cells;glia apoptosis;glia programmed cell death by apoptosis;glial cell apoptosis;glial cell programmed cell death by apoptosis;programmed cell death of glia by apoptosis;programmed cell death of glial cells by apoptosis;programmed cell death, glia;programmed cell death, glial cells
GO:0034350	#N/A	BP	regulation of glial cell apoptotic process	Any process that modulates the frequency, rate, or extent of glial cell apoptotic process.	regulation of glial cell apoptosis
GO:0034351	#N/A	BP	negative regulation of glial cell apoptotic process	Any process that stops, prevents, or reduces the frequency, rate, or extent of glial cell apoptotic process.	down regulation of glial cell apoptosis;down-regulation of glial cell apoptosis;downregulation of glial cell apoptosis;inhibition of glial cell apoptosis;negative regulation of glial cell apoptosis
GO:0034352	#N/A	BP	positive regulation of glial cell apoptotic process	Any process that activates or increases the frequency, rate, or extent of glial cell apoptotic process.	activation of glial cell apoptosis;positive regulation of glial cell apoptosis;stimulation of glial cell apoptosis;up regulation of glial cell apoptosis;up-regulation of glial cell apoptosis;upregulation of glial cell apoptosis
GO:0034390	#N/A	BP	smooth muscle cell apoptotic process	Any apoptotic process in a smooth muscle cell. Smooth muscle consists of non-striated, elongated, spindle-shaped cell found lining the digestive tract, uterus, and blood vessels.	apoptosis of smooth muscle cells;programmed cell death of smooth muscle cells by apoptosis;programmed cell death, smooth muscle cells;SMC apoptosis;smooth muscle cell apoptosis;smooth muscle cell programmed cell death by apoptosis
GO:0034391	#N/A	BP	regulation of smooth muscle cell apoptotic process	Any process that modulates the frequency, rate, or extent of smooth muscle cell apoptotic process.	regulation of SMC apoptosis;regulation of smooth muscle cell apoptosis
GO:0034392	#N/A	BP	negative regulation of smooth muscle cell apoptotic process	Any process that stops, prevents, or reduces the frequency, rate, or extent of smooth muscle cell apoptotic process.	down regulation of smooth muscle cell apoptosis;down-regulation of smooth muscle cell apoptosis;downregulation of smooth muscle cell apoptosis;inhibition of smooth muscle cell apoptosis;negative regulation of SMC apoptosis;negative regulation of smooth muscle cell apoptosis
GO:0034393	#N/A	BP	positive regulation of smooth muscle cell apoptotic process	Any process that activates or increases the frequency, rate, or extent of smooth muscle cell apoptotic process.	activation of smooth muscle cell apoptosis;positive regulation of SMC apoptosis;positive regulation of smooth muscle cell apoptosis;stimulation of smooth muscle cell apoptosis;up regulation of smooth muscle cell apoptosis;up-regulation of smooth muscle cell apoptosis;upregulation of smooth muscle cell apoptosis
GO:0035602	#N/A	BP	fibroblast growth factor receptor signaling pathway involved in negative regulation of apoptotic process in bone marrow	The series of molecular signals generated as a consequence of a fibroblast growth factor receptor binding to one of its physiological ligands, which stops, prevents, or reduces the frequency, rate or extent of the occurrence or rate of cell death by apoptotic process in the bone marrow.	FGF receptor signaling pathway involved in negative regulation of apoptosis in bone marrow;FGFR signaling pathway involved in negative regulation of apoptosis in bone marrow;fibroblast growth factor receptor signaling pathway involved in negative regulation of apoptosis in bone marrow;fibroblast growth factor receptor signalling pathway involved in negative regulation of apoptotic process in bone…
GO:0039526	#N/A	BP	modulation by virus of host apoptotic process	Any process in which a virus modulates the frequency, rate or extent of apoptosis of infected host cells.	modulation by virus of host apoptosis;modulation of host cell apoptosis by virus;regulation by virus of host apoptosis
GO:0039650	#N/A	BP	suppression by virus of host cysteine-type endopeptidase activity involved in apoptotic process	Any process in which a virus stops, prevents, or reduces the frequency, rate or extent of host caspase activity. Caspases are cysteine-type endopeptidases which contribute to the apoptotic process.	inhibition of host caspases by virus
GO:0039651	#N/A	BP	induction by virus of host cysteine-type endopeptidase activity involved in apoptotic process	Any process in which a virus increases the frequency, rate or extent of host cysteine-type endopeptidase activity (also called caspase activity) which contributes to the apoptotic process.	activation of host caspases by virus
GO:0042771	#N/A	BP	intrinsic apoptotic signaling pathway in response to DNA damage by p53 class mediator	A series of molecular signals in which an intracellular signal is conveyed to trigger the apoptotic death of a cell. The pathway is induced by the cell cycle regulator phosphoprotein p53, or an equivalent protein, in response to the detection of DNA damage, and ends when the execution phase of apoptosis is triggered.	DNA damage response, signal transduction by p53 class mediator resulting in induction of apoptosis
GO:0042981	#N/A	BP	regulation of apoptotic process	Any process that modulates the occurrence or rate of cell death by apoptotic process.	apoptosis regulator activity;regulation of apoptosis
GO:0043027	#N/A	MF	cysteine-type endopeptidase inhibitor activity involved in apoptotic process	Stops, prevents or reduces the activity of a cysteine-type endopeptidase involved in the apoptotic process.	caspase inhibitor activity
GO:0043028	#N/A	MF	cysteine-type endopeptidase regulator activity involved in apoptotic process	Modulates the activity of a cysteine-type endopeptidase involved in the apoptotic process.	caspase regulator activity
GO:0043065	#N/A	BP	positive regulation of apoptotic process	Any process that activates or increases the frequency, rate or extent of cell death by apoptotic process.	activation of apoptosis;positive regulation of apoptosis;pro-apoptosis;stimulation of apoptosis;up regulation of apoptosis;up-regulation of apoptosis;upregulation of apoptosis
GO:0043066	GO:0006916	BP	negative regulation of apoptotic process	Any process that stops, prevents, or reduces the frequency, rate or extent of cell death by apoptotic process.	anti-apoptosis;apoptosis inhibitor activity;down regulation of apoptosis;down-regulation of apoptosis;downregulation of apoptosis;inhibition of apoptosis;negative regulation of apoptosis;pro-survival;GO:0006916
GO:0043154	GO:0001719	BP	negative regulation of cysteine-type endopeptidase activity involved in apoptotic process	Any process that stops, prevents, or reduces the frequency, rate or extent of a cysteine-type endopeptidase activity involved in the apoptotic process.	down regulation of caspase activity;down-regulation of caspase activity;downregulation of caspase activity;inhibition of caspase activation;inhibition of caspase activity;negative regulation of caspase activation;negative regulation of caspase activity;GO:0001719
GO:0043277	#N/A	BP	apoptotic cell clearance	The recognition and removal of an apoptotic cell by a neighboring cell or by a phagocyte.	apoptotic cell removal;efferocytosis;programmed cell clearance
GO:0043280	#N/A	BP	positive regulation of cysteine-type endopeptidase activity involved in apoptotic process	Any process that activates or increases the activity of a cysteine-type endopeptidase involved in the apoptotic process.	activation of caspase activity;positive regulation of caspase activity;stimulation of caspase activity;up regulation of caspase activity;up-regulation of caspase activity;upregulation of caspase activity
GO:0043281	GO:0043026	BP	regulation of cysteine-type endopeptidase activity involved in apoptotic process	Any process that modulates the activity of a cysteine-type endopeptidase involved in apoptosis.	regulation of caspase activation;regulation of caspase activity;GO:0043026
GO:0043293	#N/A	CC	apoptosome	A multisubunit protein complex involved in the signaling phase of the apoptotic process. In mammals it is typically composed of seven Apaf-1 subunits bound to cytochrome c and caspase-9. A similar complex to promote apoptosis is formed from homologous gene products in other eukaryotic organisms.	#N/A
GO:0043523	#N/A	BP	regulation of neuron apoptotic process	Any process that modulates the occurrence or rate of cell death by apoptotic process in neurons.	regulation of apoptosis of neuronal cells;regulation of apoptosis of neurons;regulation of neuron apoptosis;regulation of neuron programmed cell death;regulation of neuronal cell programmed cell death;regulation of programmed cell death of neuronal cells;regulation of programmed cell death, neurons
GO:0043524	#N/A	BP	negative regulation of neuron apoptotic process	Any process that stops, prevents, or reduces the frequency, rate or extent of cell death by apoptotic process in neurons.	down regulation of neuron apoptosis;down-regulation of neuron apoptosis;downregulation of neuron apoptosis;inhibition of neuron apoptosis;negative regulation of neuron apoptosis;negative regulation of programmed cell death, neurons;neuron survival
GO:0043525	#N/A	BP	positive regulation of neuron apoptotic process	Any process that activates or increases the frequency, rate or extent of cell death of neurons by apoptotic process.	activation of neuron apoptosis;positive regulation of neuron apoptosis;positive regulation of programmed cell death, neurons;stimulation of neuron apoptosis;up regulation of neuron apoptosis;up-regulation of neuron apoptosis;upregulation of neuron apoptosis
GO:0043652	#N/A	BP	engulfment of apoptotic cell	The removal of the apoptotic cell by phagocytosis, by a neighboring cell or by a phagocyte.	engulfment of apoptotic cell corpse;engulfment of cell corpse
GO:0043653	#N/A	BP	mitochondrial fragmentation involved in apoptotic process	The change in the morphology of the mitochondria in an apoptotic cell from a highly branched network to a fragmented vesicular form.	mitochondrial fission during apoptosis;mitochondrial fragmentation involved in apoptosis
GO:0043654	#N/A	BP	recognition of apoptotic cell	The process in which a cell interprets signals (in the form of specific proteins and lipids) on the surface of a dying cell which it will engulf and remove by phagocytosis.	detection of apoptotic cell;detection of apoptotic cell corpse;detection of cell corpse;recognition of apoptotic cell corpse;recognition of cell corpse
GO:0044336	#N/A	BP	canonical Wnt receptor signaling pathway involved in negative regulation of apoptotic process	The series of molecular signals initiated by binding of a Wnt protein to a frizzled family receptor on the surface of the target cell, followed by propagation of the signal via beta-catenin, and ending with a change in transcription of target genes involved in the negative regulation of apoptotic process.	canonical Wnt receptor signaling pathway involved in negative regulation of apoptosis;canonical Wnt receptor signalling pathway involved in negative regulation of apoptosis
GO:0044337	#N/A	BP	canonical Wnt receptor signaling pathway involved in positive regulation of apoptotic process	The series of molecular signals initiated by binding of a Wnt protein to a frizzled family receptor on the surface of the target cell, followed by propagation of the signal via beta-catenin, and ending with a change in transcription of target genes involved in the positive regulation of apoptotic process.	canonical Wnt receptor signaling pathway involved in positive regulation of apoptosis;canonical Wnt receptor signalling pathway involved in positive regulation of apoptosis
GO:0044346	#N/A	BP	fibroblast apoptotic process	Any apoptotic process in a fibroblast, a connective tissue cell which secretes an extracellular matrix rich in collagen and other macromolecules.	fibroblast apoptosis
GO:0044532	#N/A	BP	modulation of apoptotic process in other organism	A process in which an organism modulates the frequency, rate or extent of apoptosis in a second organism.	regulation of apoptotic process in other organism
GO:0044533	#N/A	BP	positive regulation of apoptotic process in other organism	Any process in which an organism activates, maintains or increases the frequency, rate or extent of programmed cell death by apoptosis in a second organism.	#N/A
GO:0044534	#N/A	BP	envenomation resulting in modulation of apoptotic process in other organism	A process that begins with venom being forced into an organism by the bite or sting of another organism, and ends with the resultant modulation of apoptosis in the bitten organism.	#N/A
GO:0045476	#N/A	BP	nurse cell apoptotic process	Any apoptotic process in a nurse cell. During late oogenesis, following the transfer of substances from the nurse cells to the oocyte, nurse cell remnants are cleared from the egg chamber by apoptotic process.	apoptosis of nurse cells;invertebrate nurse cell apoptosis;nurse cell apoptosis;nurse cell programmed cell death by apoptosis;programmed cell death of nurse cells by apoptosis
GO:0045477	#N/A	BP	regulation of nurse cell apoptotic process	Any process that modulates the frequency, rate or extent of nurse cell apoptotic process.	regulation of nurse cell apoptosis
GO:0045849	#N/A	BP	negative regulation of nurse cell apoptotic process	Any process that stops, prevents, or reduces the frequency, rate or extent of nurse cell apoptotic process.	down regulation of nurse cell apoptosis;down-regulation of nurse cell apoptosis;downregulation of nurse cell apoptosis;inhibition of nurse cell apoptosis;negative regulation of nurse cell apoptosis
GO:0045850	#N/A	BP	positive regulation of nurse cell apoptotic process	Any process that activates or increases the frequency, rate or extent of nurse cell apoptotic process.	activation of nurse cell apoptosis;positive regulation of nurse cell apoptosis;stimulation of nurse cell apoptosis;up regulation of nurse cell apoptosis;up-regulation of nurse cell apoptosis;upregulation of nurse cell apoptosis
GO:0051402	#N/A	BP	neuron apoptotic process	Any apoptotic process in a neuron, the basic cellular unit of nervous tissue. Each neuron consists of a body, an axon, and dendrites. Their purpose is to receive, conduct, and transmit impulses in the nervous system.	apoptosis of neuronal cells;apoptosis of neurons;neuron apoptosis;neuron programmed cell death by apoptosis;neuronal cell apoptosis;neuronal cell programmed cell death by apoptosis;programmed cell death of neuronal cells by apoptosis;programmed cell death of neurons by apoptosis;programmed cell death, neuronal cells;programmed cell death, neurons
GO:0052150	#N/A	BP	modulation by symbiont of host apoptotic process	Any process in which an organism modulates the frequency, rate or extent of programmed cell death in the host, where programmed cell death proceeds by apoptosis. The host is defined as the larger of the organisms involved in a symbiotic interaction.	modulation by organism of host apoptotic programmed cell death;modulation by symbiont of host apoptosis
GO:0052151	GO:0033669;GO:0052030	BP	positive regulation by symbiont of host apoptotic process	Any process in which an organism activates, maintains or increases the frequency, rate or extent of programmed cell death in the host, where programmed cell death proceeds by apoptosis. The host is defined as the larger of the organisms involved in a symbiotic interaction.	activation by organism of host apoptosis;activation by organism of host apoptotic programmed cell death;activation by symbiont of host apoptosis;induction by organism of host apoptotic programmed cell death;induction by symbiont of host apoptosis;positive regulation by organism of host apoptotic programmed cell death;positive regulation by symbiont of host apoptosis;stimulation by symbiont of hos…
GO:0052433	#N/A	BP	modulation by organism of apoptotic process in other organism involved in symbiotic interaction	Any process in which an organism modulates the frequency, rate or extent of programmed cell death by apoptosis in a second organism, where the two organisms are in a symbiotic interaction.	modulation by organism of apoptosis in other organism during symbiotic interaction;modulation by organism of apoptosis in other organism involved in symbiotic interaction;modulation by organism of apoptotic programmed cell death in other organism during symbiotic interaction
GO:0052501	GO:0052388	BP	positive regulation by organism of apoptotic process in other organism involved in symbiotic interaction	Any process in which an organism activates, maintains or increases the frequency, rate or extent of programmed cell death by apoptosis in a second organism, where the two organisms are in a symbiotic interaction.	activation by organism of apoptosis in other organism during symbiotic interaction;activation by organism of apoptotic programmed cell death in other organism during symbiotic interaction;induction by organism of apoptosis in other organism during symbiotic interaction;induction by organism of apoptosis in other organism involved in symbiotic interaction;induction by organism of apoptotic program…
GO:0060057	#N/A	BP	apoptotic process involved in mammary gland involution	Any apoptotic process that triggers the activity of proteolytic caspases whose actions dismantle the mammary epithelial cells resulting in their programmed cell death.	apoptosis involved in mammary gland involution
GO:0060058	#N/A	BP	positive regulation of apoptotic process involved in mammary gland involution	Any process that activates or increases the frequency, rate or extent of cell death by apoptotic process of mammary epithelial cells during mammary gland involution.	positive regulation of apoptosis involved in mammary gland involution
GO:0060139	#N/A	BP	positive regulation of apoptotic process by virus	Any viral process that activates or increases the frequency, rate or extent of cell death by apoptotic process.	positive regulation of apoptosis by virus
GO:0060561	#N/A	BP	apoptotic process involved in morphogenesis	Any apoptotic process that contributes to the shaping of an anatomical structure.	apoptosis involved in development;apoptosis involved in morphogenesis;morphogenetic apoptosis
GO:0060609	#N/A	BP	apoptotic process involved in tube lumen cavitation	Any apoptotic process that contributes to the hollowing out of an epithelial rod or cord to form the central hole in a tube.	apoptosis involved in tube lumen cavitation
GO:0060663	#N/A	BP	apoptotic process involved in salivary gland cavitation	Any apoptotic process in which the solid core of the gland is hollowed out to form the duct.	apoptosis involved in salivary gland cavitation
GO:0060785	#N/A	BP	regulation of apoptosis involved in tissue homeostasis	Any process that modulates the occurrence or rate of cell death by apoptosis that results in the maintenance of the steady-state number of cells within a tissue.	#N/A
GO:0060885	#N/A	BP	clearance of cells from fusion plate by apoptotic process	Any apoptotic process that contributes to the shaping of the semicircular canal by removing cells in the fusion plate, forming the loops of the canals.	clearance of cells from fusion plate by apoptosis
GO:0061295	#N/A	BP	regulation of mesenchymal cell apoptotic process involved in mesonephric nephron morphogenesis	Any process that modulates the occurrence or rate of mesenchymal stem cell death by apoptotic process that contributes to the shaping of the nephron in the mesonephros.	regulation of mesenchymal stem cell apoptosis involved in mesonephric nephron morphogenesis;regulation of mesenchymal stem cell apoptotic process involved in mesonephric nephron morphogenesis
GO:0061296	#N/A	BP	negative regulation of mesenchymal cell apoptotic process involved in mesonephric nephron morphogenesis	Any process that reduces the occurrence or rate of mesenchymal stem cell death by apoptotic process that contributes to the shaping of the nephron in the mesonephros.	negative regulation of mesenchymal stem cell apoptosis involved in mesonephric nephron morphogenesis;negative regulation of mesenchymal stem cell apoptotic process involved in mesonephric nephron morphogenesis
GO:0061297	#N/A	BP	positive regulation of mesenchymal cell apoptotic process involved in mesonephric nephron morphogenesis	Any process that increases the occurrence or rate of mesenchymal stem cell death by apoptotic process that contributes to the shaping of the nephron in the mesonephros.	positive regulation of mesenchymal stem cell apoptosis involved in mesonephric nephron morphogenesis;positive regulation of mesenchymal stem cell apoptotic process involved in mesonephric nephron morphogenesis
GO:0061364	#N/A	BP	apoptotic process involved in luteolysis	The apoptotic process that contributes to luteolysis.	apoptosis involved in luteolysis;structural luteolysis
GO:0070059	#N/A	BP	intrinsic apoptotic signaling pathway in response to endoplasmic reticulum stress	A series of molecular signals in which an intracellular signal is conveyed to trigger the apoptotic death of a cell. The pathway is induced in response to a stimulus indicating endoplasmic reticulum (ER) stress, and ends when the execution phase of apoptosis is triggered. ER stress usually results from the accumulation of unfolded or misfolded proteins in the ER lumen.	apoptosis in response to endoplasmic reticulum stress;apoptosis in response to ER stress;apoptosis triggered by ER stress;endoplasmic reticulum stress-induced apoptosis;ER stress-induced apoptosis;intrinsic apoptotic signaling pathway induced by endoplasmic reticulum stress
GO:0070227	#N/A	BP	lymphocyte apoptotic process	Any apoptotic process in a lymphocyte, a leukocyte commonly found in the blood and lymph that has the characteristics of a large nucleus, a neutral staining cytoplasm, and prominent heterochromatin.	lymphocyte apoptosis
GO:0070228	#N/A	BP	regulation of lymphocyte apoptotic process	Any process that modulates the occurrence or rate of lymphocyte death by apoptotic process.	regulation of lymphocyte apoptosis
GO:0070229	#N/A	BP	negative regulation of lymphocyte apoptotic process	Any process that stops, prevents, or reduces the frequency, rate or extent of lymphocyte death by apoptotic process.	down regulation of lymphocyte apoptosis;down-regulation of lymphocyte apoptosis;downregulation of lymphocyte apoptosis;inhibition of lymphocyte apoptosis;negative regulation of lymphocyte apoptosis
GO:0070230	#N/A	BP	positive regulation of lymphocyte apoptotic process	Any process that activates or increases the frequency, rate or extent of lymphocyte death by apoptotic process.	activation of lymphocyte apoptosis;positive regulation of lymphocyte apoptosis;stimulation of lymphocyte apoptosis;up regulation of lymphocyte apoptosis;up-regulation of lymphocyte apoptosis;upregulation of lymphocyte apoptosis
GO:0070231	#N/A	BP	T cell apoptotic process	Any apoptotic process in a T cell, a type of lymphocyte whose defining characteristic is the expression of a T cell receptor complex.	programmed cell death of T cells by apoptosis;T cell apoptosis;T lymphocyte apoptosis;T-cell apoptosis;T-lymphocyte apoptosis
GO:0070232	#N/A	BP	regulation of T cell apoptotic process	Any process that modulates the occurrence or rate of T cell death by apoptotic process.	regulation of programmed cell death of T cells by apoptosis;regulation of T cell apoptosis;regulation of T lymphocyte apoptosis;regulation of T-cell apoptosis;regulation of T-lymphocyte apoptosis
GO:0070233	#N/A	BP	negative regulation of T cell apoptotic process	Any process that stops, prevents, or reduces the frequency, rate or extent of T cell death by apoptotic process.	down regulation of T cell apoptosis;down-regulation of T cell apoptosis;downregulation of T cell apoptosis;inhibition of T cell apoptosis;negative regulation of programmed cell death of T cells by apoptosis;negative regulation of T cell apoptosis;negative regulation of T lymphocyte apoptosis;negative regulation of T-cell apoptosis;negative regulation of T-lymphocyte apoptosis
GO:0070234	#N/A	BP	positive regulation of T cell apoptotic process	Any process that activates or increases the frequency, rate or extent of T cell death by apoptotic process.	activation of T cell apoptosis;positive regulation of programmed cell death of T cells by apoptosis;positive regulation of T cell apoptosis;positive regulation of T lymphocyte apoptosis;positive regulation of T-cell apoptosis;positive regulation of T-lymphocyte apoptosis;stimulation of T cell apoptosis;up regulation of T cell apoptosis;up-regulation of T cell apoptosis;upregulation of T cell apop…
GO:0070242	#N/A	BP	thymocyte apoptotic process	Any apoptotic process in a thymocyte, an immature T cell located in the thymus.	immature T cell apoptosis;thymocyte apoptosis
GO:0070243	#N/A	BP	regulation of thymocyte apoptotic process	Any process that modulates the occurrence or rate of thymocyte death by apoptotic process.	regulation of immature T cell apoptosis;regulation of thymocyte apoptosis
GO:0070244	#N/A	BP	negative regulation of thymocyte apoptotic process	Any process that stops, prevents, or reduces the frequency, rate or extent of thymocyte death by apoptotic process.	down regulation of thymocyte apoptosis;down-regulation of thymocyte apoptosis;downregulation of thymocyte apoptosis;inhibition of thymocyte apoptosis;negative regulation of immature T cell apoptosis;negative regulation of thymocyte apoptosis
GO:0070245	#N/A	BP	positive regulation of thymocyte apoptotic process	Any process that activates or increases the frequency, rate or extent of thymocyte death by apoptotic process.	activation of thymocyte apoptosis;positive regulation of immature T cell apoptosis;positive regulation of thymocyte apoptosis;stimulation of thymocyte apoptosis;up regulation of thymocyte apoptosis;up-regulation of thymocyte apoptosis;upregulation of thymocyte apoptosis
GO:0070246	#N/A	BP	natural killer cell apoptotic process	Any apoptotic process in a natural killer cell, a lymphocyte that can spontaneously kill a variety of target cells without prior antigenic activation.	natural killer cell apoptosis;NK cell apoptosis
GO:0070247	#N/A	BP	regulation of natural killer cell apoptotic process	Any process that modulates the occurrence or rate of natural killer cell death by apoptotic process.	regulation of natural killer cell apoptosis;regulation of NK cell apoptosis
GO:0070248	#N/A	BP	negative regulation of natural killer cell apoptotic process	Any process that stops, prevents, or reduces the frequency, rate or extent of natural killer cell death by apoptotic process.	down regulation of natural killer cell apoptosis;down-regulation of natural killer cell apoptosis;downregulation of natural killer cell apoptosis;inhibition of natural killer cell apoptosis;negative regulation of natural killer cell apoptosis;negative regulation of NK cell apoptosis
GO:0070249	#N/A	BP	positive regulation of natural killer cell apoptotic process	Any process that activates or increases the frequency, rate or extent of natural killer cell death by apoptotic process.	activation of natural killer cell apoptosis;positive regulation of natural killer cell apoptosis;positive regulation of NK cell apoptosis;stimulation of natural killer cell apoptosis;up regulation of natural killer cell apoptosis;up-regulation of natural killer cell apoptosis;upregulation of natural killer cell apoptosis
GO:0070782	#N/A	BP	phosphatidylserine exposure on apoptotic cell surface	A phospholipid scrambling process that results in the appearance of phosphatidylserine on the outer leaflet of the plasma membrane of an apoptotic cell, which acts as an 'eat-me' signal for engulfing cells. Phosphatidylserine is exposed on the apoptotic cell surface by a phospholipid scramblase activity.	externalization of phosphatidylserine
GO:0071839	#N/A	BP	apoptotic process in bone marrow	The apoptotic process in cells in the bone marrow.	apoptosis in bone marrow;bone marrow cell apoptosis;bone marrow cell programmed cell death by apoptosis;killing of bone marrow cells;programmed cell death of bone marrow cells by apoptosis;programmed cell death, bone marrow cells
GO:0071865	#N/A	BP	regulation of apoptotic process in bone marrow	Any process that modulates the occurrence or rate of cell death by apoptotic process in the bone marrow.	regulation of apoptosis in bone marrow
GO:0071866	#N/A	BP	negative regulation of apoptotic process in bone marrow	Any process that stops, prevents, or reduces the frequency, rate or extent of the occurrence or rate of cell death by apoptotic process in the bone marrow.	down regulation of apoptosis in bone marrow;down-regulation of apoptosis in bone marrow;downregulation of apoptosis in bone marrow;inhibition of apoptosis in bone marrow;negative regulation of apoptosis in bone marrow;negative regulation of bone marrow cell apoptosis;negative regulation of bone marrow cell programmed cell death by apoptosis;negative regulation of killing of bone marrow cells;nega…
GO:0071887	#N/A	BP	leukocyte apoptotic process	Any apoptotic process in a leukocyte, an achromatic cell of the myeloid or lymphoid lineages capable of ameboid movement, found in blood or other tissue.	leukocyte apoptosis
GO:0071888	#N/A	BP	macrophage apoptotic process	Any apoptotic process in a macrophage, a mononuclear phagocyte present in a variety of tissues.	activation-induced cell death;AICD;macrophage apoptosis
GO:0071948	#N/A	BP	activation-induced B cell apoptotic process	B cell apoptotic process that occurs upon engagement of either the B cell receptor or CD40. Engagement of either receptor, but not both, leads to expression of fas or related receptors that make the B cell susceptible to fas-ligand mediated death.	activated B cell apoptosis;activation-induced B cell apoptosis;activation-induced B-cell apoptosis;activation-induced cell death of B cells;activation-induced cell death of B lymphocytes;activation-induced cell death of B-cells;activation-induced cell death of B-lymphocytes;AICD;antigen-driven apoptosis
GO:0072039	#N/A	BP	regulation of mesenchymal cell apoptotic process involved in nephron morphogenesis	Any process that modulates the occurrence or rate of mesenchymal stem cell death by apoptotic process that contributes to the shaping of the nephron.	regulation of mesenchymal stem cell apoptosis involved in nephron morphogenesis;regulation of mesenchymal stem cell apoptotic process involved in nephron morphogenesis
GO:0072040	#N/A	BP	negative regulation of mesenchymal cell apoptotic process involved in nephron morphogenesis	Any process that reduces the occurrence or rate of mesenchymal stem cell death by apoptotic process that contributes to the shaping of the nephron.	negative regulation of mesenchymal stem cell apoptosis involved in nephron morphogenesis;negative regulation of mesenchymal stem cell apoptotic process involved in nephron morphogenesis
GO:0072041	#N/A	BP	positive regulation of mesenchymal cell apoptotic process involved in nephron morphogenesis	Any process that increases the occurrence or rate of mesenchymal stem cell death by apoptotic process that contributes to the shaping of the nephron.	positive regulation of mesenchymal stem cell apoptosis involved in nephron morphogenesis;positive regulation of mesenchymal stem cell apoptotic process involved in nephron morphogenesis
GO:0072304	#N/A	BP	regulation of mesenchymal cell apoptotic process involved in metanephric nephron morphogenesis	Any process that modulates the occurrence or rate of mesenchymal stem cell death by apoptotic process that contributes to the shaping of the nephron in the metanephros.	regulation of mesenchymal stem cell apoptosis involved in metanephric nephron morphogenesis;regulation of mesenchymal stem cell apoptotic process involved in metanephric nephron morphogenesis
GO:0072305	#N/A	BP	negative regulation of mesenchymal cell apoptotic process involved in metanephric nephron morphogenesis	Any process that reduces the occurrence or rate of mesenchymal stem cell death by apoptotic process that contributes to the shaping of the nephron in the metanephros.	negative regulation of mesenchymal stem cell apoptosis involved in metanephric nephron morphogenesis;negative regulation of mesenchymal stem cell apoptotic process involved in metanephric nephron morphogenesis
GO:0072306	#N/A	BP	positive regulation of mesenchymal cell apoptotic process involved in metanephric nephron morphogenesis	Any process that increases the occurrence or rate of mesenchymal stem cell death by apoptotic process that contributes to the shaping of the nephron in the metanephros.	positive regulation of mesenchymal stem cell apoptosis involved in metanephric nephron morphogenesis;positive regulation of mesenchymal stem cell apoptotic process involved in metanephric nephron morphogenesis
GO:0072332	#N/A	BP	intrinsic apoptotic signaling pathway by p53 class mediator	A series of molecular signals in which an intracellular signal is conveyed to trigger the apoptotic death of a cell. The pathway is induced by the cell cycle regulator phosphoprotein p53, or an equivalent protein, and ends when the execution phase of apoptosis is triggered.	intrinsic apoptotic signaling pathway by signal transduction by p53 class mediator;signal transduction by p53 class mediator resulting in induction of apoptosis
GO:0072577	#N/A	BP	endothelial cell apoptotic process	Any apoptotic process in an endothelial cell. An endothelial cell comprises the outermost layer or lining of anatomical structures and can be squamous or cuboidal.	apoptosis of endothelial cells;endothelial cell apoptosis;endothelial cell programmed cell death by apoptosis;killing of endothelial cells;programmed cell death of endothelial cells by apoptosis;programmed cell death, endothelial cells
GO:0090386	#N/A	BP	phagosome maturation involved in apoptotic cell clearance	A process that is carried out at the cellular level which results in the arrangement of constituent parts of a phagosome within a cell and contributes to apoptotic cell clearance. Phagosome maturation begins with endocytosis and formation of the early phagosome and ends with the formation of the hybrid organelle, the phagolysosome.	#N/A
GO:0090387	#N/A	BP	phagolysosome assembly involved in apoptotic cell clearance	The process in which a phagosome, a vesicle formed by phagocytosis, fuses with a lysosome as a part of apoptotic cell clearance.	#N/A
GO:0090388	#N/A	BP	phagosome-lysosome docking involved in apoptotic cell clearance	The initial attachment of a phagosome membrane to a lysosome membrane that occurs as a part of apoptotic cell clearance. Docking requires only that the proteins come close enough to interact and adhere.	#N/A
GO:0090389	#N/A	BP	phagosome-lysosome fusion involved in apoptotic cell clearance	The creation of a phagolysosome from a phagosome and a lysosome as a part of apoptotic cell clearance.	#N/A
GO:0090390	#N/A	BP	phagosome acidification involved in apoptotic cell clearance	Any process that reduces the pH of the phagosome, measured by the concentration of the hydrogen ion, and occurs as a part of apoptotic cell clearance.	#N/A
GO:0097048	#N/A	BP	dendritic cell apoptotic process	Any apoptotic process in a dendritic cell, a cell of hematopoietic origin, typically resident in particular tissues, specialized in the uptake, processing, and transport of antigens to lymph nodes for the purpose of stimulating an immune response via T cell activation.	dendritic cell apoptosis
GO:0097049	#N/A	BP	motor neuron apoptotic process	Any apoptotic process in a motor neuron, an efferent neuron that passes from the central nervous system or a ganglion toward or to a muscle and conducts an impulse that causes movement.	motoneuron apoptosis;motor neuron apoptosis
GO:0097050	#N/A	BP	type B pancreatic cell apoptotic process	Any apoptotic process in a type B pancreatic cell, a cell located towards center of the islets of Langerhans that secretes insulin.	pancreatic B cell apoptosis;pancreatic beta cell apoptosis;type B pancreatic cell apoptosis
GO:0097152	#N/A	BP	mesenchymal cell apoptotic process	Any apoptotic process in a mesenchymal cell. A mesenchymal cell is a loosely associated cell that is part of the connective tissue in an organism. Mesenchymal cells give rise to more mature connective tissue cell types.	mesenchymal cell apoptosis
GO:0097153	#N/A	MF	cysteine-type endopeptidase activity involved in apoptotic process	Catalysis of the hydrolysis of internal, alpha-peptide bonds in a polypeptide chain by a mechanism in which the sulfhydryl group of a cysteine residue at the active center acts as a nucleophile, and contributing to the apoptotic process.	caspase activity;metacaspase activity
GO:0097189	#N/A	CC	apoptotic body	A fragment containing parts of a dying cell. Apoptotic bodies can be formed during the execution phase of the apoptotic process, when the cell's cytoskeleton breaks up and causes the membrane to bulge outward. These bulges may separate from the cell, taking a portion of cytoplasm with them, to become apoptotic bodies. These are then engulfed by phagocytic cells, and their components recycled.	#N/A
GO:0097190	GO:0008624	BP	apoptotic signaling pathway	A series of molecular signals which triggers the apoptotic death of a cell. The pathway starts with reception of a signal, and ends when the execution phase of apoptosis is triggered.	apoptotic signalling pathway;induction of apoptosis by extracellular signals;GO:0008624
GO:0097191	#N/A	BP	extrinsic apoptotic signaling pathway	A series of molecular signals in which a signal is conveyed from the cell surface to trigger the apoptotic death of a cell. The pathway starts with either a ligand binding to a cell surface receptor, or a ligand being withdrawn from a cell surface receptor (e.g. in the case of signaling by dependence receptors), and ends when the execution phase of apoptosis is triggered.	death receptor-mediated apoptosis;extrinsic apoptosis;extrinsic apoptotic pathway;extrinsic apoptotic signaling pathway in presence of ligand;extrinsic apoptotic signalling pathway
GO:0097192	#N/A	BP	extrinsic apoptotic signaling pathway in absence of ligand	A series of molecular signals in which a signal is conveyed from the cell surface to trigger the apoptotic death of a cell. The pathway starts with withdrawal of a ligand from a cell surface receptor, and ends when the execution phase of apoptosis is triggered.	dependence receptor signaling pathway;extrinsic apoptosis in absence of ligand;extrinsic apoptotic signalling pathway in absence of ligand
GO:0097193	GO:0008629	BP	intrinsic apoptotic signaling pathway	A series of molecular signals in which an intracellular signal is conveyed to trigger the apoptotic death of a cell. The pathway starts with reception of an intracellular signal (e.g. DNA damage, endoplasmic reticulum stress, oxidative stress etc.), and ends when the execution phase of apoptosis is triggered. The intrinsic apoptotic signaling pathway is crucially regulated by permeabilization of …	induction of apoptosis by intracellular signals;intrinsic apoptosis;intrinsic apoptotic pathway;intrinsic apoptotic signalling pathway;mitochondrial-mediated apoptotic pathway;GO:0008629
GO:0097194	#N/A	BP	execution phase of apoptosis	A stage of the apoptotic process that starts with the controlled breakdown of the cell through the action of effector caspases or other effector molecules (e.g. cathepsins, calpains etc.). Key steps of the execution phase are rounding-up of the cell, retraction of pseudopodes, reduction of cellular volume (pyknosis), chromatin condensation, nuclear fragmentation (karyorrhexis), plasma membrane bl…	apoptosis;execution phase of apoptotic process
GO:0097199	#N/A	MF	cysteine-type endopeptidase activity involved in apoptotic signaling pathway	Catalysis of the hydrolysis of internal, alpha-peptide bonds in a polypeptide chain by a mechanism in which the sulfhydryl group of a cysteine residue at the active center acts as a nucleophile, and contributing to the apoptotic signaling pathway.	apical caspase activity;cysteine-type endopeptidase activity involved in apoptotic signalling pathway;initiator caspase activity
GO:0097200	#N/A	MF	cysteine-type endopeptidase activity involved in execution phase of apoptosis	Catalysis of the hydrolysis of internal, alpha-peptide bonds in a polypeptide chain by a mechanism in which the sulfhydryl group of a cysteine residue at the active center acts as a nucleophile, and contributing to the execution phase of apoptosis.	effector caspase activity;executioner caspase activity
GO:0097252	#N/A	BP	oligodendrocyte apoptotic process	Any apoptotic process in an oligodendrocyte. Oligodendrocytes belong to a class of large neuroglial (macroglial) cells in the central nervous system, where they form the insulating myelin sheath of axons.	oligodendrocyte apoptosis
GO:0097283	#N/A	BP	keratinocyte apoptotic process	Any apoptotic process in a keratinocyte. A keratinocyte is an epidermal cell which synthesizes keratin and undergoes a characteristic change as it moves upward from the basal layers of the epidermis to the cornified (horny) layer of the skin.	keratinocyte apoptosis
GO:0097284	#N/A	BP	hepatocyte apoptotic process	Any apoptotic process in a hepatocyte, the main structural component of the liver.	hepatocyte apoptosis
GO:0097285	#N/A	BP	cell-type specific apoptotic process	Any apoptotic process in a specific cell type.	cell-type specific apoptosis
GO:0097296	#N/A	BP	activation of cysteine-type endopeptidase activity involved in apoptotic signaling pathway	Any process that initiates the activity of an inactive cysteine-type endopeptidase involved in the apoptotic signaling pathway.	activation of cysteine-type endopeptidase activity involved in apoptotic signalling pathway;activation of initiator caspase activity
GO:0097297	#N/A	BP	activation of cysteine-type endopeptidase activity involved in execution phase of apoptosis	Any process that initiates the activity of an inactive cysteine-type endopeptidase involved in the execution phase of apoptosis.	activation of effector caspase activity
GO:0097314	#N/A	BP	apoptosome assembly	The aggregation, arrangement and bonding together of the apoptosome, a multisubunit protein complex involved in the signaling phase of the apoptotic process.	apoptosome formation
GO:0097473	#N/A	BP	retinal rod cell apoptotic process	Any apoptotic process in a retinal rod cell, one of the two photoreceptor cell types of the vertebrate retina.	rod photoreceptor apoptotic process
GO:0097474	#N/A	BP	retinal cone cell apoptotic process	Any apoptotic process in a retinal cone cell, one of the two photoreceptor cell types of the vertebrate retina.	cone photoreceptor apoptotic process
GO:1900117	#N/A	BP	regulation of execution phase of apoptosis	Any process that modulates the frequency, rate or extent of execution phase of apoptosis.	#N/A
GO:1900118	#N/A	BP	negative regulation of execution phase of apoptosis	Any process that stops, prevents or reduces the frequency, rate or extent of execution phase of apoptosis.	down regulation of execution phase of apoptosis;down-regulation of execution phase of apoptosis;downregulation of execution phase of apoptosis;inhibition of execution phase of apoptosis
GO:1900119	#N/A	BP	positive regulation of execution phase of apoptosis	Any process that activates or increases the frequency, rate or extent of execution phase of apoptosis.	activation of execution phase of apoptosis;up regulation of execution phase of apoptosis;up-regulation of execution phase of apoptosis;upregulation of execution phase of apoptosis
GO:1900141	#N/A	BP	regulation of oligodendrocyte apoptotic process	Any process that modulates the frequency, rate or extent of oligodendrocyte apoptotic process.	regulation of oligodendrocyte apoptosis
GO:1900142	#N/A	BP	negative regulation of oligodendrocyte apoptotic process	Any process that stops, prevents or reduces the frequency, rate or extent of oligodendrocyte apoptotic process.	down regulation of oligodendrocyte apoptosis;down regulation of oligodendrocyte apoptotic process;down-regulation of oligodendrocyte apoptosis;down-regulation of oligodendrocyte apoptotic process;downregulation of oligodendrocyte apoptosis;downregulation of oligodendrocyte apoptotic process;inhibition of oligodendrocyte apoptosis;inhibition of oligodendrocyte apoptotic process;negative regulation…
GO:1900143	#N/A	BP	positive regulation of oligodendrocyte apoptotic process	Any process that activates or increases the frequency, rate or extent of oligodendrocyte apoptotic process.	activation of oligodendrocyte apoptosis;activation of oligodendrocyte apoptotic process;positive regulation of oligodendrocyte apoptosis;up regulation of oligodendrocyte apoptosis;up regulation of oligodendrocyte apoptotic process;up-regulation of oligodendrocyte apoptosis;up-regulation of oligodendrocyte apoptotic process;upregulation of oligodendrocyte apoptosis;upregulation of oligodendrocyte …
GO:1900200	#N/A	BP	mesenchymal cell apoptotic process involved in metanephros development	Any mesenchymal cell apoptotic process that is involved in metanephros development.	mesenchymal cell apoptosis involved in metanephros development
GO:1900204	#N/A	BP	apoptotic process involved in metanephric collecting duct development	Any apoptotic process that is involved in metanephric collecting duct development.	apoptosis of metanephric collecting duct development;apoptotic cell death of metanephric collecting duct development;apoptotic process of metanephric collecting duct development;apoptotic program of metanephric collecting duct development;apoptotic programmed cell death of metanephric collecting duct development;programmed cell death by apoptosis of metanephric collecting duct development;signali…
GO:1900205	#N/A	BP	apoptotic process involved in metanephric nephron tubule development	Any apoptotic process that is involved in metanephric nephron tubule development.	apoptosis of metanephric nephron tubule development;apoptotic cell death of metanephric nephron tubule development;apoptotic process of metanephric nephron tubule development;apoptotic program of metanephric nephron tubule development;apoptotic programmed cell death of metanephric nephron tubule development;programmed cell death by apoptosis of metanephric nephron tubule development;signaling (in…
GO:1900211	#N/A	BP	regulation of mesenchymal cell apoptotic process involved in metanephros development	Any process that modulates the frequency, rate or extent of mesenchymal cell apoptotic process involved in metanephros development.	regulation of mesenchymal cell apoptosis involved in metanephros development
GO:1900212	#N/A	BP	negative regulation of mesenchymal cell apoptotic process involved in metanephros development	Any process that stops, prevents or reduces the frequency, rate or extent of mesenchymal cell apoptotic process involved in metanephros development.	down regulation of mesenchymal cell apoptosis involved in metanephros development;down-regulation of mesenchymal cell apoptosis involved in metanephros development;downregulation of mesenchymal cell apoptosis involved in metanephros development;inhibition of mesenchymal cell apoptosis involved in metanephros development;negative regulation of mesenchymal cell apoptosis involved in metanephros dev…
GO:1900213	#N/A	BP	positive regulation of mesenchymal cell apoptotic process involved in metanephros development	Any process that activates or increases the frequency, rate or extent of mesenchymal cell apoptotic process involved in metanephros development.	activation of mesenchymal cell apoptosis involved in metanephros development;positive regulation of mesenchymal cell apoptosis involved in metanephros development;up regulation of mesenchymal cell apoptosis involved in metanephros development;up-regulation of mesenchymal cell apoptosis involved in metanephros development;upregulation of mesenchymal cell apoptosis involved in metanephros developme…
GO:1900214	#N/A	BP	regulation of apoptotic process involved in metanephric collecting duct development	Any process that modulates the frequency, rate or extent of apoptotic process involved in metanephric collecting duct development.	regulation of apoptosis of metanephric collecting duct development;regulation of apoptotic cell death of metanephric collecting duct development;regulation of apoptotic process of metanephric collecting duct development;regulation of apoptotic program of metanephric collecting duct development;regulation of apoptotic programmed cell death of metanephric collecting duct development;regulation of p…
GO:1900215	#N/A	BP	negative regulation of apoptotic process involved in metanephric collecting duct development	Any process that stops, prevents or reduces the frequency, rate or extent of apoptotic process involved in metanephric collecting duct development.	down regulation of apoptosis of metanephric collecting duct development;down regulation of apoptotic cell death of metanephric collecting duct development;down regulation of apoptotic process involved in metanephric collecting duct development;down regulation of apoptotic process of metanephric collecting duct development;down regulation of apoptotic program of metanephric collecting duct develop…
GO:1900216	#N/A	BP	positive regulation of apoptotic process involved in metanephric collecting duct development	Any process that activates or increases the frequency, rate or extent of apoptotic process involved in metanephric collecting duct development.	activation of apoptosis of metanephric collecting duct development;activation of apoptotic cell death of metanephric collecting duct development;activation of apoptotic process involved in metanephric collecting duct development;activation of apoptotic process of metanephric collecting duct development;activation of apoptotic program of metanephric collecting duct development;activation of apopto…
GO:1900217	#N/A	BP	regulation of apoptotic process involved in metanephric nephron tubule development	Any process that modulates the frequency, rate or extent of apoptotic process involved in metanephric nephron tubule development.	regulation of apoptosis of metanephric nephron tubule development;regulation of apoptotic cell death of metanephric nephron tubule development;regulation of apoptotic process of metanephric nephron tubule development;regulation of apoptotic program of metanephric nephron tubule development;regulation of apoptotic programmed cell death of metanephric nephron tubule development;regulation of progra…
GO:1900218	#N/A	BP	negative regulation of apoptotic process involved in metanephric nephron tubule development	Any process that stops, prevents or reduces the frequency, rate or extent of apoptotic process involved in metanephric nephron tubule development.	down regulation of apoptosis of metanephric nephron tubule development;down regulation of apoptotic cell death of metanephric nephron tubule development;down regulation of apoptotic process involved in metanephric nephron tubule development;down regulation of apoptotic process of metanephric nephron tubule development;down regulation of apoptotic program of metanephric nephron tubule development;…
GO:1900219	#N/A	BP	positive regulation of apoptotic process involved in metanephric nephron tubule development	Any process that activates or increases the frequency, rate or extent of apoptotic process involved in metanephric nephron tubule development.	activation of apoptosis of metanephric nephron tubule development;activation of apoptotic cell death of metanephric nephron tubule development;activation of apoptotic process involved in metanephric nephron tubule development;activation of apoptotic process of metanephric nephron tubule development;activation of apoptotic program of metanephric nephron tubule development;activation of apoptotic p…
GO:1900739	#N/A	BP	regulation of protein insertion into mitochondrial membrane involved in apoptotic signaling pathway	Any process that modulates the frequency, rate or extent of protein insertion into mitochondrial membrane involved in apoptotic signaling pathway.	regulation of insertion of proteins into mitochondrial membranes during the induction of apoptosis;regulation of protein insertion into mitochondrial membrane during induction of apoptosis;regulation of protein insertion into mitochondrial membrane involved in induction of apoptosis;regulation of protein insertion into mitochondrion membrane during induction of apoptosis
GO:1900740	#N/A	BP	positive regulation of protein insertion into mitochondrial membrane involved in apoptotic signaling pathway	Any process that activates or increases the frequency, rate or extent of protein insertion into mitochondrial membrane involved in apoptotic signaling pathway.	activation of insertion of proteins into mitochondrial membranes during the induction of apoptosis;activation of protein insertion into mitochondrial membrane during induction of apoptosis;activation of protein insertion into mitochondrial membrane involved in apoptotic signaling pathway;activation of protein insertion into mitochondrial membrane involved in induction of apoptosis;activation of p…
GO:1901025	#N/A	BP	ripoptosome assembly involved in extrinsic apoptotic signaling pathway	The aggregation, arrangement and bonding together of ripoptosome components leading to apoptosis via the extrinsic apoptotic signaling pathway.	#N/A
GO:1901074	#N/A	BP	regulation of engulfment of apoptotic cell	Any process that modulates the frequency, rate or extent of engulfment of apoptotic cell.	regulation of engulfment of apoptotic cell corpse;regulation of engulfment of cell corpse
GO:1901075	#N/A	BP	negative regulation of engulfment of apoptotic cell	Any process that stops, prevents or reduces the frequency, rate or extent of engulfment of apoptotic cell.	down regulation of engulfment of apoptotic cell;down regulation of engulfment of apoptotic cell corpse;down regulation of engulfment of cell corpse;down-regulation of engulfment of apoptotic cell;down-regulation of engulfment of apoptotic cell corpse;down-regulation of engulfment of cell corpse;downregulation of engulfment of apoptotic cell;downregulation of engulfment of apoptotic cell corpse;do…
GO:1901076	#N/A	BP	positive regulation of engulfment of apoptotic cell	Any process that activates or increases the frequency, rate or extent of engulfment of apoptotic cell.	activation of engulfment of apoptotic cell;activation of engulfment of apoptotic cell corpse;activation of engulfment of cell corpse;positive regulation of engulfment of apoptotic cell corpse;positive regulation of engulfment of cell corpse;up regulation of engulfment of apoptotic cell;up regulation of engulfment of apoptotic cell corpse;up regulation of engulfment of cell corpse;up-regulation of…
GO:1901145	#N/A	BP	mesenchymal cell apoptotic process involved in nephron morphogenesis	Any mesenchymal cell apoptotic process that is involved in nephron morphogenesis.	#N/A
GO:1901146	#N/A	BP	mesenchymal cell apoptotic process involved in mesonephric nephron morphogenesis	Any mesenchymal cell apoptotic process that is involved in mesonephric nephron morphogenesis.	#N/A
GO:1901147	#N/A	BP	mesenchymal cell apoptotic process involved in metanephric nephron morphogenesis	Any mesenchymal cell apoptotic process that is involved in metanephric nephron morphogenesis.	#N/A
GO:1901692	#N/A	BP	regulation of compound eye retinal cell apoptotic process	Any process that modulates the frequency, rate or extent of compound eye retinal cell apoptotic process.	#N/A
GO:1901693	#N/A	BP	negative regulation of compound eye retinal cell apoptotic process	Any process that stops, prevents or reduces the frequency, rate or extent of compound eye retinal cell apoptotic process.	down regulation of compound eye retinal cell apoptotic process;down-regulation of compound eye retinal cell apoptotic process;downregulation of compound eye retinal cell apoptotic process;inhibition of compound eye retinal cell apoptotic process
GO:1901694	GO:0046675	BP	positive regulation of compound eye retinal cell apoptotic process	Any process that activates or increases the frequency, rate or extent of compound eye retinal cell apoptotic process.	activation of compound eye retinal cell apoptotic process;induction of compound eye retinal cell programmed cell death;up regulation of compound eye retinal cell apoptotic process;up-regulation of compound eye retinal cell apoptotic process;upregulation of compound eye retinal cell apoptotic process;GO:0046675
GO:1902041	#N/A	BP	regulation of extrinsic apoptotic signaling pathway via death domain receptors	Any process that modulates the frequency, rate or extent of extrinsic apoptotic signaling pathway via death domain receptors.	regulation of death receptor-mediated apoptosis
GO:1902042	#N/A	BP	negative regulation of extrinsic apoptotic signaling pathway via death domain receptors	Any process that stops, prevents or reduces the frequency, rate or extent of extrinsic apoptotic signaling pathway via death domain receptors.	down regulation of death receptor-mediated apoptosis;down regulation of extrinsic apoptotic signaling pathway via death domain receptors;down-regulation of death receptor-mediated apoptosis;down-regulation of extrinsic apoptotic signaling pathway via death domain receptors;downregulation of death receptor-mediated apoptosis;downregulation of extrinsic apoptotic signaling pathway via death domain …
GO:1902043	#N/A	BP	positive regulation of extrinsic apoptotic signaling pathway via death domain receptors	Any process that activates or increases the frequency, rate or extent of extrinsic apoptotic signaling pathway via death domain receptors.	activation of death receptor-mediated apoptosis;activation of extrinsic apoptotic signaling pathway via death domain receptors;positive regulation of death receptor-mediated apoptosis;up regulation of death receptor-mediated apoptosis;up regulation of extrinsic apoptotic signaling pathway via death domain receptors;up-regulation of death receptor-mediated apoptosis;up-regulation of extrinsic apop…
GO:1902108	#N/A	BP	regulation of mitochondrial membrane permeability involved in apoptotic process	Any regulation of mitochondrial membrane permeability that is involved in apoptotic process.	regulation of mitochondrial membrane permeability involved in apoptosis;regulation of mitochondrial membrane permeability involved in apoptotic cell death;regulation of mitochondrial membrane permeability involved in apoptotic program;regulation of mitochondrial membrane permeability involved in apoptotic programmed cell death;regulation of mitochondrial membrane permeability involved in programm…
GO:1902109	#N/A	BP	negative regulation of mitochondrial membrane permeability involved in apoptotic process	Any negative regulation of mitochondrial membrane permeability that is involved in apoptotic process.	mitochondrial membrane impermeability involved in apoptosis;mitochondrial membrane impermeability involved in apoptotic cell death;mitochondrial membrane impermeability involved in apoptotic process;mitochondrial membrane impermeability involved in apoptotic program;mitochondrial membrane impermeability involved in apoptotic programmed cell death;mitochondrial membrane impermeability involved in …
GO:1902110	#N/A	BP	positive regulation of mitochondrial membrane permeability involved in apoptotic process	Any positive regulation of mitochondrial membrane permeability that is involved in apoptotic process.	mitochondrial membrane permeability transition involved in apoptosis;mitochondrial membrane permeability transition involved in apoptotic cell death;mitochondrial membrane permeability transition involved in apoptotic process;mitochondrial membrane permeability transition involved in apoptotic program;mitochondrial membrane permeability transition involved in apoptotic programmed cell death;mitoc…
GO:1902165	#N/A	BP	regulation of intrinsic apoptotic signaling pathway in response to DNA damage by p53 class mediator	Any process that modulates the frequency, rate or extent of intrinsic apoptotic signaling pathway in response to DNA damage by p53 class mediator.	regulation of DNA damage response, signal transduction by p53 class mediator resulting in induction of apoptosis
GO:1902166	#N/A	BP	negative regulation of intrinsic apoptotic signaling pathway in response to DNA damage by p53 class mediator	Any process that stops, prevents or reduces the frequency, rate or extent of intrinsic apoptotic signaling pathway in response to DNA damage by p53 class mediator.	down regulation of DNA damage response, signal transduction by p53 class mediator resulting in induction of apoptosis;down regulation of intrinsic apoptotic signaling pathway in response to DNA damage by p53 class mediator;down-regulation of DNA damage response, signal transduction by p53 class mediator resulting in induction of apoptosis;down-regulation of intrinsic apoptotic signaling pathway i…
GO:1902167	#N/A	BP	positive regulation of intrinsic apoptotic signaling pathway in response to DNA damage by p53 class mediator	Any process that activates or increases the frequency, rate or extent of intrinsic apoptotic signaling pathway in response to DNA damage by p53 class mediator.	activation of DNA damage response, signal transduction by p53 class mediator resulting in induction of apoptosis;activation of intrinsic apoptotic signaling pathway in response to DNA damage by p53 class mediator;positive regulation of DNA damage response, signal transduction by p53 class mediator resulting in induction of apoptosis;up regulation of DNA damage response, signal transduction by p53…
GO:1902172	#N/A	BP	regulation of keratinocyte apoptotic process	Any process that modulates the frequency, rate or extent of keratinocyte apoptotic process.	regulation of keratinocyte apoptosis
GO:1902173	#N/A	BP	negative regulation of keratinocyte apoptotic process	Any process that stops, prevents or reduces the frequency, rate or extent of keratinocyte apoptotic process.	down regulation of keratinocyte apoptosis;down regulation of keratinocyte apoptotic process;down-regulation of keratinocyte apoptosis;down-regulation of keratinocyte apoptotic process;downregulation of keratinocyte apoptosis;downregulation of keratinocyte apoptotic process;inhibition of keratinocyte apoptosis;inhibition of keratinocyte apoptotic process;negative regulation of keratinocyte apoptos…
GO:1902174	#N/A	BP	positive regulation of keratinocyte apoptotic process	Any process that activates or increases the frequency, rate or extent of keratinocyte apoptotic process.	activation of keratinocyte apoptosis;activation of keratinocyte apoptotic process;positive regulation of keratinocyte apoptosis;up regulation of keratinocyte apoptosis;up regulation of keratinocyte apoptotic process;up-regulation of keratinocyte apoptosis;up-regulation of keratinocyte apoptotic process;upregulation of keratinocyte apoptosis;upregulation of keratinocyte apoptotic process
GO:1902175	#N/A	BP	regulation of intrinsic apoptotic signaling pathway in response to oxidative stress	Any process that modulates the frequency, rate or extent of intrinsic apoptotic signaling pathway in response to oxidative stress.	#N/A
GO:1902176	#N/A	BP	negative regulation of intrinsic apoptotic signaling pathway in response to oxidative stress	Any process that stops, prevents or reduces the frequency, rate or extent of intrinsic apoptotic signaling pathway in response to oxidative stress.	down regulation of intrinsic apoptotic signaling pathway in response to oxidative stress;down-regulation of intrinsic apoptotic signaling pathway in response to oxidative stress;downregulation of intrinsic apoptotic signaling pathway in response to oxidative stress;inhibition of intrinsic apoptotic signaling pathway in response to oxidative stress
GO:1902177	#N/A	BP	positive regulation of intrinsic apoptotic signaling pathway in response to oxidative stress	Any process that activates or increases the frequency, rate or extent of intrinsic apoptotic signaling pathway in response to oxidative stress.	activation of intrinsic apoptotic signaling pathway in response to oxidative stress;up regulation of intrinsic apoptotic signaling pathway in response to oxidative stress;up-regulation of intrinsic apoptotic signaling pathway in response to oxidative stress;upregulation of intrinsic apoptotic signaling pathway in response to oxidative stress
GO:1902178	#N/A	BP	fibroblast growth factor receptor signaling pathway involved in apoptotic process	Any fibroblast growth factor receptor signaling pathway that is involved in apoptotic process.	FGF receptor signaling pathway involved in apoptosis;FGF receptor signaling pathway involved in apoptotic cell death;FGF receptor signaling pathway involved in apoptotic process;FGF receptor signaling pathway involved in apoptotic program;FGF receptor signaling pathway involved in apoptotic programmed cell death;FGF receptor signaling pathway involved in programmed cell death by apoptosis;FGF rec…
GO:1902217	#N/A	BP	erythrocyte apoptotic process	Any apoptotic process in an erythrocyte.	erythrocyte apoptosis;RBC apoptosis;RBC apoptotic process;red blood cell apoptosis;red blood cell apoptotic process
GO:1902218	#N/A	BP	regulation of intrinsic apoptotic signaling pathway in response to osmotic stress	Any process that modulates the frequency, rate or extent of intrinsic apoptotic signaling pathway in response to osmotic stress.	#N/A
GO:1902219	#N/A	BP	negative regulation of intrinsic apoptotic signaling pathway in response to osmotic stress	Any process that stops, prevents or reduces the frequency, rate or extent of intrinsic apoptotic signaling pathway in response to osmotic stress.	down regulation of intrinsic apoptotic signaling pathway in response to osmotic stress;down-regulation of intrinsic apoptotic signaling pathway in response to osmotic stress;downregulation of intrinsic apoptotic signaling pathway in response to osmotic stress;inhibition of intrinsic apoptotic signaling pathway in response to osmotic stress
GO:1902220	#N/A	BP	positive regulation of intrinsic apoptotic signaling pathway in response to osmotic stress	Any process that activates or increases the frequency, rate or extent of intrinsic apoptotic signaling pathway in response to osmotic stress.	activation of intrinsic apoptotic signaling pathway in response to osmotic stress;up regulation of intrinsic apoptotic signaling pathway in response to osmotic stress;up-regulation of intrinsic apoptotic signaling pathway in response to osmotic stress;upregulation of intrinsic apoptotic signaling pathway in response to osmotic stress
GO:1902229	#N/A	BP	regulation of intrinsic apoptotic signaling pathway in response to DNA damage	Any process that modulates the frequency, rate or extent of intrinsic apoptotic signaling pathway in response to DNA damage.	regulation of DNA damage response, signal transduction resulting in induction of apoptosis
GO:1902230	#N/A	BP	negative regulation of intrinsic apoptotic signaling pathway in response to DNA damage	Any process that stops, prevents or reduces the frequency, rate or extent of intrinsic apoptotic signaling pathway in response to DNA damage.	down regulation of DNA damage response, signal transduction resulting in induction of apoptosis;down regulation of intrinsic apoptotic signaling pathway in response to DNA damage;down-regulation of DNA damage response, signal transduction resulting in induction of apoptosis;down-regulation of intrinsic apoptotic signaling pathway in response to DNA damage;downregulation of DNA damage response, si…
GO:1902231	#N/A	BP	positive regulation of intrinsic apoptotic signaling pathway in response to DNA damage	Any process that activates or increases the frequency, rate or extent of intrinsic apoptotic signaling pathway in response to DNA damage.	activation of DNA damage response, signal transduction resulting in induction of apoptosis;activation of intrinsic apoptotic signaling pathway in response to DNA damage;positive regulation of DNA damage response, signal transduction resulting in induction of apoptosis;up regulation of DNA damage response, signal transduction resulting in induction of apoptosis;up regulation of intrinsic apoptotic…
GO:1902235	#N/A	BP	regulation of intrinsic apoptotic signaling pathway in response to endoplasmic reticulum stress	Any process that modulates the frequency, rate or extent of intrinsic apoptotic signaling pathway in response to endoplasmic reticulum stress.	regulation of apoptosis in response to endoplasmic reticulum stress;regulation of apoptosis in response to ER stress;regulation of apoptosis triggered by ER stress;regulation of endoplasmic reticulum stress-induced apoptosis;regulation of ER stress-induced apoptosis;regulation of intrinsic apoptotic signaling pathway induced by endoplasmic reticulum stress
GO:1902236	#N/A	BP	negative regulation of intrinsic apoptotic signaling pathway in response to endoplasmic reticulum stress	Any process that stops, prevents or reduces the frequency, rate or extent of intrinsic apoptotic signaling pathway in response to endoplasmic reticulum stress.	down regulation of apoptosis in response to ER stress;down regulation of apoptosis triggered by ER stress;down regulation of endoplasmic reticulum stress-induced apoptosis;down regulation of ER stress-induced apoptosis;down regulation of intrinsic apoptotic signaling pathway in response to endoplasmic reticulum stress;down regulation of intrinsic apoptotic signaling pathway induced by endoplasmic…
GO:1902237	#N/A	BP	positive regulation of intrinsic apoptotic signaling pathway in response to endoplasmic reticulum stress	Any process that activates or increases the frequency, rate or extent of intrinsic apoptotic signaling pathway in response to endoplasmic reticulum stress.	activation of apoptosis in response to ER stress;activation of apoptosis triggered by ER stress;activation of endoplasmic reticulum stress-induced apoptosis;activation of ER stress-induced apoptosis;activation of intrinsic apoptotic signaling pathway in response to endoplasmic reticulum stress;activation of intrinsic apoptotic signaling pathway induced by endoplasmic reticulum stress;positive reg…
GO:1902238	#N/A	BP	regulation of intrinsic apoptotic signaling pathway in response to osmotic stress by p53 class mediator	Any process that modulates the frequency, rate or extent of intrinsic apoptotic signaling pathway in response to osmotic stress by p53 class mediator.	#N/A
GO:1902239	#N/A	BP	negative regulation of intrinsic apoptotic signaling pathway in response to osmotic stress by p53 class mediator	Any process that stops, prevents or reduces the frequency, rate or extent of intrinsic apoptotic signaling pathway in response to osmotic stress by p53 class mediator.	down regulation of intrinsic apoptotic signaling pathway in response to osmotic stress by p53 class mediator;down-regulation of intrinsic apoptotic signaling pathway in response to osmotic stress by p53 class mediator;downregulation of intrinsic apoptotic signaling pathway in response to osmotic stress by p53 class mediator;inhibition of intrinsic apoptotic signaling pathway in response to osmoti…
GO:1902240	#N/A	BP	positive regulation of intrinsic apoptotic signaling pathway in response to osmotic stress by p53 class mediator	Any process that activates or increases the frequency, rate or extent of intrinsic apoptotic signaling pathway in response to osmotic stress by p53 class mediator.	activation of intrinsic apoptotic signaling pathway in response to osmotic stress by p53 class mediator;up regulation of intrinsic apoptotic signaling pathway in response to osmotic stress by p53 class mediator;up-regulation of intrinsic apoptotic signaling pathway in response to osmotic stress by p53 class mediator;upregulation of intrinsic apoptotic signaling pathway in response to osmotic stre…
GO:1902250	#N/A	BP	regulation of erythrocyte apoptotic process	Any process that modulates the frequency, rate or extent of erythrocyte apoptotic process.	regulation of erythrocyte apoptosis;regulation of RBC apoptosis;regulation of RBC apoptotic process;regulation of red blood cell apoptosis;regulation of red blood cell apoptotic process
GO:1902251	#N/A	BP	negative regulation of erythrocyte apoptotic process	Any process that stops, prevents or reduces the frequency, rate or extent of erythrocyte apoptotic process.	down regulation of erythrocyte apoptosis;down regulation of erythrocyte apoptotic process;down regulation of RBC apoptosis;down regulation of RBC apoptotic process;down regulation of red blood cell apoptosis;down regulation of red blood cell apoptotic process;down-regulation of erythrocyte apoptosis;down-regulation of erythrocyte apoptotic process;down-regulation of RBC apoptosis;down-regulation …
GO:1902252	#N/A	BP	positive regulation of erythrocyte apoptotic process	Any process that activates or increases the frequency, rate or extent of erythrocyte apoptotic process.	activation of erythrocyte apoptosis;activation of erythrocyte apoptotic process;activation of RBC apoptosis;activation of RBC apoptotic process;activation of red blood cell apoptosis;activation of red blood cell apoptotic process;positive regulation of erythrocyte apoptosis;positive regulation of RBC apoptosis;positive regulation of RBC apoptotic process;positive regulation of red blood cell apop…
GO:1902253	#N/A	BP	regulation of intrinsic apoptotic signaling pathway by p53 class mediator	Any process that modulates the frequency, rate or extent of intrinsic apoptotic signaling pathway by p53 class mediator.	regulation of intrinsic apoptotic signaling pathway by signal transduction by p53 class mediator;regulation of signal transduction by p53 class mediator resulting in induction of apoptosis
GO:1902254	#N/A	BP	negative regulation of intrinsic apoptotic signaling pathway by p53 class mediator	Any process that stops, prevents or reduces the frequency, rate or extent of intrinsic apoptotic signaling pathway by p53 class mediator.	down regulation of intrinsic apoptotic signaling pathway by p53 class mediator;down regulation of intrinsic apoptotic signaling pathway by signal transduction by p53 class mediator;down regulation of signal transduction by p53 class mediator resulting in induction of apoptosis;down-regulation of intrinsic apoptotic signaling pathway by p53 class mediator;down-regulation of intrinsic apoptotic sig…
GO:1902255	#N/A	BP	positive regulation of intrinsic apoptotic signaling pathway by p53 class mediator	Any process that activates or increases the frequency, rate or extent of intrinsic apoptotic signaling pathway by p53 class mediator.	activation of intrinsic apoptotic signaling pathway by p53 class mediator;activation of intrinsic apoptotic signaling pathway by signal transduction by p53 class mediator;activation of signal transduction by p53 class mediator resulting in induction of apoptosis;positive regulation of intrinsic apoptotic signaling pathway by signal transduction by p53 class mediator;positive regulation of signal …
GO:1902256	#N/A	BP	regulation of apoptotic process involved in outflow tract morphogenesis	Any process that modulates the frequency, rate or extent of apoptotic process involved in outflow tract morphogenesis.	regulation of apoptosis involved in outflow tract morphogenesis
GO:1902257	#N/A	BP	negative regulation of apoptotic process involved in outflow tract morphogenesis	Any process that stops, prevents or reduces the frequency, rate or extent of apoptotic process involved in outflow tract morphogenesis.	down regulation of apoptosis involved in outflow tract morphogenesis;down regulation of apoptotic process involved in outflow tract morphogenesis;down-regulation of apoptosis involved in outflow tract morphogenesis;down-regulation of apoptotic process involved in outflow tract morphogenesis;downregulation of apoptosis involved in outflow tract morphogenesis;downregulation of apoptotic process inv…
GO:1902258	#N/A	BP	positive regulation of apoptotic process involved in outflow tract morphogenesis	Any process that activates or increases the frequency, rate or extent of apoptotic process involved in outflow tract morphogenesis.	activation of apoptosis involved in outflow tract morphogenesis;activation of apoptotic process involved in outflow tract morphogenesis;positive regulation of apoptosis involved in outflow tract morphogenesis;up regulation of apoptosis involved in outflow tract morphogenesis;up regulation of apoptotic process involved in outflow tract morphogenesis;up-regulation of apoptosis involved in outflow t…
GO:1902262	#N/A	BP	apoptotic process involved in patterning of blood vessels	Any apoptotic process that is involved in patterning of blood vessels.	apoptosis involved in patterning of blood vessels;apoptotic cell death involved in patterning of blood vessels;apoptotic program involved in patterning of blood vessels;apoptotic programmed cell death involved in patterning of blood vessels;programmed cell death by apoptosis involved in patterning of blood vessels;signaling (initiator) caspase activity involved in patterning of blood vessels;type…
GO:1902263	#N/A	BP	apoptotic process involved in embryonic digit morphogenesis	Any apoptotic process that is involved in embryonic digit morphogenesis.	apoptosis involved in embryonic digit morphogenesis;apoptotic cell death involved in embryonic digit morphogenesis;apoptotic program involved in embryonic digit morphogenesis;apoptotic programmed cell death involved in embryonic digit morphogenesis;programmed cell death by apoptosis involved in embryonic digit morphogenesis;signaling (initiator) caspase activity involved in embryonic digit morpho…
GO:1902337	#N/A	BP	regulation of apoptotic process involved in morphogenesis	Any process that modulates the frequency, rate or extent of apoptotic process involved in morphogenesis.	regulation of apoptosis involved in development;regulation of apoptosis involved in morphogenesis;regulation of morphogenetic apoptosis
GO:1902338	#N/A	BP	negative regulation of apoptotic process involved in morphogenesis	Any process that stops, prevents or reduces the frequency, rate or extent of apoptotic process involved in morphogenesis.	down regulation of apoptosis involved in development;down regulation of apoptosis involved in morphogenesis;down regulation of apoptotic process involved in morphogenesis;down regulation of morphogenetic apoptosis;down-regulation of apoptosis involved in development;down-regulation of apoptosis involved in morphogenesis;down-regulation of apoptotic process involved in morphogenesis;down-regulatio…
GO:1902339	#N/A	BP	positive regulation of apoptotic process involved in morphogenesis	Any process that activates or increases the frequency, rate or extent of apoptotic process involved in morphogenesis.	activation of apoptosis involved in development;activation of apoptosis involved in morphogenesis;activation of apoptotic process involved in morphogenesis;activation of morphogenetic apoptosis;positive regulation of apoptosis involved in development;positive regulation of apoptosis involved in morphogenesis;positive regulation of morphogenetic apoptosis;up regulation of apoptosis involved in dev…
GO:1902362	#N/A	BP	melanocyte apoptotic process	Any apoptotic process in a melanocyte, the main structural component of the epidermis.	melanocyte apoptosis;melanophore apoptosis;melanophore apoptotic process
GO:1990001	#N/A	BP	inhibition of cysteine-type endopeptidase activity involved in apoptotic process	Any process that prevents the activation of an inactive cysteine-type endopeptidase involved in an apoptotic process.	#N/A
GO:1990009	GO:0046674	BP	retinal cell apoptotic process	Any apoptotic process in a retinal cell.	induction of retinal programmed cell death;GO:0046674
GO:1990010	#N/A	BP	compound eye retinal cell apoptotic process	Any apoptotic process in a compound eye retinal cell.	#N/A
GO:1990086	#N/A	BP	lens fiber cell apoptotic process	Any apoptotic process in a lens fiber cell. Lens fiber cells are elongated, tightly packed cells that make up the bulk of the mature lens in a camera-type eye.	#N/A
GO:1990117	#N/A	BP	B cell receptor apoptotic signaling pathway	An extrinsic apoptotic signaling pathway initiated by the cross-linking of an antigen receptor on a B cell.	B cell receptor extrinsic apoptotic signaling pathway;extrinsic apoptotic signaling pathway via B cell antigen receptor;extrinsic apoptotic signaling pathway via BCR
GO:1990127	#N/A	BP	intrinsic apoptotic signaling pathway in response to osmotic stress by p53 class mediator	A series of molecular signals in which an intracellular signal is conveyed to trigger the apoptotic death of a cell. The pathway is induced by the cell cycle regulator phosphoprotein p53, or an equivalent protein, in response to the detection of osmotic stress, and ends when the execution phase of apoptosis is triggered.	#N/A
GO:1990134	#N/A	BP	epithelial cell apoptotic process involved in palatal shelf morphogenesis	An apoptotic process in a palatal shelf epithelial cell that contributes to the shaping of the palatal shelf.	#N/A
GO:1990144	#N/A	BP	intrinsic apoptotic signaling pathway in response to hypoxia	A series of molecular signals in which an intracellular signal is conveyed to trigger the apoptotic death of a cell. The pathway is induced in response to hypoxia (lowered oxygen tension). Hypoxia, defined as a decline in O2 levels below normoxic levels of 20.8 - 20.95%, results in metabolic adaptation at both the cellular and organismal level. The pathway ends when the execution phase of apoptos…	#N/A
GO:2000106	#N/A	BP	regulation of leukocyte apoptotic process	Any process that modulates the frequency, rate or extent of leukocyte apoptotic process.	regulation of leukocyte apoptosis
GO:2000107	#N/A	BP	negative regulation of leukocyte apoptotic process	Any process that stops, prevents, or reduces the frequency, rate or extent of leukocyte apoptotic process.	negative regulation of leukocyte apoptosis
GO:2000108	#N/A	BP	positive regulation of leukocyte apoptotic process	Any process that activates or increases the frequency, rate or extent of leukocyte apoptotic process.	positive regulation of leukocyte apoptosis
GO:2000109	#N/A	BP	regulation of macrophage apoptotic process	Any process that modulates the frequency, rate or extent of macrophage apoptotic process.	regulation of activation-induced cell death;regulation of AICD;regulation of macrophage apoptosis
GO:2000110	#N/A	BP	negative regulation of macrophage apoptotic process	Any process that stops, prevents, or reduces the frequency, rate or extent of macrophage apoptotic process.	negative regulation of activation-induced cell death;negative regulation of AICD;negative regulation of macrophage apoptosis
GO:2000111	#N/A	BP	positive regulation of macrophage apoptotic process	Any process that activates or increases the frequency, rate or extent of macrophage apoptotic process.	positive regulation of activation-induced cell death;positive regulation of AICD;positive regulation of macrophage apoptosis
GO:2000269	#N/A	BP	regulation of fibroblast apoptotic process	Any process that modulates the frequency, rate or extent of fibroblast apoptotic process.	regulation of fibroblast apoptosis
GO:2000270	#N/A	BP	negative regulation of fibroblast apoptotic process	Any process that stops, prevents or reduces the frequency, rate or extent of fibroblast apoptotic process.	negative regulation of fibroblast apoptosis
GO:2000271	#N/A	BP	positive regulation of fibroblast apoptotic process	Any process that activates or increases the frequency, rate or extent of fibroblast apoptotic process.	positive regulation of fibroblast apoptosis
GO:2000351	#N/A	BP	regulation of endothelial cell apoptotic process	Any process that modulates the frequency, rate or extent of endothelial cell apoptotic process.	regulation of apoptosis of endothelial cells;regulation of endothelial cell apoptosis;regulation of endothelial cell programmed cell death by apoptosis;regulation of killing of endothelial cells;regulation of programmed cell death of endothelial cells by apoptosis;regulation of programmed cell death, endothelial cells
GO:2000352	#N/A	BP	negative regulation of endothelial cell apoptotic process	Any process that stops, prevents or reduces the frequency, rate or extent of endothelial cell apoptotic process.	negative regulation of apoptosis of endothelial cells;negative regulation of endothelial cell apoptosis;negative regulation of endothelial cell programmed cell death by apoptosis;negative regulation of killing of endothelial cells;negative regulation of programmed cell death of endothelial cells by apoptosis;negative regulation of programmed cell death, endothelial cells
GO:2000353	#N/A	BP	positive regulation of endothelial cell apoptotic process	Any process that activates or increases the frequency, rate or extent of endothelial cell apoptotic process.	positive regulation of apoptosis of endothelial cells;positive regulation of endothelial cell apoptosis;positive regulation of endothelial cell programmed cell death by apoptosis;positive regulation of killing of endothelial cells;positive regulation of programmed cell death of endothelial cells by apoptosis;positive regulation of programmed cell death, endothelial cells
GO:2000425	#N/A	BP	regulation of apoptotic cell clearance	Any process that modulates the frequency, rate or extent of apoptotic cell clearance.	regulation of apoptotic cell removal;regulation of efferocytosis;regulation of programmed cell clearance
GO:2000426	#N/A	BP	negative regulation of apoptotic cell clearance	Any process that stops, prevents or reduces the frequency, rate or extent of apoptotic cell clearance.	negative regulation of apoptotic cell removal;negative regulation of efferocytosis;negative regulation of programmed cell clearance
GO:2000427	#N/A	BP	positive regulation of apoptotic cell clearance	Any process that activates or increases the frequency, rate or extent of apoptotic cell clearance.	positive regulation of apoptotic cell removal;positive regulation of efferocytosis;positive regulation of programmed cell clearance
GO:2000668	#N/A	BP	regulation of dendritic cell apoptotic process	Any process that modulates the frequency, rate or extent of dendritic cell apoptotic process.	regulation of dendritic cell apoptosis
GO:2000669	#N/A	BP	negative regulation of dendritic cell apoptotic process	Any process that stops, prevents or reduces the frequency, rate or extent of dendritic cell apoptotic process.	negative regulation of dendritic cell apoptosis
GO:2000670	#N/A	BP	positive regulation of dendritic cell apoptotic process	Any process that activates or increases the frequency, rate or extent of dendritic cell apoptotic process.	positive regulation of dendritic cell apoptosis
GO:2000671	#N/A	BP	regulation of motor neuron apoptotic process	Any process that modulates the frequency, rate or extent of motor neuron apoptotic process.	regulation of motoneuron apoptosis;regulation of motor neuron apoptosis
GO:2000672	#N/A	BP	negative regulation of motor neuron apoptotic process	Any process that stops, prevents or reduces the frequency, rate or extent of motor neuron apoptotic process.	negative regulation of motoneuron apoptosis;negative regulation of motor neuron apoptosis
GO:2000673	#N/A	BP	positive regulation of motor neuron apoptotic process	Any process that activates or increases the frequency, rate or extent of motor neuron apoptotic process.	positive regulation of motoneuron apoptosis;positive regulation of motor neuron apoptosis
GO:2000674	#N/A	BP	regulation of type B pancreatic cell apoptotic process	Any process that modulates the frequency, rate or extent of type B pancreatic cell apoptotic process.	regulation of pancreatic B cell apoptosis;regulation of pancreatic beta cell apoptosis;regulation of type B pancreatic cell apoptosis
GO:2000675	#N/A	BP	negative regulation of type B pancreatic cell apoptotic process	Any process that stops, prevents or reduces the frequency, rate or extent of type B pancreatic cell apoptotic process.	negative regulation of pancreatic B cell apoptosis;negative regulation of pancreatic beta cell apoptosis;negative regulation of type B pancreatic cell apoptosis
GO:2000676	#N/A	BP	positive regulation of type B pancreatic cell apoptotic process	Any process that activates or increases the frequency, rate or extent of type B pancreatic cell apoptotic process.	positive regulation of pancreatic B cell apoptosis;positive regulation of pancreatic beta cell apoptosis;positive regulation of type B pancreatic cell apoptosis
GO:2001053	#N/A	BP	regulation of mesenchymal cell apoptotic process	Any process that modulates the frequency, rate or extent of mesenchymal cell apoptotic process.	regulation of mesenchymal cell apoptosis
GO:2001054	#N/A	BP	negative regulation of mesenchymal cell apoptotic process	Any process that stops, prevents or reduces the frequency, rate or extent of mesenchymal cell apoptotic process.	negative regulation of mesenchymal cell apoptosis
GO:2001055	#N/A	BP	positive regulation of mesenchymal cell apoptotic process	Any process that activates or increases the frequency, rate or extent of mesenchymal cell apoptotic process.	positive regulation of mesenchymal cell apoptosis
GO:2001233	#N/A	BP	regulation of apoptotic signaling pathway	Any process that modulates the frequency, rate or extent of apoptotic signaling pathway.	regulation of apoptotic signalling pathway
GO:2001234	#N/A	BP	negative regulation of apoptotic signaling pathway	Any process that stops, prevents or reduces the frequency, rate or extent of apoptotic signaling pathway.	negative regulation of apoptotic signalling pathway
GO:2001235	#N/A	BP	positive regulation of apoptotic signaling pathway	Any process that activates or increases the frequency, rate or extent of apoptotic signaling pathway.	positive regulation of apoptotic signalling pathway
GO:2001236	#N/A	BP	regulation of extrinsic apoptotic signaling pathway	Any process that modulates the frequency, rate or extent of extrinsic apoptotic signaling pathway.	regulation of extrinsic apoptosis;regulation of extrinsic apoptotic signalling pathway
GO:2001237	#N/A	BP	negative regulation of extrinsic apoptotic signaling pathway	Any process that stops, prevents or reduces the frequency, rate or extent of extrinsic apoptotic signaling pathway.	negative regulation of extrinsic apoptosis;negative regulation of extrinsic apoptotic signalling pathway
GO:2001238	#N/A	BP	positive regulation of extrinsic apoptotic signaling pathway	Any process that activates or increases the frequency, rate or extent of extrinsic apoptotic signaling pathway.	positive regulation of extrinsic apoptosis;positive regulation of extrinsic apoptotic signalling pathway
GO:2001239	#N/A	BP	regulation of extrinsic apoptotic signaling pathway in absence of ligand	Any process that modulates the frequency, rate or extent of extrinsic apoptotic signaling pathway in absence of ligand.	regulation of dependence receptor signaling pathway;regulation of extrinsic apoptosis in absence of ligand;regulation of extrinsic apoptotic signalling pathway in absence of ligand
GO:2001240	#N/A	BP	negative regulation of extrinsic apoptotic signaling pathway in absence of ligand	Any process that stops, prevents or reduces the frequency, rate or extent of extrinsic apoptotic signaling pathway in absence of ligand.	negative regulation of dependence receptor signaling pathway;negative regulation of extrinsic apoptosis in absence of ligand;negative regulation of extrinsic apoptotic signalling pathway in absence of ligand
GO:2001241	#N/A	BP	positive regulation of extrinsic apoptotic signaling pathway in absence of ligand	Any process that activates or increases the frequency, rate or extent of extrinsic apoptotic signaling pathway in absence of ligand.	positive regulation of dependence receptor signaling pathway;positive regulation of extrinsic apoptosis in absence of ligand;positive regulation of extrinsic apoptotic signalling pathway in absence of ligand
GO:2001242	#N/A	BP	regulation of intrinsic apoptotic signaling pathway	Any process that modulates the frequency, rate or extent of intrinsic apoptotic signaling pathway.	regulation of intrinsic apoptosis;regulation of intrinsic apoptotic pathway;regulation of intrinsic apoptotic signalling pathway;regulation of mitochondrial-mediated apoptotic pathway
GO:2001243	#N/A	BP	negative regulation of intrinsic apoptotic signaling pathway	Any process that stops, prevents or reduces the frequency, rate or extent of intrinsic apoptotic signaling pathway.	negative regulation of intrinsic apoptosis;negative regulation of intrinsic apoptotic pathway;negative regulation of intrinsic apoptotic signalling pathway;negative regulation of mitochondrial-mediated apoptotic pathway
GO:2001244	#N/A	BP	positive regulation of intrinsic apoptotic signaling pathway	Any process that activates or increases the frequency, rate or extent of intrinsic apoptotic signaling pathway.	positive regulation of intrinsic apoptosis;positive regulation of intrinsic apoptotic pathway;positive regulation of intrinsic apoptotic signalling pathway;positive regulation of mitochondrial-mediated apoptotic pathway
GO:2001267	#N/A	BP	regulation of cysteine-type endopeptidase activity involved in apoptotic signaling pathway	Any process that modulates the frequency, rate or extent of cysteine-type endopeptidase activity involved in apoptotic signaling pathway.	regulation of cysteine-type endopeptidase activity involved in apoptotic signalling pathway;regulation of initiator caspase activity
GO:2001268	#N/A	BP	negative regulation of cysteine-type endopeptidase activity involved in apoptotic signaling pathway	Any process that stops, prevents or reduces the frequency, rate or extent of cysteine-type endopeptidase activity involved in apoptotic signaling pathway.	negative regulation of cysteine-type endopeptidase activity involved in apoptotic signalling pathway;negative regulation of initiator caspase activity
GO:2001269	#N/A	BP	positive regulation of cysteine-type endopeptidase activity involved in apoptotic signaling pathway	Any process that activates or increases the frequency, rate or extent of cysteine-type endopeptidase activity involved in apoptotic signaling pathway.	positive regulation of cysteine-type endopeptidase activity involved in apoptotic signalling pathway;positive regulation of initiator caspase activity
GO:2001270	#N/A	BP	regulation of cysteine-type endopeptidase activity involved in execution phase of apoptosis	Any process that modulates the frequency, rate or extent of cysteine-type endopeptidase activity involved in execution phase of apoptosis.	regulation of effector caspase activity
GO:2001271	#N/A	BP	negative regulation of cysteine-type endopeptidase activity involved in execution phase of apoptosis	Any process that stops, prevents or reduces the frequency, rate or extent of cysteine-type endopeptidase activity involved in execution phase of apoptosis.	negative regulation of effector caspase activity
GO:2001272	#N/A	BP	positive regulation of cysteine-type endopeptidase activity involved in execution phase of apoptosis	Any process that activates or increases the frequency, rate or extent of cysteine-type endopeptidase activity involved in execution phase of apoptosis.	positive regulation of effector caspase activity
GO:0001836	#N/A	BP	release of cytochrome c from mitochondria	The process that results in the movement of cytochrome c from the mitochondrial intermembrane space into the cytosol, which is part of the apoptotic signaling pathway and leads to caspase activation.	#N/A
GO:0002342	#N/A	BP	central B cell deletion	The deletion of B cells by apoptotic process occurring as part of central tolerance induction and B cell selection.	central B lymphocyte deletion;central B-cell deletion;central B-lymphocyte deletion
GO:0002454	#N/A	BP	peripheral B cell deletion	The deletion of B cells by apoptotic process occurring as part of peripheral tolerance induction and B cell selection.	peripheral B lymphocyte deletion;peripheral B-cell deletion;peripheral B-lymphocyte deletion
GO:0002516	#N/A	BP	B cell deletion	The apoptotic death of B cells which is part of B cell tolerance induction.	B lymphocyte deletion;B-cell deletion;B-lymphocyte deletion
GO:0005030	#N/A	MF	neurotrophin receptor activity	Combining with a neurotrophin, any of a family of growth factors that prevent apoptosis in neurons and promote nerve growth, and transmitting the signal to initiate a change in cell activity.	#N/A
GO:0005035	#N/A	MF	death receptor activity	Combining with an extracellular messenger (called a death ligand), and transmitting the signal from one side of the plasma membrane to the other to initiate apoptosis.	apoptosis-activating receptor activity
GO:0005040	#N/A	MF	decoy death receptor activity	Combining with an extracellular messenger (death ligand) without transmission of the signal. Decoy death receptors compete with death receptors for ligand binding, and do not initiate apoptosis.	#N/A
GO:0005044	#N/A	MF	scavenger receptor activity	Combining with any modified low-density lipoprotein (LDL) or other polyanionic ligand and delivering the ligand into the cell via endocytosis. Ligands include acetylated and oxidized LDL, Gram-positive and Gram-negative bacteria, apoptotic cells, beta-amyloid fibrils, and advanced glycation end products (AGEs).	macrophage receptor activity
GO:0005868	#N/A	CC	cytoplasmic dynein complex	Any dynein complex that catalyzes movement along a cytoplasmic microtubule; cytoplasmic dynein complexes participates in many transport activities in eukaryotes, such as mRNA localization, intermediate filament transport, nuclear envelope breakdown, apoptosis, transport of centrosomal proteins, mitotic spindle assembly, virus transport, kinetochore functions, and movement of signaling and spindle…	cytoplasmic dynein heavy chain;cytoplasmic dynein intermediate chain;cytoplasmic dynein intermediate light chain;cytoplasmic dynein light chain
GO:0006910	#N/A	BP	phagocytosis, recognition	The initial step in phagocytosis involving adhesion to bacteria, immune complexes and other particulate matter, or an apoptotic cell and based on recognition of factors such as bacterial cell wall components, opsonins like complement and antibody or protein receptors and lipids like phosphatidyl serine, and leading to intracellular signaling in the phagocytosing cell.	recognition of phagocytosed substance by phagocytic cell
GO:0006911	#N/A	BP	phagocytosis, engulfment	The internalization of bacteria, immune complexes and other particulate matter or of an apoptotic cell by phagocytosis, including the membrane and cytoskeletal processes required, which involves one of three mechanisms: zippering of pseudopods around a target via repeated receptor-ligand interactions, sinking of the target directly into plasma membrane of the phagocytosing cell, or induced uptake…	phagosome biosynthesis;phagosome formation
GO:0006924	#N/A	BP	activation-induced cell death of T cells	A T cell apoptotic process that occurs towards the end of the expansion phase following the initial activation of mature T cells by antigen and is triggered by T cell receptor stimulation and signals transmitted via various surface-expressed members of the TNF receptor family such as Fas ligand, Fas, and TNF and the p55 and p75 TNF receptors.	activated T cell apoptosis;activation-induced cell death of T lymphocytes;activation-induced cell death of T-cells;activation-induced cell death of T-lymphocytes;AICD;antigen-driven apoptosis
GO:0008219	#N/A	BP	cell death	Any biological process that results in permanent cessation of all vital functions of a cell. A cell should be considered dead when any one of the following molecular or morphological criteria is met: (1) the cell has lost the integrity of its plasma membrane; (2) the cell, including its nucleus, has undergone complete fragmentation into discrete bodies (frequently referred to as "apoptotic bodies…	accidental cell death;necrosis
GO:0008303	#N/A	CC	caspase complex	A protein complex that is located in the cytosol and contains one or more cysteine-type endopeptidases (also called caspases), which give the complex a peptidase activity with specificity for the hydrolysis of aspartyl bonds. These complexes may be involved e.g. in apoptotic or inflammation processes.	cysteine-type endopeptidase complex
GO:0010465	#N/A	MF	nerve growth factor receptor activity	Combining with nerve growth factor (NGF), to prevent apoptosis in neurons and promote nerve growth, or to initiate a change in cell activity.	beta-nerve growth factor receptor activity;NGF receptor activity
GO:0030261	GO:0000068	BP	chromosome condensation	The progressive compaction of dispersed interphase chromatin into threadlike chromosomes prior to mitotic or meiotic nuclear division, or during apoptosis, in eukaryotic cells.	DNA condensation;eukaryotic chromosome condensation;nuclear chromosome condensation;GO:0000068
GO:0032898	#N/A	BP	neurotrophin production	The appearance of a neurotrophin due to biosynthesis or secretion by cells in a neuron's target field, resulting in an increase in its intracellular or extracellular levels. A neurotrophin is any of a family of growth factors that prevent apoptosis in neurons and promote nerve growth.	#N/A
GO:0032976	#N/A	BP	release of matrix enzymes from mitochondria	The process in which enzymes, such as aspartate aminotransferase, are enabled to move from the mitochondrial matrix into the cytosol, as part of the apoptotic process.	mAST release from mitochondria;release of aspartate aminotransferase from mitochondria
GO:0033607	#N/A	CC	SOD1-Bcl-2 complex	A heterodimeric protein complex formed of superoxide dismutase 1 and Bcl-2. Complex formation is thought to link superoxide dismutase to an apoptotic pathway.	#N/A
GO:0042533	#N/A	BP	tumor necrosis factor biosynthetic process	The chemical reactions and pathways resulting in the formation of tumor necrosis factor, an inflammatory cytokine produced by macrophages/monocytes during acute inflammation and which is responsible for a diverse range of signaling events within cells, leading to necrosis or apoptosis.	TNF alpha biosynthesis;TNF alpha biosynthetic process;TNF biosynthesis;TNF biosynthetic process;TNF-alpha biosynthesis;TNF-alpha biosynthetic process;Tumor Necrosis Factor alpha biosynthesis;Tumor Necrosis Factor alpha biosynthetic process;tumor necrosis factor anabolism;tumor necrosis factor biosynthesis;tumor necrosis factor formation;tumor necrosis factor synthesis
GO:0042534	#N/A	BP	regulation of tumor necrosis factor biosynthetic process	Any process that modulates the frequency, rate or extent of the chemical reactions and pathways resulting in the formation of tumor necrosis factor, an inflammatory cytokine produced by macrophages/monocytes during acute inflammation and which is responsible for a diverse range of signaling events within cells, leading to necrosis or apoptosis.	regulation of TNF alpha biosynthesis;regulation of TNF alpha biosynthetic process;regulation of TNF biosynthesis;regulation of TNF biosynthetic process;regulation of TNF-alpha biosynthesis;regulation of TNF-alpha biosynthetic process;regulation of tumor necrosis factor anabolism;regulation of tumor necrosis factor biosynthesis;regulation of tumor necrosis factor formation;regulation of tumor necr…
GO:0042535	#N/A	BP	positive regulation of tumor necrosis factor biosynthetic process	Any process that activates or increases the frequency, rate or extent of the chemical reactions and pathways resulting in the formation of tumor necrosis factor, an inflammatory cytokine produced by macrophages/monocytes during acute inflammation and which is responsible for a diverse range of signaling events within cells, leading to necrosis or apoptosis.	activation of tumor necrosis factor biosynthetic process;positive regulation of TNF alpha biosynthesis;positive regulation of TNF alpha biosynthetic process;positive regulation of TNF biosynthesis;positive regulation of TNF biosynthetic process;positive regulation of TNF-alpha biosynthesis;positive regulation of TNF-alpha biosynthetic process;positive regulation of tumor necrosis factor anabolism…
GO:0042536	#N/A	BP	negative regulation of tumor necrosis factor biosynthetic process	Any process that stops, prevents, or reduces the frequency, rate or extent of the chemical reactions and pathways resulting in the formation of tumor necrosis factor, an inflammatory cytokine produced by macrophages/monocytes during acute inflammation and which is responsible for a diverse range of signaling events within cells, leading to necrosis or apoptosis.	down regulation of tumor necrosis factor biosynthetic process;down-regulation of tumor necrosis factor biosynthetic process;downregulation of tumor necrosis factor biosynthetic process;inhibition of tumor necrosis factor biosynthetic process;negative regulation of TNF alpha biosynthesis;negative regulation of TNF alpha biosynthetic process;negative regulation of TNF biosynthesis;negative regulati…
GO:0043121	GO:0048404;GO:0048405	MF	neurotrophin binding	Interacting selectively and non-covalently with a neurotrophin, any of a family of growth factors that prevent apoptosis in neurons and promote nerve growth.	neurotrophin 3 binding;neurotrophin 4/5 binding;neurotrophin TRK receptor activity;neurotrophin TRKA receptor activity;neurotrophin TRKB receptor activity;neurotrophin TRKC receptor activity;neurotrophin-3 binding;neurotrophin-4/5 binding;NT 4/5 binding;NT-3 binding;NT-4 binding;NT-4/5 binding;NT-5 binding;NT3 binding;NT4 binding;NT5 binding;GO:0048404;GO:0048405
GO:0043276	#N/A	BP	anoikis	Apoptosis triggered by inadequate or inappropriate adherence to substrate e.g. after disruption of the interactions between normal epithelial cells and the extracellular matrix.	detachment induced cell death;suspension induced apoptosis
GO:0043366	#N/A	BP	beta selection	The process in which successful recombination of a T cell receptor beta chain into a translatable protein coding sequence leads to rescue from apoptosis and subsequent proliferation of an immature T cell.	#N/A
GO:0043368	#N/A	BP	positive T cell selection	The process of sparing immature T cells which react with self-MHC protein complexes with low affinity levels from apoptotic death.	positive T lymphocyte selection;positive T-cell selection;positive T-lymphocyte selection
GO:0045059	#N/A	BP	positive thymic T cell selection	The process of sparing immature T cells in the thymus which react with self-MHC protein complexes with low affinity levels from apoptotic death.	positive thymic T lymphocyte selection;positive thymic T-cell selection;positive thymic T-lymphocyte selection
GO:0045067	#N/A	BP	positive extrathymic T cell selection	The process of sparing extrathymically maturing T cells which react with self-MHC protein complexes with low affinity levels from apoptotic death.	positive extrathymic T cell selection;positive extrathymic T lymphocyte selection;positive extrathymic T-cell selection;positive extrathymic T-lymphocyte selection
GO:0045553	#N/A	BP	TRAIL biosynthetic process	The chemical reactions and pathways resulting in the formation of TRAIL (TNF-related apoptosis inducing ligand). TRAIL induces apoptosis in a wide variety of cells and is a member of the tumor necrosis factor (TNF) family of cytokines.	TRAIL anabolism;TRAIL biosynthesis;TRAIL formation;TRAIL synthesis
GO:0045554	#N/A	BP	regulation of TRAIL biosynthetic process	Any process that modulates the frequency, rate or extent of the chemical reactions and pathways resulting in the formation of TRAIL, TNF-related apoptosis inducing ligand.	regulation of TRAIL anabolism;regulation of TRAIL biosynthesis;regulation of TRAIL formation;regulation of TRAIL synthesis
GO:0045555	#N/A	BP	negative regulation of TRAIL biosynthetic process	Any process that stops, prevents, or reduces the frequency, rate or extent of the chemical reactions and pathways resulting in the formation of TRAIL, TNF-related apoptosis inducing ligand.	down regulation of TRAIL biosynthetic process;down-regulation of TRAIL biosynthetic process;downregulation of TRAIL biosynthetic process;inhibition of TRAIL biosynthetic process;negative regulation of TRAIL anabolism;negative regulation of TRAIL biosynthesis;negative regulation of TRAIL formation;negative regulation of TRAIL synthesis
GO:0045556	#N/A	BP	positive regulation of TRAIL biosynthetic process	Any process that activates or increases the frequency, rate or extent of the chemical reactions and pathways resulting in the formation of TRAIL, TNF-related apoptosis inducing ligand.	activation of TRAIL biosynthetic process;positive regulation of TRAIL anabolism;positive regulation of TRAIL biosynthesis;positive regulation of TRAIL formation;positive regulation of TRAIL synthesis;stimulation of TRAIL biosynthetic process;up regulation of TRAIL biosynthetic process;up-regulation of TRAIL biosynthetic process;upregulation of TRAIL biosynthetic process
GO:0045557	#N/A	BP	TRAIL receptor biosynthetic process	The chemical reactions and pathways resulting in the formation of the TRAIL (TNF-related apoptosis inducing ligand) receptor.	TRAIL receptor anabolism;TRAIL receptor biosynthesis;TRAIL receptor formation;TRAIL receptor synthesis
GO:0045558	#N/A	BP	TRAIL receptor 1 biosynthetic process	The chemical reactions and pathways resulting in the formation of TRAIL-R1 (TNF-related apoptosis inducing ligand receptor 1), which engages a caspase-dependent apoptotic pathway.	TRAIL receptor 1 anabolism;TRAIL receptor 1 biosynthesis;TRAIL receptor 1 formation;TRAIL receptor 1 synthesis;tumor necrosis factor receptor superfamily member 10A biosynthetic process
GO:0045559	#N/A	BP	TRAIL receptor 2 biosynthetic process	The chemical reactions and pathways resulting in the formation of TRAIL-R2 (TNF-related apoptosis inducing ligand receptor 2), which engages a caspase-dependent apoptotic pathway and mediates apoptosis via the intracellular adaptor molecule FADD/MORT1.	TRAIL receptor 2 anabolism;TRAIL receptor 2 biosynthesis;TRAIL receptor 2 formation;TRAIL receptor 2 synthesis;tumor necrosis factor receptor superfamily member 10B biosynthetic process
GO:0045560	#N/A	BP	regulation of TRAIL receptor biosynthetic process	Any process that modulates the frequency, rate or extent of the chemical reactions and pathways resulting in the formation of the TRAIL (TNF-related apoptosis inducing ligand) receptor.	regulation of TRAIL receptor anabolism;regulation of TRAIL receptor biosynthesis;regulation of TRAIL receptor formation;regulation of TRAIL receptor synthesis
GO:0045561	#N/A	BP	regulation of TRAIL receptor 1 biosynthetic process	Any process that modulates the frequency, rate or extent of the chemical reactions and pathways resulting in the formation of TRAIL (TNF-related apoptosis inducing ligand) receptor 1.	regulation of TRAIL receptor 1 anabolism;regulation of TRAIL receptor 1 biosynthesis;regulation of TRAIL receptor 1 formation;regulation of TRAIL receptor 1 synthesis
GO:0045562	#N/A	BP	regulation of TRAIL receptor 2 biosynthetic process	Any process that modulates the frequency, rate or extent of the chemical reactions and pathways resulting in the formation of TRAIL (TNF-related apoptosis inducing ligand) receptor 2.	regulation of TRAIL receptor 2 anabolism;regulation of TRAIL receptor 2 biosynthesis;regulation of TRAIL receptor 2 formation;regulation of TRAIL receptor 2 synthesis
GO:0045563	#N/A	BP	negative regulation of TRAIL receptor biosynthetic process	Any process that stops, prevents, or reduces the frequency, rate or extent of the chemical reactions and pathways resulting in the formation of the TRAIL (TNF-related apoptosis inducing ligand) receptor.	down regulation of TRAIL receptor biosynthetic process;down-regulation of TRAIL receptor biosynthetic process;downregulation of TRAIL receptor biosynthetic process;inhibition of TRAIL receptor biosynthetic process;negative regulation of TRAIL receptor anabolism;negative regulation of TRAIL receptor biosynthesis;negative regulation of TRAIL receptor formation;negative regulation of TRAIL receptor …
GO:0045564	#N/A	BP	positive regulation of TRAIL receptor biosynthetic process	Any process that activates or increases the frequency, rate or extent of the chemical reactions and pathways resulting in the formation of the TRAIL (TNF-related apoptosis inducing ligand) receptor.	activation of TRAIL receptor biosynthetic process;positive regulation of TRAIL receptor anabolism;positive regulation of TRAIL receptor biosynthesis;positive regulation of TRAIL receptor formation;positive regulation of TRAIL receptor synthesis;stimulation of TRAIL receptor biosynthetic process;up regulation of TRAIL receptor biosynthetic process;up-regulation of TRAIL receptor biosynthetic proce…
GO:0045565	#N/A	BP	negative regulation of TRAIL receptor 1 biosynthetic process	Any process that stops, prevents, or reduces the frequency, rate or extent of the chemical reactions and pathways resulting in the formation of TRAIL (TNF-related apoptosis inducing ligand) receptor 1.	down regulation of TRAIL receptor 1 biosynthetic process;down-regulation of TRAIL receptor 1 biosynthetic process;downregulation of TRAIL receptor 1 biosynthetic process;inhibition of TRAIL receptor 1 biosynthetic process;negative regulation of TRAIL receptor 1 anabolism;negative regulation of TRAIL receptor 1 biosynthesis;negative regulation of TRAIL receptor 1 formation;negative regulation of T…
GO:0045566	#N/A	BP	positive regulation of TRAIL receptor 1 biosynthetic process	Any process that activates or increases the frequency, rate or extent of the chemical reactions and pathways resulting in the formation of TRAIL (TNF-related apoptosis inducing ligand) receptor 1.	activation of TRAIL receptor 1 biosynthetic process;positive regulation of TRAIL receptor 1 anabolism;positive regulation of TRAIL receptor 1 biosynthesis;positive regulation of TRAIL receptor 1 formation;positive regulation of TRAIL receptor 1 synthesis;stimulation of TRAIL receptor 1 biosynthetic process;up regulation of TRAIL receptor 1 biosynthetic process;up-regulation of TRAIL receptor 1 bi…
GO:0045567	#N/A	BP	negative regulation of TRAIL receptor 2 biosynthetic process	Any process that stops, prevents, or reduces the frequency, rate or extent of the chemical reactions and pathways resulting in the formation of TRAIL (TNF-related apoptosis inducing ligand) receptor 2.	down regulation of TRAIL receptor 2 biosynthetic process;down-regulation of TRAIL receptor 2 biosynthetic process;downregulation of TRAIL receptor 2 biosynthetic process;inhibition of TRAIL receptor 2 biosynthetic process;negative regulation of TRAIL receptor 2 anabolism;negative regulation of TRAIL receptor 2 biosynthesis;negative regulation of TRAIL receptor 2 formation;negative regulation of T…
GO:0045568	#N/A	BP	positive regulation of TRAIL receptor 2 biosynthetic process	Any process that activates or increases the frequency, rate or extent of the chemical reactions and pathways resulting in the formation of TRAIL (TNF-related apoptosis inducing ligand) receptor 2.	activation of TRAIL receptor 2 biosynthetic process;positive regulation of TRAIL receptor 2 anabolism;positive regulation of TRAIL receptor 2 biosynthesis;positive regulation of TRAIL receptor 2 formation;positive regulation of TRAIL receptor 2 synthesis;stimulation of TRAIL receptor 2 biosynthetic process;up regulation of TRAIL receptor 2 biosynthetic process;up-regulation of TRAIL receptor 2 bi…
GO:0045569	#N/A	MF	TRAIL binding	Interacting selectively and non-covalently with TRAIL (TNF-related apoptosis inducing ligand), a member of the tumor necrosis factor ligand family that rapidly induces apoptosis in a variety of transformed cell lines.	Apo-2L binding
GO:0050700	#N/A	MF	CARD domain binding	Interacting selectively and non-covalently with a CARD (N-terminal caspase recruitment) domain, a protein-protein interaction domain that belongs to the death domain-fold superfamily. These protein molecule families are similar in structure with each consisting of six or seven anti-parallel alpha-helices that form highly specific homophilic interactions between signaling partners. CARD exists in …	#N/A
GO:0051400	#N/A	MF	BH domain binding	Interacting selectively and non-covalently with the Bcl-2 homology (BH) domain of a protein. Bcl-2-related proteins share homology in one to four conserved regions designated the Bcl-2 homology (BH) domains BH1, BH2, BH3 and BH4. These domains contribute at multiple levels to the function of these proteins in cell death and survival. Anti-apoptotic members of the Bcl-2 family have four BH domains…	Bcl-2 homology domain binding
GO:0051432	#N/A	MF	BH1 domain binding	Interacting selectively and non-covalently with the BH1 domain of a protein of the Bcl-2 family. Proteins that act as inhibitors of apoptosis harbour at least three BH domains: BH1, BH2 and BH3; the BH1 and BH2 domains are found in all death antagonists of the Bcl-2 family but only in one class of death agonists.	#N/A
GO:0051433	#N/A	MF	BH2 domain binding	Interacting selectively and non-covalently with the BH2 domain of a protein of the Bcl-2 family. Proteins that act as inhibitors of apoptosis harbour at least three BH domains: BH1, BH2 and BH3; the BH1 and BH2 domains are found in all death antagonists of the Bcl-2 family but only in one class of death agonists.	#N/A
GO:0051435	#N/A	MF	BH4 domain binding	Interacting selectively and non-covalently with the BH4 domain of a protein of the Bcl-2 family. All anti-apoptotic proteins contain BH1 and BH2 domains; some also contain an additional N-terminal BH4 domain, which is almost never seen in pro-apoptotic proteins. Loss of the BH4 domain can diminish or abrogate anti-apoptotic function or even impart outright death-promoting properties to the protei…	#N/A
GO:0060097	#N/A	BP	cytoskeletal rearrangement involved in phagocytosis, engulfment	The assembly, arrangement, or disassembly of cytoskeletal structures that is involved in the internalization of bacteria, immune complexes and other particulate matter or of an apoptotic cell by phagocytosis.	#N/A
GO:0060098	#N/A	BP	membrane reorganization involved in phagocytosis, engulfment	The assembly and arrangement of the plasma membrane that is involved in the internalization of bacteria, immune complexes and other particulate matter or of an apoptotic cell by phagocytosis.	membrane reorganisation involved in phagocytosis, engulfment
GO:0060099	#N/A	BP	regulation of phagocytosis, engulfment	Any process that modulates the frequency, rate or extent of the internalization of bacteria, immune complexes and other particulate matter or of an apoptotic cell by phagocytosis.	#N/A
GO:0060100	#N/A	BP	positive regulation of phagocytosis, engulfment	Any process that activates or increases the frequency, rate or extent of the internalization of bacteria, immune complexes and other particulate matter or of an apoptotic cell by phagocytosis.	#N/A
GO:0060101	#N/A	BP	negative regulation of phagocytosis, engulfment	Any process that stops, prevents, or reduces the frequency, rate or extent of the internalization of bacteria, immune complexes and other particulate matter or of an apoptotic cell by phagocytosis.	#N/A
GO:0060623	#N/A	BP	regulation of chromosome condensation	Any process that modulates the rate, frequency, or extent of chromosome condensation, the progressive compaction of dispersed interphase chromatin into threadlike chromosomes prior to mitotic or meiotic nuclear division, or during apoptosis, in eukaryotic cells.	#N/A
GO:0070238	#N/A	BP	activated T cell autonomous cell death	A T cell apoptotic process that occurs towards the end of the expansion phase following the initial activation of mature T cells by antigen via the accumulation of pro-apoptotic gene products and decrease in anti-apoptotic gene products.	ACAD;activated cell autonomous cell death;activated T cell apoptosis;activated T lymphocyte autonomous cell death;activated T-cell autonomous cell death;activated T-lymphocyte autonomous cell death
GO:0070268	#N/A	BP	cornification	A type of programmed cell death that occurs in the epidermis, morphologically and biochemically distinct from apoptosis. It leads to the formation of corneocytes, i.e. dead keratinocytes containing an amalgam of specific proteins (e.g., keratin, loricrin, SPR and involucrin) and lipids (e.g., fatty acids and ceramides), which are necessary for the function of the cornified skin layer (mechanical …	#N/A
GO:0070513	#N/A	MF	death domain binding	Interacting selectively and non-covalently with a death domain of a protein. The death domain (DD) is a homotypic protein interaction module composed of a bundle of six alpha-helices. DD bind each other forming oligomers. Some DD-containing proteins are involved in the regulation of apoptosis and inflammation through their activation of caspases and NF-kappaB.	#N/A
GO:0071550	#N/A	BP	death-inducing signaling complex assembly	A process of protein complex assembly in which the arrangement and bonding together of the set of components that form the protein complex is mediated by a death domain (DD) interaction, as part of the extrinsic apoptotic signaling pathway.	DD-mediated complex assembly;death domain-mediated complex assembly;death domain-mediated complex assembly involved in extrinsic apoptotic pathway;death-inducing signaling complex formation;death-inducing signalling complex assembly;DISC assembly;DISC formation
GO:0090199	#N/A	BP	regulation of release of cytochrome c from mitochondria	Any process that modulates the rate, frequency or extent of release of cytochrome c from mitochondria, the process in which cytochrome c is enabled to move from the mitochondrial intermembrane space into the cytosol, which is an early step in apoptosis and leads to caspase activation.	#N/A
GO:0090200	#N/A	BP	positive regulation of release of cytochrome c from mitochondria	Any process that increases the rate, frequency or extent of release of cytochrome c from mitochondria, the process in which cytochrome c is enabled to move from the mitochondrial intermembrane space into the cytosol, which is an early step in apoptosis and leads to caspase activation.	#N/A
GO:0090201	#N/A	BP	negative regulation of release of cytochrome c from mitochondria	Any process that decreases the rate, frequency or extent of release of cytochrome c from mitochondria, the process in which cytochrome c is enabled to move from the mitochondrial intermembrane space into the cytosol, which is an early step in apoptosis and leads to caspase activation.	#N/A
GO:0097136	#N/A	CC	Bcl-2 family protein complex	A protein complex that consists of members of the Bcl-2 family of anti- and proapoptotic regulators. Bcl-2 proteins respond to cues from various forms of intracellular stress, such as DNA damage or cytokine deprivation, and interact with opposing family members to determine whether or not the caspase proteolytic cascade should be unleashed.	#N/A
GO:0097137	#N/A	CC	BAD-BCL-xl complex	A heterodimeric protein complex consisting of BAD and BCL-xl, members of the Bcl-2 family of anti- and proapoptotic regulators.	#N/A
GO:0097138	#N/A	CC	BAD-BCL-2 complex	A heterodimeric protein complex consisting of BAD and BCL-2, members of the Bcl-2 family of anti- and proapoptotic regulators.	#N/A
GO:0097139	#N/A	CC	BID-BCL-2 complex	A heterodimeric protein complex consisting of BID and BCL-2, members of the Bcl-2 family of anti- and proapoptotic regulators.	#N/A
GO:0097140	#N/A	CC	BIM-BCL-xl complex	A heterodimeric protein complex consisting of BIM and BCL-xl, members of the Bcl-2 family of anti- and proapoptotic regulators.	#N/A
GO:0097141	#N/A	CC	BIM-BCL-2 complex	A heterodimeric protein complex consisting of BIM and BCL-2, members of the Bcl-2 family of anti- and proapoptotic regulators.	#N/A
GO:0097142	#N/A	CC	PUMA-BCL-2 complex	A heterodimeric protein complex consisting of PUMA and BCL-2, members of the Bcl-2 family of anti- and proapoptotic regulators.	#N/A
GO:0097143	#N/A	CC	PUMA-BCL-xl complex	A heterodimeric protein complex consisting of PUMA and BCL-xl, members of the Bcl-2 family of anti- and proapoptotic regulators.	#N/A
GO:0097144	#N/A	CC	BAX complex	An oligomeric protein complex consisting of BAX, a member of the Bcl-2 family of anti- and proapoptotic regulators.	#N/A
GO:0097145	#N/A	CC	BAK complex	An oligomeric protein complex consisting of BAK, a member of the Bcl-2 family of anti- and proapoptotic regulators.	#N/A
GO:0097146	#N/A	CC	NOXA-BCL-xl complex	A heterodimeric protein complex consisting of NOXA and BCL-xl, members of the Bcl-2 family of anti- and proapoptotic regulators.	#N/A
GO:0097147	#N/A	CC	NOXA-BCL-2 complex	A heterodimeric protein complex consisting of NOXA and BCL-2, members of the Bcl-2 family of anti- and proapoptotic regulators.	#N/A
GO:0097148	#N/A	CC	BCL-2 complex	A homodimeric protein complex consisting of BAK, a member of the Bcl-2 family of anti- and proapoptotic regulators.	#N/A
GO:0097342	#N/A	CC	ripoptosome	A protein complex formed by the association of a caspase, an adaptor protein and a RIP kinase and whose formation can induce either the extrinsic apoptotic signaling pathway or necroptosis.	#N/A
GO:0097343	#N/A	BP	ripoptosome assembly	The aggregation, arrangement and bonding together of a set of components to form a ripoptosome, a protein complex whose formation can induce either the extrinsic apoptotic signaling pathway or necroptosis.	#N/A
GO:0097345	#N/A	BP	mitochondrial outer membrane permeabilization	The process by which the mitochondrial outer membrane becomes permeable to the passing of proteins and other molecules from the intermembrane space to the cytosol as part of the apoptotic signaling pathway.	mitochondrial outer membrane permeabilization involved in apoptotic signaling pathway;MOMP
