# Supplementary material for: Transcriptomic analysis reveals sex-specific differences in the expression of Dcl1 and Fis1 genes in the radio-adaptive response of thymocytes to TRP53-mediated apoptosis
Source: BMC Genomics. 2016 Aug 31;17(1):698. doi: 10.1186/s12864-016-3036-0 (PMC5007679; doi:10.1186/s12864-016-3036-0)
Supplement: Additional file 3: — Listing of primers used in the quantitative real-time RT-PCR analysis. (XLSX 10 kb) [file 12864_2016_3036_MOESM3_ESM.xlsx]

## Sheet: Hoja1
	Primers qRT-PCR
	Name	Sequence
	FM1_Dlc1	ATGTGCAGAGCTGATTTAAG
	RM1_Dlc1	TCTCGGATCTTTACCACTTC
	FM1_Fis1	TCGAAGCAAATACAATGAGG
	RM1_Fis1	TTTTCATATTCCTTGAGCCG
	HPRT1 (IS) Fw	TCCTCCTCAGACCGCTTTT
	HPRT1 (IS) Rv	CCTGGTTCATCATCGCTAATC
